# Supplementary material for: Identification and Analysis of bZIP Family Genes in Sedum plumbizincicola and Their Potential Roles in Response to Cadmium Stress
Source: Front Plant Sci. 2022 Apr 27;13:859386. doi: 10.3389/fpls.2022.859386 (PMC9094143; doi:10.3389/fpls.2022.859386)
Supplement: Supplementary file 1 [file Data_Sheet_1.zip]

Archive with 8 entries (8 files):
- Figure S1.DOCX
- Table S1.XLSX
- Table S2.XLSX
- Table S3.XLSX
- Table S4.XLSX
- Table S5.XLSX
- Table S6.XLSX
- Table S7.XLSX
