# Supplementary material for: Identification and Analysis of bZIP Family Genes in Sedum plumbizincicola and Their Potential Roles in Response to Cadmium Stress
Source: Front Plant Sci. 2022 Apr 27;13:859386. doi: 10.3389/fpls.2022.859386 (PMC9094143; doi:10.3389/fpls.2022.859386)
Supplement: Supplementary file 1 [file Data_Sheet_1.zip › Table S1.XLSX]

## Sheet: bZIP gene information
Supplementary Table 1 Details regarding the identified S. plumbizincicola bZIP family members.
Group	Gene Name	Gene ID	ORF length（bp）	Size（aa）	MW(Da)	pI	Predicted Subcellular location	Chromosome No.
A	SpbZIP14	evm.model.000005F.529	561	186	20803.2	9.13	nucleus	6
S	SpbZIP2	evm.model.000132F.2	456	151	17447	5.54	nucleus	30
H	SpbZIP56.1	evm.model.000000F.1005	468	155	17043	9.65	nucleus	2
B	SpbZIP28.1	evm.model.000037F.140	711	236	25929.7	9.67	nucleus	9
S	SpbZIP53.1	evm.model.000078F.130	354	117	13709.8	5.1	mitochondria	33
C	SpbZIP63.1	evm.model.000069F.124	1152	383	41544.8	6.34	nucleus	7
I	SpbZIP29.1	evm.model.000109F.51	1635	544	59163.9	7.8	nucleus	16
C	SpbZIP63	evm.model.000049F.79	1353	450	48634.5	5.57	nucleus	29
A	SpbZIP66.1	evm.model.000059F.36	984	327	37105.6	9.11	nucleus	12
D	SpbZIP57	evm.model.000027F.133_evm.model.000027F.134	1053	350	39783	5.31	nucleus	10
G	SpbZIP55	evm.model.000026F.287	1188	395	42333.1	6.28	nucleus	1
I	SpbZIP51.1	evm.model.000020F.136	984	327	36423.1	6	nucleus	7
D	SpbZIP65	evm.model.000099F.134	1557	518	58580.6	6.64	nucleus	16
S	SpbZIP44.5	evm.model.000080F.63	483	160	18321.8	5.76	nucleus	11
S	SpbZIP5.1	evm.model.000023F.380	462	153	17867.2	9.17	nucleus	29
E	SpbZIP61.1	evm.model.000003F.552	1080	359	40471.8	6.18	nucleus	13
A	SpbZIP66.3	evm.model.000007F.453	879	292	33180.2	8.23	nucleus	12
B	SpbZIP28	evm.model.000001F.271	1548	515	57054.2	5.53	nucleus	3
S	SpbZIP6	evm.model.000031F.16	570	189	22129.9	6.8	nucleus	21
A	SpbZIP40	evm.model.000037F.14	816	271	30124.1	7.8	nucleus	9
S	SpbZIP53.2	evm.model.000205F.41	390	129	15076.3	9.68	nucleus	18
G	SpbZIP16.2	evm.model.000063F.47	1173	390	41888.3	8.83	nucleus	5
I	SpbZIP52	evm.model.000192F.28_evm.model.000192F.29	891	296	32474.1	5.38	nucleus	4
A	SpbZIP36	evm.model.000015F.396	1233	410	43628.9	9.47	nucleus	17
A	SpbZIP39.1	evm.model.000082F.161	462	153	17529.8	10.26	nucleus	2
I	SpbZIP29	evm.model.000054F.118	1689	562	61207.6	7.89	nucleus	29
A	SpbZIP35	evm.model.000054F.100	1017	338	37686.6	8.8	nucleus	29
E	SpbZIP61.3	evm.model.000010F.271	891	296	33929.8	6.16	nucleus	5
I	SpbZIP69.3	evm.model.000088F.37	840	279	30288.7	5.52	nucleus	5
S	SpbZIP44	evm.model.000033F.130	537	178	19943.1	6.29	nucleus	1
A	SpbZIP13.1	evm.model.000083F.12	843	280	30905.5	6.24	chloroplast	22
J	SpbZIP62	evm.model.000007F.457	1554	517	57208.1	6.45	nucleus	12
A	SpbZIP66.4	evm.model.000044F.155	738	245	26789.1	5.74	nucleus	4
E	SpbZIP61.2	evm.model.000005F.466	897	298	34242.1	6.09	nucleus	6
D	SpbZIP57.1	evm.model.000112F.112	1059	352	39391.4	6.26	nucleus	33
A	SpbZIP39	evm.model.000098F.75	1257	418	45102.2	9.25	nucleus	3
D	SpbZIP45	evm.model.000000F.1083	999	332	37283.1	9.11	nucleus	2
G	SpbZIP41.1	evm.model.000039F.247.1	1050	349	37098.9	5.94	nucleus	19
G	SpbZIP16.3	evm.model.000214F.40	1173	390	41849.3	8.63	nucleus	1
C	SpbZIP9.1	evm.model.000209F.5	783	260	28721.8	5.44	nucleus	4
H	SpbZIP56	evm.model.000011F.53	492	163	18102.1	9.43	nucleus	14
C	SpbZIP63.3	evm.model.000007F.163_evm.model.000007F.164	1083	360	39232.2	6.01	nucleus	12
I	SpbZIP18.2	evm.model.000024F.225	945	314	34725.4	5.8	nucleus	27
S	SpbZIP53	evm.model.000009F.395	447	148	16820	5.11	nucleus	8
G	SpbZIP41	evm.model.000012F.9	1041	346	36705.4	6.08	nucleus	19
A	SpbZIP36.1	evm.model.000057F.137	861	286	31035.9	9.27	nucleus	11
A	SpbZIP14.1	evm.model.000038F.158	663	220	25055.8	9.15	nucleus	16
K	SpbZIP60.1	evm.model.000005F.188	870	289	32302.4	5.05	nucleus	6
I	SpbZIP29.3	evm.model.000012F.86	1395	464	51226.4	5.91	nucleus	19
G	SpbZIP16	evm.model.000013F.325	1167	388	41500.3	6.74	nucleus	6
I	SpbZIP18	evm.model.000042F.157	999	332	37125	5.86	nucleus	13
I	SpbZIP69.2	evm.model.000001F.718	1287	428	46949.9	6	nucleus	3
S	SpbZIP42.2	evm.model.000162F.10	531	176	20378.7	7.06	nucleus	14
I	SpbZIP29.2	evm.model.000038F.41	981	326	35869.5	5.96	nucleus	16
D	SpbZIP57.2	evm.model.000002F.684	1092	363	41077.7	6.63	nucleus	25
D	SpbZIP47	evm.model.000027F.11	1095	364	41136.6	6.47	mitochondria	10
S	SpbZIP11.1	evm.model.000085F.63	492	163	18899	5.11	nucleus	34
I	SpbZIP69.4	evm.model.000046F.69	522	173	19258.1	9.27	cytoplasm	2
F	SpbZIP19	evm.model.000143F.10	744	247	26877.9	6.14	nucleus	28
G	SpbZIP16.1	evm.model.000132F.31	1185	394	42195.7	8.73	nucleus	30
F	SpbZIP19.1	evm.model.000109F.85.1	771	256	28522	5.5	nucleus	16
A	SpbZIP14.2	evm.model.000100F.46	540	179	20071.4	8.55	nucleus	10
S	SpbZIP42.1	evm.model.000089F.111	576	191	22121.7	6.2	nucleus	4
E	SpbZIP61	evm.model.000000F.883	1110	369	40813.4	5.13	nucleus	2
I	SpbZIP18.1	evm.model.000002F.147	972	323	36071.3	6.43	nucleus	25
F	SpbZIP19.2	evm.model.000066F.108	726	241	26659.7	6.45	nucleus	11
S	SpbZIP42	evm.model.000067F.243	591	196	22576.2	6.65	nucleus	14
C	SpbZIP9	evm.model.000024F.126	957	318	35126.6	5.43	nucleus	27
D	SpbZIP45.2	evm.model.000044F.163	990	329	36758.2	9.14	nucleus	4
I	SpbZIP69	evm.model.000010F.150	1287	428	46971	6.06	nucleus	5
J	SpbZIP62.1	evm.model.000001F.265	1317	438	49555.7	8.86	nucleus	3
K	SpbZIP60	evm.model.000010F.530	888	295	33246.5	5.38	nucleus	5
S	SpbZIP6.1	evm.model.000054F.22	576	191	22255.1	9.29	nucleus	29
H	SpbZIP64	evm.model.000000F.90	492	163	18420.6	5.99	nucleus	2
A	SpbZIP13	evm.model.000000F.481	837	278	30370.1	5.87	mitochondria	2
D	SpbZIP47.1	evm.model.000029F.67	1353	450	51108.7	6.13	nucleus	11
A	SpbZIP66.2	evm.model.000018F.91	897	298	33696.3	8.17	nucleus	24
S	SpbZIP44.4	evm.model.000066F.157	405	134	16211.9	5.5	mitochondria	11
S	SpbZIP5	evm.model.000018F.19	510	169	20094.8	9.67	nucleus	24
S	SpbZIP44.1	evm.model.000079F.161	519	172	19301.6	5.86	nucleus	9
H	SpbZIP56.2	evm.model.000040F.56	480	159	17916.2	8.95	nucleus	4
D	SpbZIP46	evm.model.000009F.270	1389	462	51152.5	6.15	nucleus	8
I	SpbZIP51	evm.model.000028F.174	990	329	36752.5	5.84	nucleus	26
B	SpbZIP17	evm.model.000082F.151	2124	707	77342.4	5.57	endoplasmic reticulum	2
C	SpbZIP63.2	evm.model.000005F.577	1098	365	40689.1	5.44	nucleus	6
I	SpbZIP69.1	evm.model.000004F.323	1245	414	45555.5	6.15	nucleus	15
S	SpbZIP11	evm.model.000085F.66	477	158	18335.6	5.48	nucleus	34
D	SpbZIP45.1	evm.model.000067F.52	990	329	36724.3	8.89	nucleus	14
A	SpbZIP66	evm.model.000030F.117	1002	333	37362.1	9.62	nucleus	1
S	SpbZIP44.3	Novelgene1579	528	175	20781.9	7.81	nucleus	28
A	SpbZIP37	Novelgene1139	1212	403	44606.4	9.42	nucleus	26
S	SpbZIP44.2	Novelgene2034	519	172	20285.2	5.54	nucleus	17

## Sheet: protein sequence of bZIP
>SpbZIP16.3
MISSDVEKSSKDKERKTVPAATQEQSSATSTGAVNAEWPVFQAFSPMPGHSYLASTPQTPPYMWGMQHVVPHYGAPPPYIAMYPHHGGMYAHPHMAPGSYPFRPFPMSSPNGAVGASVSQGTMPSAMEANGKFEGKEKLPIKRLKGSAGSLNMVTWKKSDTAKPSAASANEMYSKSEESGSEASSDGSDANSKNGSRPKSGDRHDSHEAEASQNGSSLQGSENGGSCTPKIALIPAASIVPVSSHPHGGIPDTGMEYWGAPSSSTSPVLHGKIPSIPAGRANVPGARDAQALPWLQDERELKRQRRKQSNRESARRSRLRKQAECDELAQRAEVLDEENATLKAEVHRISSEYEKLASENTSLKERVRAKSGNEATQSSRDTQNIGKDTQ*
>SpbZIP18.2
MGELSSSPQTHHHLLNNSTFNSDFMAVGDCFQEQYCGDDLFDTYIDLDNIPLLETSEGARRQQQQHRHCNSGSNHSCSSAPPDCSGRSGHELVLDAKKAMPPDKLAELWTIDPKRAKRILANRQSAARSKERKACYIAELEQKLRALQTEATTLSAQLSLFQRDTTGLTTANNELKLQLQDMEQQAQLHDALNEALMQEIERLKMATGTLLYTFSPCNPTLMTTTTTTRPSHHHRVMQYCHSESGIVSLALHGSVASFSDDDDPLSKLQQHQQQQQQQHGVGVKNSVGGAATQWQDVKSDAPSSFSAAESSTTS*
>SpbZIP9
MKRSASEMALEEFLSLDVDDTSVTTDHHASRVTNFRSLDDEGFFLDTDIPADFTFDVRPREILTGLSSACGFPENLLWSTKVASKQSNATTTTIDSQSSICAGSPLSENKPKDNQARVITSGSDQSDYDDFEIEAGPCEQSNNPNDVRRIRRMKSNRESARRSRRRKQAQLADLESKVDQLRGENASLFKQLSTAAQQFKDAATNNRVLKSDVEALRANVKLAEEMVARGSLTNSLNHLLQSHLSVPQTMSTQSNHHITTGDGSSSFAGVRQSSGSQSVSLERHSDYLDNNRMMDDVLSCVTTDGWPLEYSHAPVVSK*
>SpbZIP56
MLDHRATSLPSSSERSSSSALQIEVKEGLGSDDEIMRVPDFGSEAPAAAPSNSGQGGPEPTQPPHEGHRKRGKSQAEKEHKRLKSGYFRLLRNRVSAQQARERKKVYLTELELRVKEIETKNSELEERLSTLQNENQMLRKILKNTTAGRRGDGSSNASDGHI*
>SpbZIP44
MDLSSGNSSGSLCNQVMNSGSEGDLNQVIVITDQRKRKRMQSNRDSARRSRMRKQQHLDGLMNQVNNLKDENSQIMRGINIMTQKYLNVEAESSILRAQMAELRHRLHSLNEIADFINSNASSSLFVNESFGAPGSNYDGVLDEYGWFTNSLNVSSSGNNGLSYFNQPMVASADMFQY*
>SpbZIP28.1
MHRIASDQKHDSVAVEVSDLPPAVNQKSSDSSFASLFVNYSRSSGGLLKATSSEGSETGASESVATEVSDLKMKVEAKSMSKRKNESAEEDEKRKKARLMRSRESAQMSRERKKHYVEELEGKIKAMHSTIADLNCKFAYFMAENASLRQRIGSAVSPTPLCYSWIPSIPNAMNVSQANVLPIVSVKPQKTEVKTKRVASVSLLGLLVFLFLFRGLVPMVNIKYGGTATSQHRTGL*
>SpbZIP40
MASSELLAATTTTSTNPDLNTINLNNSPQSLNQPMSGGGGGVRRRTVEDVWKGIVEGGREKEKENERKVCKVEVPDDMMTLEDFLVMAGAVDKEEIVAHVEEEEEEDVKVMRIPLSGSVSASVGMMSSNSRLFSFDSVPLSPFPSSRGSMYGSGMLLRLGSDVGNDGGGGIAREKRRGSGAFENLDKAAQKRQRRMIKNRESAARSRERKQEHQVKLESLASKLEEENAQLLKEKAAQTKERLKLLMEQIVPVIEQRKPPRPLRRVNSWEW*
>SpbZIP13
MASSRVMSSATPTTTTTKNSDLQIPPQSQTPPPPQINSFSPISIPGDQSKNLTSVTMDDILKNIYVDSLSPDVVFGSGDAGGYANKATAVAGETVSGNDVWREIGIGAGMTLEEYLSKAGVGGGNGISEIARVGDEADLGVFGGMESANTFQQSCVGLPAQQVVVEPSPGLVIGIGNGNVRGKRKAVVEPVVDKATQQKQKRMIKNRESAARSRERKQQYTNELEKQVMQLEEERAQLLREEVEQRDRRRQWLMESIIPVEEKEKQPRRLRRTSSLEW*
>SpbZIP64
MSRLIPNQTKAASDLDNNGCLESPLELSSVSALPIEISKEDVSDDEDADDHDMFMVPEIIDDSGLKKANYGVATAPEKRGRKHNTADREHKKIKRLLRNRVSAQQARERKKVYVNEMEQRARDLQESNSSLEEKISTLINENTMLRKVLISSRPKNENGDSKS*
>SpbZIP56.1
MLDQGTGSIPSSSEPSSSSAFQIEVKQGLESDDEIMKVPELPSVASTAGTSKETAAASEGQGQKKRTRSAADKENKRLKRLLRNRVSAQQARERKKAYLNDLEVRLKELERKNSELEEKLSTLQNENQMLRQILKNTTAGRRGGSGGGNKPDRSE*
>SpbZIP61
MAKLPPKIPNWPDFSNQKFISPYMSSLPPAAPEKNPSWVDDFLDFSSARRGNHRRSISDSITFFDSSSEPVLELECGGGRRQRSSTPPMHHGNSVCENDNTEEYLHQFVKFDDDDEGERLVSSMFNDEEVSLALGALALPPRPAMPVSNPSTPSDMGSIEDVSNKQANFPNGDSAVKKLPKCEANNEVDSSIKSESEAQLTSSPATGLATPTMFESEKIVDPKRVKRILANRQSAQRSRVRKLQYISELERGVANLQAEVSVLSPRVAFLDHQRLILNVDNSALKQRIAALAQDKIFKDAHQEALKNEIERLRQVYERQQCQNSNMDSNAAAATTTPNSTAAANSTAPLTDPELCMENEDQQQQLLAAN*
>SpbZIP45
MADVSPRTDISTDVDNDDRNKRFDRALLHVNTASDSSDRSKDDKDPKTLRRLAQNREAARKSRLRKKAYVQQLESSRLKLSQLEQELQRARKQGVFISSSGDQALSISGNGVVSFDVEYARWLEDQNQLINELRSAVNSHASDTELRIVVDNVMAHYDKIFQLKSNAAKADVFHLLSGMWKTPAERCFLWLGGFRSSELLKLLVSQLEPLTDQQVLGLNKLEQSSQQAEDALSQGMEALQQSLAETLSSGSLTSAGSSGNVANYMGQMAMAMGKLGTLEGFIRQADNLRQQTLQQMHRILTTRQSARALLVIHDYFSRLRALSSLWLARPRE*
>SpbZIP51.1
MFAGDSGTSFPDINRMSITPASRTSKTNHIRAQSESYLHFPDDLLILDDPEIDLFDSSSSLSPMLLPTQNPYTRHRSLSVDDDVFDDLGLSYQGMMDGDGSKLPNDDDDDVAADSGGGVKTHRRRHSFSVDGSAHGLFDGVDSSGVDCVKKAMAPEKLAHLALIDPKKAKRILANRQSAARSKERKIRYTSELERKVQTLQTEATTLSAQVTSLQRDTSGLTTENKELKLRLQAMEQQAHLKEALNETLKNEVYRLRIETGQIPSSNGHAFINRPYLQHSSQSSSHFYGTNQSLQNHQQTQQPRLNSNSNDQNPNQSVHTSFMDYSN*
>SpbZIP66.2
MGAKAMRSHGVQRHTLIREGSLYSLTLAEVENKLGNNLEKPLGSMNLDELLKTVWTAEASQCMELSFGKQPSQIASSSSVRCQPNLVMSSELSNKTVDEVWKHIQMENDHVKQLRLCEMTLEEFLAKAGILTGRGDHGDLFGDDEEGEYIQQSHWMQCQLSPVGETQTCLQQLRPSMSGFMASNKRLQQPILTGTSNSITRGVISDTQTLGRKRVAPGEVVEKNIERRQKRMIKNRESAARSRARKQAYTNELENKISYLEEEIERLKKQQDVEKEVICAPPPEPKHHQLRRTNSGPL*
>SpbZIP5
MAQCQEPFYRVSNMSCFYDEPVWNINEKDQVHGKYYPVYETRFSELEEVLSRFQAGSSSGSDVNRPVHSVDDERKKRRMESNRESARRSRKRKKTHLENLTTELKRLKVQNMEFKNRFSTAFCANQLVQKENYRLEAESLVLWARLSNLSQILLARQRMLNTMTTLSRT*
>SpbZIP66.3
MGAKTMGSQGSGNGVQQHNNNTWMTKEGSLYSLTLNEVEHQLSHFEKPLGSMNLDELLKTVWSAEATTQGKPPQSAVASSSSVQWQPKFVVSSDLSNKTVDEVWRSIQHKRRKNEQIMKVDESQRKQRPALGEMTLEEFLDKAGIVSKQTGDDLDSFDEFCPRSNWMQYELTPIEQTQACQQLGQSMSGLMTSHMHNHQADTQKHRRKEAGSGEVVEKTVERRQKRMIKNRESAARSRARKQAYTNELENKISILEEEIELLKKQQAAEKEVQCAPPPEPKFQLRRTNSGPL*
>SpbZIP63.3
MDPLFPVDDVSVTDHSWSPPPTSTMNRSSSEWAFQRFLDDVLKPEDDYDHNRIFDQVNTNNTNDDVVEIPKPLSSVTGSSSSTTALPHQINADDYHAALKRQLDLACAAVALSRKASVSPEPAASGTALPLDGLPRASQPTQTGFKAAGAPKSVQLAQAKDWGAVDSSVSNDKPKVPAIQVKSSTSGSSRDQSDDDELDGEAETTENTGRNDDKRARRMLSNRESARRSRRRKQEHMSELETQAAQLKVEHSSLLKNLNDSNQKYTDASVNLRVLKADVETLRAKVMMAEEKVKRLTGVNTLPPFNDAPLLNMTFNNNNNPHTNIPTSSLLHGTNHLIHLPTAAPARNSLSPNQGHSSSS*
>SpbZIP62
MQTISGFTDFSNSSSDEHHLTHGADRMELEAAEALAGLAQVATLESSESGATKWGSKGKRARSGCQVKSESMHVDSPDLTLNSSNYQVTLDLEYDQAGETDIHEEFNKAKIKQQAKLPSSSLTCEVSTTAFGGIRSRKNLTEAEKEEKRLRRVLANRESARQTIRRRQALHEELSRKASDLSMENVDLKRDKERALEKLQCLKNANELLRTQMCQSQTVNPVREENFLQGVQNVKPKVEDNLLQMSLNTKSEVDENLDLKLANPNFSSPTNTSKTYCTNTPVEHSQLTPCLLPPMVQPLSTDKSSTMPCIPLFASGLNSSESMPYPVNHPLPPVYILTYPWFVPVPYLRDSNGQQDPSEAENGKCNIVPKGVSTNSGNLESRHLNFTPQAMAEVSDSKE…
>SpbZIP52
MGAAGYFQEQYGGGDDLFATYIDLDKIPLLETSEDDGVGRHYNLPHPHRRCNSESNHLYSSAPPDGSDMSGRDVILEAKKAMPPDKLAELWTIDPKRAKRILANRQSAARSKERKARYIAELEHKLRVLQTEATTLSAQLGLFQRDTTGLTTENNELKMQLQAMEQQAQLQDALNEALMQEIERMKMATGELLTSNSNLPESITFANPNLVQTSYTFSTYNNPTTPRHQTSATSLSHCHQLTTQHDSVAASFAAECTTAKDDGLTLISSVGAATQSNVVKSDVPSSFSGTESSTTC*
>SpbZIP16
MSSSDVEKSSKDQEPKTVPSAPQEQSSATSTGAVNAEWPGFQAFSPMPGHSYLAPSPQAHPYMWGMQHVVPPYGAPPPYIAMYPHHGGIYAHPHMAPGSYPFSPFPIPSANGAVESGTTPTAIETDGKSEGKEKLPIKRSKGSVGSLNMITGKNSEAAKESANGGYSKSGESGSEGSSDGSDANSQNDSQPKSGDRQDSQEAETSQDGSSFQGSQNGGFRTPKIALIPAASIVPVSSRPHGGLPGPATNLNIGMEYWGAPGSASPVLQGKIPSIPLGRANVQGTRDGQPQLWQQDERELKRQRRKQSNRESARRSRLRKQAECDELSQRAEALNEENATLRAEVNRIRSDYEKLSSENTSLKERLGEKSGNEDTRSSRDKQNAGKDTQ*
>SpbZIP39
MSQGEVESPLAPGGVGNKNQALTLGRQSSIYSLTLDEFQNTLCDSGKNFGSMNMDEFLNSIWTAEENQAVNTTGVATATTTGGSHSHGVHNVVTFAHGESTSGRPTIAKQLSLPRQGSLTIPAPLCRKTVDEVWSEIHKNQHGAQHASNVQTSGSAHRQPTFGEMTLEDFLVKAGVVREQNTGMSATAQLPQGPQQQYTLYQNNAHPTTTVPGFATRTPPIMAAGGHGGSVAMSPTAYIPHGGIGTGVVGDLSGYTANGKRNGGTYHTAPQPCYEYGSAQSLAIDANVSPVSSEGMGTQLDNVSANQYGMDMGGIRGSSRKRIDGPVEKVVERRQRRMIKNRESAARSRARKQAYTVELEAELNQLREENAQLRQALAEVERKRKQQYFEEVQKRAQAK…
>SpbZIP69.1
MEKDKLPSHGGGGGQLPPSGRFTSYSMGANVFNMNSEDSSSVFPPLGGGSGLESGRFGHGMALDAERFSQDINQMPDNPPKNMRHRRAHSEILTLPDDINFDSDLGVVGVMDGPTFSDDTEEDLFSMYLDMEKFNSSSATSSFPTCDPMNTTTHAAVTGTNQSGNAVGTSGERPRVRHQHSPSMDGSSTIKSEMLMSASEEAYAAESKKAISAAKLAELALIDPKRAKRIWANRQSAARSKERKMRYIGELERKVQVLQTDATSLSAQLALLQRDTNSLTAENSELKLRLQTMEQKVHLQDALNDALKDEIQHLKVLTGQANPNGVPMMNYSTFGGNQPHYASNNQSKHTLMATQQFQQLQIHPQNQQQQHHQFQQHQLLQRQQHLDQQQKTTAAIPSP…
>SpbZIP55
MGNNEESKSSKSDKSASPAPPDQNGMQVYPPPDWASMQAYYGARIPLPQYYNSAYPVGHPPHPYMWGPPHAMMPPFAAPYAAFYSQGGVYAPQGVPVVIDGSHKPGLGALSTPLTAEALPATSQTIQTPGKTSGNTTGGSAGSESGDSGGPSDESGEKTTSGGEQSYGKRKRDRSLDIEKTVKLEIQANAIVPVDANLASGMVTGIAVGTAVNGMVENVTGLDIVNSKMSFDAQQSGTKLSSETCFQSERQLKQERRKQSNRESARRSRLRKQAETEELAAKVDVLMAENITLKSEISQLVKSSEKLKLENVRMMEKLKCAKLEKADRIASSNADDKRNQTLSTENLLSRVNNSGSVVTQEEEGEMYSNNNNSSNTTKLHQLLDASPRTDALAAS*
>SpbZIP66
MPKLSMRKMGSNRGGGSGNGNGNGIAKQAQFPQLLPRQSSVYNLTFNEVQSQLDLGKPLNSMNLDELLKSVLSIEANQPTDLGFEGNVNSEQINLHRQGSLVLTDTLSKKTVDDIWRDIQQSNSSDGKLLNERQPTLGEITLEEFLIKAGVVADSIIEEVQNGGRSNSANPNTIPPQYQPQNQWMTYPQTHFQRPPQNVLGVYVPNQPIPPPTTIIPNNFMDVSFQDNQGVLSSPVMGMYSDSQTLSRKRNSSVEVVEKSVERRHKRMIKNRESAARSRSRKQAYTNELESKVSRLEEENERLRRKKKLESLLPSAPPPKPKYQLRRTSSSPI*
>SpbZIP5.1
MAQCQEPVNPVANLGCFYTEPVYETRFSELEEVLTRFQAGSSSGSDMNRSVQLLDERKQRRKVSNRESAKRSRWRKKTHLENLTTELKRLKVQNREFKNRFSTTFCANQLVRNENNRLKAESLVLWTRFSDISKILLAMHATYGEHVPNVAND*
>SpbZIP41.1
MGAGEESNAAQTPKPSSVAQETLTTPSYPDWSQMQHPYYGPSGVPPQFFASTVASPPPLPYMWAGQPMMSPYGAFPGLYPHAGVYAHPAMPVTPGGTQPNGEAEIKASDGKDRVPTNNSKGNSGNSMNGGKVGESRKVVSDSGNDGSSHSGDSGSEGSTDATDENTGHQGMPKNKKGSFHQMLADAANTHNSAVQGKPVSVPATNLNIGMDLWNTTPPGAGTVNLRPNPAAASTAIVPVIAGSLEGVMPCSQWIPQDERELKRQKRKQSNRESARRSRLRKQAECEELQVKVEKLNSENHDLKQELQRLSEECVRLSSENASIKEELTRACGPDAVSNLENNNTAPSNQ*
>SpbZIP53.1
MISNRESAMRLRMKKLKQMDDLICQVTHLKSENDIMLRMITTTEQSYIHVAAERNVVQVEAIALTYRLQYLNEAIYIAEQVSYMSMDVQETSELFTEPWQLPYQAPRFSVSANIGDW*
>SpbZIP19
MDDGELDFSTNEMFTASELGDFGSNCAMDKFLDELLNDSLACTHTHTCNPPGPDSSHTHTCFHVHTKIVPPSNEQGGSEADSAENKGKKGPLGNREAVRKYREKKRARAASLEDEILRLRAVNQQLMKRLQGQAALEAEVARLKCLLVDIRGRIEGEIGSFPYRNPANHANVHPSYGSGYVPNPCNIQCNDQLHCGVYGVPSKNFDGCDIENLQCSTSPVSDLKDITASSSVKNKRKGGSRGTNASD*
>SpbZIP63.1
MMNRSSSEWAFQQFIEENSTTVEATATIAAASDEYSAKAEEDEVVEIESSGAEAPANVAIDSDVYQAFLKSRLDLACAAVALTRASVGKHKSSSTSADSVSKVSDASQVTSVNKKANGSESSKRIVKEGVHGVPSLPAKSNKPVFQVKSTTSSSRELSDDEELDGDIEITENMDHTDVKRVRRMLSNRESARRSRRRKQAHLSDLETQVAKLRVENSSLSNCLTDMSQKFNDTVVDNRILKADVETLKAKVKMAEETVKRVTGQLSPIFQTMSQTSTYNIQSYGGNNASDISTDAVVSIKDDTTNLINQHQTANPSTATHSNETRAASHSSNNSTSEKVHCISVTEPATTTSGSKMGRTSSMQRVASLEHLQKRIRGNISSTL*
>SpbZIP35
MDFKSFGYGDVNVGKATRQSSMYSLTFDELQTSFSGFGKEFGSMNMDELLKTIWSADETQAPIASNPIGCGEASAATGAQGSLTLPKTLSQKTVDQVWNDLDSGPVKMRTLGEMTLEDFLLKAGVSTETTLNTNSNNDTFCVNIGFQNAHTPQNATMTSVEPPQRHATKMANLHPLFPKPANVTFSTFIHPTIKHQLPNIVPKSTMIGMSDTSQNNNCFRNQNIPLDVGDGNSSESSAYGYSPIIRGRRGNTGVEKVVERRHRRMIKNRESAARSRARKQAYTLELEAEIAKLREMNEDLLRKQGEIMEIQKDEMMEKMSRQWGGKRVCLRRTVTVTW*
>SpbZIP6.1
MLSAALSSFVDSCTAGHDGPFLDVEFASWDLHDLIFDLESEYESKPITSIPLSSRLNQNVFNSIETNQCSPGSIESIGPGNEPVELVNRKLKRMRSNRESARRSRMRKQQHVDNLRNQANRLSSTNQELSNRLRFMLHNGQIVRSENQRLQTEHNMLRYRLIELKNLMIFHGIHRKHNHDRKNLINESMYI*
>SpbZIP29
MGDTEEARMEMVHRIQSSFGTTSSALPRQHLTAAHQRDDNNVAQLNPANMRTPMRHFGSFGADSGKRIGIPPSHPHQIPPVSPYSQIPVPRPSGQQMGSLGGHHVQGPSHSRSLSQPGGFFSFDSLPPLSPSPYRDSSSASHGHQVSGDVTMEDRGDSTPNLMLPPSLYGGNGNRVGEGLPPRKAHRRSNSDIPFGFNSMQSSPPPRAPYTLERSMSGGDKSTSKPAHMVKREFSWNGGDGMSGERKSEGEVIDDLFSAYLNLDNIDTLNSSETDEKNCFGSREDLVSGHSGTNTVGSSDNEAESSAMGNDSAMSKLAFSGTHKKEGMKRSAAGDIAPTTRHYRSVSMDSFMGSMHFGDESLKLSPSPGPSPGKLSPCNSLDNNNSNSFSLEFGNGEFS…
>SpbZIP61.3
MAQLPPKVPPNVMQNWPAFHQNHHHQALFPPPLPPSNPHQGQSSWMDQFLDYSSHPRGSHRRSMSDSVTTFLDVKQKQPEKKYVHELHDFDGLNNEQLMTMFSDNVLTLGDSSSVVSDQNSDNGDCETDGRQIKSGFEMEKQKDVDMYVDNNETGEIENSQKFLSMLPGNSSSSDTITDPKRVKRILANRQSAQRSRVKKLHYISELEQSVTLLQTEVSALSPRVAYLDHQRLILNMENSALKQKIAALTQDNIFKDAHEDALKKEIERLREVYHHQQKRSENGSSNKEREVVESR*
>SpbZIP60
MSDNGVFDVIDLAFDFDDSDPAGMTSFSEDTQSSPDEGLHLNHPVSSWVENIENLLMNDEEDDGLDSDGMSRGFLDEFLSDVLLDVPADAHAELTPSDQKSSQSDVSDSVGMDDVAEAKAVDDPESKKRKRQLRNKDAALRSRERKKMYVKELELKSRYLEGECRRLGRLLQCCYAENQDLRFRFHMGNGATGAAMTKQESAVLFLESLLLGSLFWFLGIMCLFNLPKLIYSNQEVVVLQGIVKSNPRSVHQKRAKNNQTHSPRFGTFFKSRRCKALRFKNKPLCGYTSILNVLA*
>SpbZIP69
MEKEKLASHGGGGGKLPPSGRFPSYSMGANVFNMSSEGSSSAFSQLGGGSGFDSQGFGHGMASDSGRFSQDISQMPDNPQKNLGHRRAHSEILTLPDDINFDSDLGVVGVMDGPTFSDDTEEDLFSMFLDMEKFNSSSATSSFPTSDPINSTTPATLTGTNQSGNVVGTSGERPRVRHQHSQSMDGSSTIKAEIFMSASEEASAVDSKKAISAAKLAELALIDPKRAKRIWANRQSAARSKERKMRYIAELERKVQVLQTDATTLSAQLALLQRDTNSLTAENSELKLRLQTMEQQVHLQDALNDALKEEIQHLKVLTGQTIPNGGPMMNYPAFGGNQPHYPNNHQSMHTIMAAQQFQQLQIHSQKQQQQQHHHQLQPQQLLQRQQQQELHQQQLDQQQ…
>SpbZIP57
MGMYDPVHQIGMWGETFKGNGFQFTTGATILDVEAKMDNQSEDTSHDTLGPVYNYDEEASQPNDKVQRRLAQNREAARKSRLRKKAYVQQLESSRLKLIQLEQELDRTRQQGLYLGGSLDPPHLEFSGAVNSGISTFELEYGQWVEEQNQEITMLRTALDADLSDPELKILVDGSMNHYCELFRIKAAAAKIDVFYLMSGIWKTTAERFFLWIGGFRPSELLKILVPRIEHLSEQQIMDVCNLKHSCQQAEDALSQGMDKLQQIVTDTIATGELGDGHYIPQMTSAMEKLQALVCFVNQADHLREETLQQMSRNLTVRQSARGLLALGEYFQRLRALSSLWTTRPPRESG*
>SpbZIP47
MISSVIEMSSTSTEFATLRRSMGIYDPHHQMNMWKNTTMADPVSDTNMKGDNSPRESLENMRTNYETNRPPEKIQRRLAQNREAARKSRLRKKAYVQQLESSRVKLSQLEQELERARNQAALLQSGYIGNALDLGHVGLFGGTVNSGIAAFEVEYAQWVDEQNEQILELRAALQAQTITDVELKILIDTGLSHYDKLFQLKGDAAKADVFYLISGTWRTPAERFFLWIGGCRPSELLNVLLPQLGPLSEQQQLSISKLRQSSQQAEDALSQGIDRLQQNLSHSIAAQPVAQGCYLSQMVNEIEKLDALENFVNQADHLRQQTLQHMSRILTTRQAALGLLALGEYFHRFRALSSLWAARTLESC*
>SpbZIP46
MHTYRAAAQPGSNMYCQSPFLLRGDGSSHTDHFRFMDVEGLHHSAAYHPTDAVDLSPSSGFSLKSGHVAVQQNSHFGTMNANIVTPDMLEGGDQFMYQNGTSMTRETGVVVEGGSGGGRLLSGQFEQWAESGMVDNSQHTEDTSTDVEPDDKNQYCGVQQSPTAVDSIPKGRGGDQKALRRLAQNREAARKSRMRKKAYVQQLENSRVRLAQLEQELQRARQQGLLVASGISNDPSRSLGSGALAFDMEYMRWLEEHHRLINDLRSAMNSQVGDCDLRILVDSIMTHYDEKFRIKSMGAKSDVFHILSGMWKTPAERCFMWLGGFRSSELLKILGSHLEPLTDQQLMGICNLQQSSQQAEDALSQGMEALQQSLVETLSATSLGPSGSGNVADYMGQMA…
>SpbZIP53
MELKKQVVSTGSSGSDGSPLTGAIDERKRKRMVSNRESARRSRMKKQKQMDDLIGQVTQLKSENDQMKQIITATEQSYMYVAAERDIVEAEAMSLTNRLQYLNEVIYIAEQVNDMSTDVPECLEISAEPWQLPYQAPQFSVSANMFQC*
>SpbZIP19.2
MDDGELDFSTNEMFAAMELGDFGSNCSMDKFLDELLNDSHACTHKHSCNPNGLDSSHTHTCFHLHTKIMPASDKQGGSEDSSESTENKGKKRPLGNREAVRKYREKKKARVASLEDEIVRLRSVNQQLVKRLQGQAALEAEVARLKYLLVDFRGRIEGEIESFPYQNQKPTNHANMHPNYAAGYAPNPCNMHCNDHLMPSEVFDGCLHCSSSPVSDLKDITASSSVKNTIKGGSRGTKASS*
>SpbZIP44.4
MESNRESARRSRKRKQKQLDDLMAQVEQLRNENNQFISTVNNIKQHYLETEAENLVMRAQHEELSYRLNYLNQIISNLNSRNTETYEHDELYSYNHNPCNIYNYTINENFDGLFNQMHVPYLTQQQQPAEMFQC*
>SpbZIP63
MDRVFSVEGIADHHSYWTTTTTSEHLNNIENGTVSSVMNRSSSEWAFQQFIEANSTAVEAAVSDEYSAKIEDDEVVEIEGLRGCEAAGAGAGAPPDVAIDSDEYQAFLKSRLDLACAAVALTRASVGKSQSSSTSADSVSKVSNTSQLTSMNKKASGSESSKGKFEEGPHGVRSLPAKPNKHLVNVKSTTSSSRELSEDDELDGEIEITEDMDHADVKRVRRMLSNRESARRSRRRKQAHLTDLETQVAKLRVENSSLSKCLSDMSQKFNDAAVDNRVLKADVETLKAKVKMAEETVKRVTGQSPMFQTMSVTSTYNIQSYDSNASDISTDAAVPIQDVAIPSAATNSNDTRPSHSSNNSSTEKAHQYPPATDPATTLGSKMGRTSSMQRVASLEHLQK…
>SpbZIP29.2
MVKREFSWNSSDGMSGERKSEGEVIDDLFSAYLNLDNIDALNSSETDEKNGFGSREDLVSGHSGTNTVGSSDNEAESSAMGNDSGMSKLALSGSQKREGMKRSAAGDIAPTTRHYRSVSMDSFIGSMHFGDESLKLSPSPGPSPGKLSPCNSLDNNNNSNSFSLEFGNGEFSGAELKKIMANDKLAEIATTDPKRVKRILANRQSAARSKERKMRYISELEHKVQTLQTEATTLSAQLTLLQRDSAGLTSQNNELKFRLQAMEQQAHLRDALNEALSAEVQRLKITSQELQGENPKHHSINQQMFQKSHQQAPQPQQQQNDTNKNQ*
>SpbZIP14.1
MEDLWKDITLSSLATPITTSTTTVQQLYHHPTHHHHLHIQPNILEDFLARPFSSNTHHTHTQTIINNNSSPPQTILSLNNADHHPPHFHLGDSSSGHSPPPYNLATDYTCSSTHHHHQRRHLLETECDETNLSNSQYPHDRRHKRMIKNRESAARSRARKQAYTTELELQVAQLKRENAGLRMEQEVHMQKQASAAAAAAAALKQSPKKHKLHRTSTAPF*
>SpbZIP65
MATSSSNNSTIHHHHQLILQQHHHQEEVHQEHDDVHRFQPSSASPMMMQRAIPSLPSSSSFHLIATGSGNRIDDDVEQGQAFYMYLHDQQPQYHHRDSVLTFHSPQIDHQSCATGSIRPPTLNIFPSLPMHHEEYQASTGLKVNNNNNLGFPGGGGGYDSNKNNLFDGSSAVAAAVIGGLTNQINRDQLLPPKPLKHEENNQREQQTRGQTSMSEQDGQRSKIADPKTLRRLAQNREAARKSRIRKKAYIQQLETSRMKLVQLEQELHRSRSTQGATFTGGYAGDQTNLSMGLNMSSDAVVFDMEYSRWLEEQHKLTCELRAAYMEQLPENELRLFVSNWLAHFDQLIHLKTMVAKSDSFHLLSGSWKSPAERCFLWIGGFRPSHLIKVIMKQIEEVSD…
>SpbZIP42.2
MMQCNIPSLHFSGLLANVPNTQILPPLQEFAFQPQYSLSNNSTSDDGDDRKQRQHHVVDERRQRRMISNRESARRSRMRKQRHLDELWSQVMRLRNENHNLVERLNNICESHDNAMQENATLKEETANLRQIISTLQICSNYNVLQDLDAIIPSNTAHPRTSSSTQSITSSTDLLQ*
>SpbZIP47.1
MFVPPWLHVVFQRNIYCNGQLHSCASYIYPSEMSDRNRETPSNYKADSMAKKGGGIWDLTLSGPDTIICKCYSYHLTADVDQEESQTQSVFDMSSTSTEFTTSRTSMGIYDPLHQMNMWKDAFKSHTNINTPMADHLSDVKMKGDYSPRESLENLGTNYETNRPPEKIQRRLAQNREAARKSRLRKKAYVQQLESSRVKLSHLEQEIQRAKSQATLLQGGYIGNAFCGSINTGIAAFEVEYAQWVEEQHEHVLELRVALQSPTITDAELKILTDTVLSHYDKLFQLKGDAAKADAFYLMSGTWTTSAERLFLWIGGCRPSELLNVLLPQLGTLNEQQHLTISKLRQSSQQAEDALSQGIDRLQQNLLHSIAAQPVSQGCYLSQIANEIEMLDALENFIN…
>SpbZIP2
MASLPTRGCLKSGGSGFEEVVTMDEKMMKRKLSNRESAKRSRVRKQSHIEEMVDEVDKLEKQQKQLRIKLDIIRQLWMNEEAEALGMKTQMVELSCRLAFLNEISSCTYAMSVNRRSVYEAEDDELELTNGVGSFFMEQQHFSASADIFMY*
>SpbZIP16.1
MSSSDVKKPSKDKEPKTIPAATQEQSSATSTGAVNAEWPVFQAFSPMPGHSYLTSSPQAQPYMWGMQHVVPPYGAPPPYIAMYPHHAGMYAHPHMAPGSYPFSPFPMPSPNGAIEASGTTPMTIEADGKSEGKEKLPIKRSKGSVGSLNMITGKISDAAKVSAASGNGGYSKSGESSSEGSSDGSDANSQNDSRPKSGDRQDSGEVETSQNRISLQNSQNGGSGTSKIALIPAASIVPVSSRPQEGVPGPATNLNIGMEHWGVPASSASPVLQGKIPSVPAGRANVLGTRDVQPQLWVQDERELKRQRRKQSNRESARRSRLRKQAECDELAQRVEALKEENATLRVEVNRIRLEYEKLASENTSLKERIGEKSGNEEGTRSSRDKEHAGDHTQ*
>SpbZIP69.3
MDNDKLPNHGGELLPPAGRFPTFSPAGNTFNVSCEGSTLNLPSTGPGATMELSRFGQGMSLDSGRFSHDISQMPDNPLKHLGHRRANSEILTLPDDLNFDSDLGVVGVMDGPTFSDDTEEDLFSMYLDMEKFNSSSAASSFAIGDSMNTATSAPATGTNQTPNAVGTSGDRPRVRHQHSQSMDGSSIIKQEMLMTGSEEASNAHSKKAMSAANLQELALIDPKRAKRIWANRQSAARSKERKMRYIAELERKVQALQTDATSLSAQVVVIAERYKWFDS*
>SpbZIP18.1
MQDPSIPIRKMPPKPPPSSSGSTSILPPRGSHHRRSHSEANYRLPDNLDLVSSEAPTDEIGSEDDLFCTYMNMEKFDVGGGDDEEEVVRVLRHHRHSNSVDGSNMVDCIEAKKAMAPDKLAELWTVDPKRAKRILANRQSAARSKERKARYISELERKVQTLQTEATTLSAQLTLFQRDTMGLTNENTELKIRLQTLEQQAHLRDAVNESLKKEVERLKKATGETSSLSDNYNLGMHNILYNHSLFTLPQNQATAIDSQNIHMNQFHQIQSSMVAHHVAHSHGFSTMSQQDSLSRLQGLDINGRGPITVKTEGPSLSASESSS*
>SpbZIP57.2
MQYQSSHMAGMRTCEFDPLIPAGMWTESFKCDTLMNTCPTTNLEVNIKFDNQVKSEGTSNGTFGYANQFDEEIAKPTDKVQRRLAQNREAARKCRLRKKGYVQHLETSRLRLKQLEQELDQSRQQGSYAVGGLVAKKTEFSGAVSSGITAFQTDYGCWVETNSKQVIELRNALNGHPSDEELQTLVDNVMKHYIELFKMKETAAKADVFYIMSGMWKTTAERFFSWIGGFRPSELLKILMPQLNPLAETQHLEICNLRRSCQQVEDALSQGIDRLQEIAVDTLAGGQMEDGSSVPQIAATMDKLRDLVSFVLRADHLRRETLNQMSEILTTRQTAKGLLALGDYLERLRALSSLWAKRPTENA*
>SpbZIP36.1
MDELLKNIWTADESQALTAAGGGLQRQGSLTLPRTMSHKTVDEIWKDMSYKNVAASGAGFPQKQPTLGEITLEEFLVRAGVEREDANTSQTANGVGFNADIMIRSNNNNTSAAAVAMSSGFGSFGFPHDPMTNNANNNNVMMMMQSSNLPLNGGRSSHQPSLAASQQQPLFPLRLTGGAASVSPAQHLSDGLGKSNGDLSSLSPVPYIFNGGIRGRKANGTVEKVVERRQRRMIKNRESAARSRARKQAYTMELEAEVAKLKDESQELQKKQVSDYYQQFVGIIIL*
>SpbZIP69.4
MDGSSIIKPEMLMWGSEVVASIVDSKKAMSAAQLQELALVDPQRAKRQSAARSKERKMRYIAELERKVQALKTDATTLSAQLSVLQRYTNGLTAENSELKLRLQTMVHAATLNDEMKEENQHLKILTGQTMPNGDPMMNYPAFGGNRSHYSSNQSCLAAAAAEKCRVVESRKW*
>SpbZIP13.1
MASSLVMSSSTPTTNNSDLQVPTPSQSQPPHPPSPRINSFSSISIPSDLSRNLPSVTMDDILKNICVDSLSPDVVFGNGDDDGGGYANKNTAVAGETVNGNYVWREIGIGAGMTLEEYLSKAGVGGGNGSNEIVRVGDGDDNLGLFGGIESANQFQQTCVELPGQQGFVETSPRLVIGNGKGRGKRKAVVEPVVDKATQQKQKRMIKNRESAARSRERKQQYTNELEKQVMQLEEERAQLLREEVEQRNHRRQWLIENIIPVEEKQKQPRRLRRTSSMEW*
>SpbZIP45.2
MANVSQGTNTSTDVDTEDKNQGFDMVLSTGNSSDRSKDRPGDQKTLRRLAQNREAARKSRLRKKAYVQQLESSRLKLTQLEQELQRARQQGVFISSSGDHTHSMSGNGALTFNAEYARWLEEHNKHINELRAAVNSRVADSELRTIIDSVTTQYDDIFRLKGAAAKADVFHILSGMWKTPAERCFLWIGGFRSSELLKLLVNQLEPLTEQQLSAIYNLQQSSQQTEDALSQGMEALQQSLAETLASGSPSPSGNSGNVANYMGQMAMAMGKLGTLEGFLHQADNLRQQTLQQMHKILTTRQSARAVLAIHDYFSRLRALSSLWLARPRE*
>SpbZIP66.4
MGSEDNGGQDPTMAEDDSIFDLTLDEVQSQLDSLGKPLSSMNLEELVRTVHGADLNSDNVVVAANQVSMDIQQGCINGECSDRTTASAPRQCTLGELTLEDFLAKAGIVSEAQPVPQSPFLQCKNMVPVFMPSHDITMTSLSSRPQSVGTMSDTQSAGRKRVGTGDVSDKAAERRRKRMIKNRESAARSRERKQAYKQQLERRLAELEQENAKLKAAEAQSALPPVTKIQLHRTRSAPPISNAFF*
>SpbZIP18
MQDPSQQQSKNLQKPPFGQPPSRGSHHRRAHSELSFRIPDDDLDLISDPFDAPSGSFEDLGSEDDLFCTYMDIEKFGSKMEEGGPSDNVVAAENGESDVKNGRSTNRHRHSNSVDGSSMMDSIEAKKAMAPDKLAELWAIDPKRAKRILANRQSAARSKERKSRYILELERKVQTLQTEATTLSAQLTLYQRDTTGLSSENTELRIRFQAMEQQAQLRDSLNEALKKEVQRLKMATGEMMTSSDSYNFGMHHIPYNHSSFFSQQAQAVVSNEALNAQMQQFHHQPAYAQTFSDMSQRDHLGQMQGLDINGRVTHPVKSEGPSISAGESSSTS*
>SpbZIP61.1
MAQLPPKIPPQMTSNWPIFPVHQNNNNQTSGGLPPPTLSYMATPTSTSTSNQHHNLPNPNLSWVDEFLGFTSTRRGHHRRSMSDGVTFIETAGSFAQFGDHQDRQVHDHNNSFDRLDDDQLLISMFNDDMSLDMPPAFISNTAMSSPLSTPSEQNSNNEDQVKPCQLSENLLHLQEALHQPQSLKEEVDGSNKLSMESLGLQSSTDGSFKADPKRVKRILANRQSAQRSRVRKLQYISELERTVTQLQSEVSTLSPNVAFLDHQRLELNVNNSALKQRIAALAQDKLFKDAHQEALKREIERLRQIYRQQTLNNDQKIGEDNSNNNYNSSSKMINNNNIGTARPIQLSTPDMSITCNDK*
>SpbZIP44.1
MDSLSGNSSGSLCNKVVNSGSEGDLITDQRKRKRMESNRESARRSRMRKQQYLNGLMSQMNILKDKNSQIMRGIDIMRQKYLNVEAESCILRAQLAELSHRLQSLNEIANFINSNASSSLLVDECLGASDDYDGAFDEYGWFTNPLNVSSSGNNGLTYFNQPMVASADMFLY*
>SpbZIP45.1
MANVSQGTDTSTDVDTEDKNQGFDMVLSTGNSSDRSKDKPGDQKTLRRLAQNREAARKSRLRKKAYVQQLESSRLKLTQLEQELQRARQQGVFISSSGDHAHSMSGNGALTFNAEYARWLEEHNKHINELRGAVNSRVADTELRTIIDSVSTHYDDIFKLKGTAAKADVFHILSGMWKTPAERCFLWIGGFRSSELLKLLVNQLEPLTEQQLLAIYNLQQSSQQTEDALSQGMEALQQSLAETLASGSPSPSGNSGNVANYMGQMAMAMGKLGTLEGFLHQADNLRQQTLQQMHKILTTRQSARAVLAIHDYFSRLRALSSLWLARPRE*
>SpbZIP42
MSGVNYFVQDNSAMMFPGSFSMMQCNIPSLHFSGLLANVPNTQILPPLQEFAFQPQYSLSNNSTSDEGDDRKQRQHHVVDERRQRRMISNRESARRSRMRKQRHLDELWSQVMRLRNENHNLVERLNNICESHDNALQENATLKEETANLRQIISTLQICSNYNVLQDLDAIPSNTAHLRTSSSTQSITSSTDLLQ*
>SpbZIP44.5
MADERKRRRMESNRESARRSRVKKQQQLQQVISDIDHYKRQNIQIATKLDETEHRCSVLESEIENVAGLKMDLERRLCELNSIIKRTEATADDVVSPTIWRVGSWSDDLKVGCGDGLGCWVDGLGIDLDVSVSLSPWRMRLAASDFYGDVVSNLMFFLCN*
>SpbZIP69.2
MDKDKLPSHVGGGGAGGQLPPSGRFPSYSMGVNAFNMSLEGSSSAFPPLGGGSGLDSGRFGHGMAPDFGRFSQDISQMPDNPPKNLGHRRAHSEILTLPDDINFDSDLGVIGGMDGPSFSDDTEEDLFSMYLDMEKFNSSSATSSFPTSDLVNTTTPTAVIGTNQSGNALGTSGERPRVRHQHSQSMDGSSTIKAEMLISASEEDSKKAISAAKLAELALIDPKRAKRIWANRQSAARSKERKIRYIAELERKVQVLQTDATTLSAQLALLQRDTNSLTAENSELKLRLQTMEQQVHLQDALNDALKDEIQHLKVLTGQAIPNGGHVMNHPAFGGNQPHYPSNNWPPVNNTLMAAQQFQQLQIHSQKQQQHHQFQPHQFLQRQQHQDLHQQQQQLDQQQ…
>SpbZIP62.1
MLIWLPRHSFSLLSQCGEILMRQSSRILRFDLLLFQNYKVTMEYDQAAETDIHDGFKKAKIKQRAKLLSPSLTCEASATAFGDNRSRKNLTEAEKEEKRLRRVLANRESARQTIRRRQALHEELSRKASDLSMENFDLMREKELALEKLQSLKYANQLLKTQMCQTVNLVKEENFLQMVQNPKPKVEENLLQMSLNIESDIDENLDLKLANPNISSPKNTSKVYRTNSSVEHSQLTPCLLPPIIQPLSSDKSSPMPYIPLCASAVNSSDPKPYTINPPPAPVYILSYPWFLPVPYHHNGGIPLHLSAAENDKYYTKDVSLISGNVEDHLSTFTTHAKTGVSDSMENGPVDFGDHATGILQIMSPHNLSTGKLEPWIGKDSSQLGTQSLCSASQMNKEPA…
>SpbZIP28
MTPIDQFQPNPDLSDLTTEFDTLPFPTFDPLFLPHNSGSVAAVSDFATDLGVCDEDFELDLDFSFDDVYMDDDCRDLMLADHNGGTAADDQGSPLDSKDSNSFQNSEDRKDFGVTRPLNCACGTEEGCNDELQPTDQPSSDSSRVNDSLSSEIGAVDAKQMNMGNPISADHWSRKIGDYICENYGPSSSQGSGNAGSGSEALEFRGNDSDKDVSSKLPECKVKVEGEGGKYTPKRKKESEDWNMESRIRKFRKPIAFTETDASAEPEDEKRKARLIRNRESAQLSRQRKKHYVEELEDKVKAMHATIADLNGKISYLMTENVSLRQQLGGGVMCPPPPGIYPHPSIAPMGYPWMPCPPYSMNGSQTPVVPIPRLKSQQPLPAPKSKKADSKKSVSKKTD…
>SpbZIP19.1
MDDGELDFSNQEVLSSSIMAEIGCNGSMDSLFDEIMRDMHACTHTHTCTPPGPDNEHTHTCLHVHTKIVPALTEEKTMTEDTAESEDKKSNRRPLGNREAVRKYREKKKALAASLEEEVVRLRAVNQQLVKRLKGQAALEAEVARLKCLLMDIRGRIDGEIGSFPYQKPVSPSMNGGYVMNQCNVRCNDQLYCTYPGEVGNLHEYTNCGLDDIQCPFNPHVDLTDAPACDASTSKSNKRKGESSGFYCIFSQNQIS*
>SpbZIP29.1
MADAGNAENAMIQSLHSPFGMAKQAMSLNHQLELTHLNTSMNGAANVPLQHFAQGFGVEFGKRSGIISPSHNSQIPPLSPYSVVPLSRNSGQSAGGQSYVKSPSHSRSLSQPSVFNLDSLPPLSPSPFRDSPSAPLANQLSVDINMEDRDGNSHVLPPSPYTRINGVTRPGESLPPRKAHRRSNSDIPFGFSMVMQSSPPLLPLKSQITLERSASDIENLMNPSCSRSGWNKAINSEGTMERKSEGEVIDDLFNAYMSLDNVNVTKPANSEKKVNGTEDLDSRASGSKANVGENSDNEAESSVNESGAKLGTSESGSNEKREGIKRSAGADITPTARHYRSISMDSFMGNLHFNEELPKLPPSPGPCSGGLSPSKSLVKNSNMFSLEFGNGEFSGTELK…
>SpbZIP16.2
MISSDVEKSSKDKERKTVPAATQEQSSATSTGAVNAEWPVFQAFSPMPGHSYLASTPQTPPYMWGMQHVVPYYGAPPPYIAMYPHHGGMYAHPHMAPGSYPFRPFPMSSPNGAVGASVSQGTMPSAMEANGKFEGKEKLPIKRLKGSAGSLNMVTWKKSDTAKPSAASANEMYSKSEESGSEASSDGSDANSKNGSRPKSGDRHDSHEAEASQNGSSLQGSENGGSCTPKIALIPAASIVPVSSHPHGGIPDTGMEYWGAPSSSTSPVLHGKIPSIPAGRANVPGARDAQALPWLQDERELKRQRRKQSNRESARRSRLRKQAECDELAQRAEVLNEENATLRAEVHRISSEYEKLASENTSLKERVRAKSGNEATQSSRDTQNVGKDTQ*
>SpbZIP56.2
MSDHRACSQPSASSTQRIEVKEGIGSDDEIMRVSDFGTEASAAQSNSGQGSAAAGGPEPTQPPHEGQKKRGKSPAEKEHKRLKRLLRNRVSAQQARERKKVYVTELELRVKDMEIRNSELEERVSTLQNENQMLRQVHTDLLITYIVHCKFLFFLISVL*
>SpbZIP51
MFAGDSGGPFPDITRMSINPKQRTSKPNHTRAQSESYLHFPDDLLLLDDSEIDLFDSTSASPMLPPNQNPYARHRSLSVDDDFFDDLGISYQGKIEAEGSKLPNDDDDDDDGDDGVSGGGVKTHRRRHSFSIDASAHGMFDGIEFESGGVDCVKKAMTSEKLTHMALIDPKKVKRILANRQSAARSKERKIRYTSELERKVQTLQTEATTLSAQVTLLQRDTSGLTCENKELKLRLQAMEQQAHLKEALNDTLKNEVYRLRIETGQIPASNGHSIYRPSLQYTQSSSHFYGAHQSLQSHPQTQQPKSSSNSNNQNPNQSVQTSFMDYSN*
>SpbZIP60.1
MSDDGVFDVNDLAFDDSDPARITYFSEDAQSTGLSFSDSAPSWIGDIENMLMNDDEEEDVVDEDGVTRSYLDDFLSDVLLDVPVEANAELTPSDQKSPQSDVSDSIAKDSGDAKTEADPDSKKRKRQLRNKDAALRSRERKKTYVKELEVKSRYLEGECRRLGQLLQCCYAENQDLRFRLHMGNGAAGAAMTKQESAVLLLESLLLGSLFWFMGIMCLFHLPNVTLSNLEAAVLPGTVKNVPRNVHPRRAKTNTIESPRFGSVFNNRRCKAMRSKIKHMCSYASILSVL*
>SpbZIP63.2
MDRVLSAEAIAADYFWTPPPPHQFDFSINDNKDYSCFPSEWEFQLFTDKEENLAAAPTPDVDEEDDDVVKISDSPAVIPPPIDSDEYQAFLKSRLDLACAAVAITRESSIGKPQGSSTSTFRGSSVSNALQGKLQPSKEGSYSCKRKDKDMPLGNPPLPTKRNKPQLKSSISWSPRELSDDYELEGSTEGNLDLTDDKHIRRMMSNRESARRSRSRKQTHLNDLEAQVAQLKFENSFLSKRLTDISEKFSEAASGNRVLKEDIETLKAKLKIAEETLKKVTGQIQVFQTISGTSTFNLLSSEGRAASTDAYVPIQDESSHDIYPQHRQTLNPSSADATSSSPAMRRVDSLEHLQKRIRSNISATH*
>SpbZIP14
MEEVWKDITTLTSSFSTSAYGGHRSTDAAVHHQSSVHDFLASAICPPTQRCDTNAKNVSDHIRPNQQVYNSSSFPCNHSSPTLSSIFASSVFTPQCCQKRDSEDDNGCTDRKYKRKMKNRESATRSRARRQAYINELELEVAHLRLENAMLRRRQEEMSSAAAAAAATVSQVPKKTTLFRSLTAPF*
>SpbZIP61.2
MAQLPPKVPPQMMQNWPAFHQHHHQALFPPPLPPHNPHQGQSLWMDQFLDYSSHPRGSHRRSMSDSDTSFLDVEQKQQDKIKYVHGHQEFDGLNDEQLMTMFSDNVLNLGDSSSVVSDQNSDNGDCETDGTMIKPGFEMQNHKDEEMYVDNNDNGEIESFQKFHSTLPGSSDTITDPKRVKRILANRQSAQRSRVKKLHYISELEQSVTFLQTEVSALSPRVAYLDHKRLILNMDNSTLKQKIAALTQDNIFKDAHEEALKKEIARLRQVYHHQQRKGNENENGSGNKERGGMEMMRA*
>SpbZIP41
MGAGEESNAAQTPKPASSAQETPTTPYPDWSQMQAYFGPGGVTPQFFASTVTSPPPHAYMWAGQPMMSPYGAFPGLYPHAGVYAHPAMPVTPGATQPNGDTEVKASDGKDRATSKKSKGHSGNSMNGGRVGESGKVVSDSGNDVSSHSGDTGSEGSTDATDENTDHQGMPTNKKGSFHQMLADAANTHNSAVQGKPVSVPATNLKIGMDLWNTTPAGAGTVNLRPNPVAASTAMVPAIAGSLEGAIPGSQWIQDERELKRQKRKQSNRESARRSRLRKQAECEELQVKVEKLNSENHDLKQELQRLSEECMRLSTENASIKDELTRICGPDAVSNLENNNAAPSNH*
>SpbZIP29.3
MDDDSERGSNDSMQITASSQQLDLNHLSDANCGKRGCITPSRPNQILRISSHLQMHSSTQPMSFQNFGQGSSHLRSLSDQDSCQNMVSSSAFLEGNYGFYSGESLPPRKTHQRSASDGAFGFSALLESSMSPSLYNGLVPSGRRENAGFGFNNLESVKSEYVWNGDVHKNAEGTGERKSEGEVIDELFSAYMKLDSVETMKSSDSNDKNGNGLNEHGHGGDTSDNETEGSINEIANENPTRGASEVVVKKEGMKRSATQGITPSSRHYRSISMDSCMGNMDFGEDSRKLPPRPLKGSSSTSIDKNLTTFSLEFGNGEFSGEELKKIMANDKLAEMALADPKRVKRILANRQSAARSKERKMRYISELEHKVHTLQSEVTTLSAQVTQLQRDSVALTNQN…
>SpbZIP57.1
MGMYDPVNHIGMWADSFKGNGFMLTSPSTILEVNTKLDNQSEDTSTGTFGHVNNYEDATPRPNDKVQRRLAQNREAARKSRQRKKAYVQQLETSRLKLIQLEQELLRTRQQDSCAGGTGGLRTSPVGNSGAVNSGITAFETEYGCWVEKSNNQVVELRTALNGHQTDAELQTLVDNMMKHYSELFQMKANAAKADVFYLISGMWKTTAERFFLWIGGFRPSELLKVLVPHLDPLSDNQLQDICNLRRSCQQAEDAVSQGLNKLQEIVVNTLVGNHTDVENCVPQITATMDKLGDLVSFANQADHLRQETLNQMSQILTTHQMARGLLALGDYLERLRALSSLWATRPKEAAT*
>SpbZIP66.1
MTSRKEGVNDNRNANGNGNGKQAQFQRTLPRQGSVYNLTLDEVQSQLSLGKPLSSMNLDELLKSVWSVETNQSTDLSFEGNVNVAHNNLHRQGSLALMDSLSKKTVDDIWRDIQRSDSEGKYLNERQPTLGEITLEEFLVKAGVVTDSILEEVHNADLNTITPPQLLPQNQWMSMPYPQQHFQRPPPQNVMGVFVSNPTQQIPPQITIIPNNVMDVSFPENQGALSSSPVMGMYSDSHALSRKRNSSVEVVEKSADRRHKRMIKNRESAARSRYRKQEYTNELESKVSRLEEENEQLRRKKKLESLLTSAPPPKPKYQLRRTNSSPN*
>SpbZIP36
MGSNLNFNHFGGDSSGRGGSDVPLTRQTSIYSLTFDELQNSMRGSIGVKDFGSMNMDELLKNIWTAEESQALSAAAGAGLQRQGSLTLPRTLSHKTVDEIWKDMSTKDASGGVSGGGGGGFAQKQPTLGEITLEEFLVRAGVVREEANTSQANNGVGFYNNNSNKEAAAVAMSSGFGGFDFPQAGLMNNITNNQMMMMQSSNLPLNVNGVRSSNQQSFAPSQLQPLFPKQPGMSYGNPLGLAGGAQLASPRMRGGLVGIADPGLVQGSAGLGMTGVGGYAITAASGSPAQLSSDGLGKSNGDLSSLSPVPYMFNGGSRGRKANGTVEKVVERRQRRMIKNRESAARSRARKQAYTIELEAEVAKLKEENEELQKKQVEIMEMQKNQVLEMMNNQGGTKK…
>SpbZIP39.1
MNGGTYHTAPQACFEFGPAQSVSPVLSEGMGAQHDNVSANQYGMDMGGMRGSSRKRIDGPVEKVVERRKRRMIKNRESAARSRARKQAYTVELEAELNQLREENAQLRQALAEAERKRKQQYFEEVQKREHAKARRKPDKLQQIMRRALSNTV*
>SpbZIP17
MANAGVIDPVDQHDPNRRIDVSADLTVPSSTLDPPSFFDGLGFDGEDGDFEFNLDDLSLPSDTEPFVVGDFDFMDEANEMQFDDGDPIDLACLGTGTVMDSNSTVSFDLSNFNVNDIKGNETVDFSQFNNVVDVSVGGEDLVQCEGLFGNASPSYEGNGPASSHGSGTCGVGFDGVNYSSPEAASNCAKELSGASVDCEMKKDVLGKRSLSKMNKEPCEGKIGQRSNKLRRSSERSDKFGSSENEDDEKRKARMMRNRESAQFSRQRKKQYVEELEAKIRVMQSTIADLNHRISFVMTENSCLRQQLSGSGMYPPPPGMYPHMPYPWMHYAPYAVQPQGSQAPPVPIPRLKPRQPSKSKNSTKKVASISLLGLLVFIFLFGALVPLMNLRYDATGPHIY…
>SpbZIP9.1
MKRSASEMALEEFLSLDDTSIPTDHHGRITDILSLDNEGFFLDNDIPADFTFDVRAREILTGLSTACGFPENLLWSAKIAPKQSHVTTTTIDSQSSICAGTGSLSSENKPKDNPARVITSGSEQSDYDDFEIEAGPCEQSNNPNDVRRIRRMESNKESARRSRRRKQAQLADLESQVDQLRGDNASLFKQLSSAAQQFKDAATNNRVLKSDVEALRANVKLAEEMVARGSLTSSLNHLLQSHLSLPQTISNHSLNRMSPT*
>SpbZIP53.2
MGDERKRKRMESNRESARRSRIKKQQQLQSLISEIDVFKRRNFETGVKIDEMERRRLMVETEIEMVAVEKMRLEQRLEELLSCVNNDRREEEGGGIRGGRVDVIGSVWGCAWLGTSPLMTSRSATVFRT*
>SpbZIP42.1
MSGVNYFVQDNSTMMFPGSYSMMQCNMLGNVTQILPPLQEFALQSQYSLSNNSTSDEGDDHQQQQQQQRPCYVIDERRQRRMISNRESARRSRMRKQRHLDELWSQVMRLRNENHNLIERLNNMCESHDKVTQENSKLKDETANLRQMLGSLQIGSPYSALQDLDEVPCDAAHLRISTSTQSFSSSANLLQ*
>SpbZIP6
MLSVVASAAHHETAPYHLFSFPDMEFASWDFHDLVSEPILTESNHTSPDSIESFHGSIHSTEPVTEPDLYDLDLTERKLKRMKSNRESARRSRMRKQKHLDNLRNEANRLNYTNRELSNRLKFAIHSGLTLRFENQRLRTEYSMLRQRLIELQNVMIFRQIQQINNHKDEINVGGFGYGSTMLNEPMGI*
>SpbZIP14.2
MDDLWKDMTTLSSTHHSHPHQPTTNPTPLYDFLASPINTSTTHQRSDSKNVTFQDNHQCLQPQAFGSCPCSTYMTSMCLRKKCADDDDDDVVVDDCGGVDNRKYKRKMKNRESATRSRARRQAYTSQLEIEVTRLREENAMLRKRQEQMSAAAAAATAGAAALTHVPKSALTRSFTAPF*
>SpbZIP11.1
METSSGNSISSSKIGGGCDDDDQRKRKRMQSNRESARRSRMRKQKHLDELMSQVNQIKKQNHQMMLNLSMSNQQYMNVEAENCVLKAQMYELTQRLESFNNIIEFVETAGSTRFEIGGVVEYGVGEFDDDFVETDFINIWNNNSNMGYMNHQTIMASSDMFEY*
>SpbZIP11
METSSGNSISSSKIGGECDDVDQRKRKRMQSNRESARRSRMRKQKHLDELMSEVNQIKKQNHQMMLNLSIVNQQYMNVEAENCVVKAQMYELGKRLESLNNIIEFVETSGSTRFEIGGVVDYGFDFVETDFINIWNNNSNMGYMNQQTIMASSDMFEY*
>SpbZIP37
MGSYMNYKNFGEGSAMEGVNGKPEFPITRQSSILGLTFDELQSTFSGLGKDFGSMNMDELLKSIWSAEETQNLSLMSANGGEGSSAPMNGGLQKQGSLTLPRTISQKKVDDLWRDLFVENVVQKDGMADERTKSLERRQQTLGEITLEEFLFRAGVVREDDPKPNEKMNGNGFYTNGDVVRMNDNASNGVVGINFQQQNQHAAAPSNRITDNGNIGYASNLVNVRPSQQVVVKPQILSFTSPARHLVNEGVRTSSPSPMHRVGAGNHTPISPHIGNGMDFSSVDMKRLRGENVKVPICPAPVKNNVGMDMMGQSNIDSSPLSSSPYAYAGMRGRKRTATLEKAIERRNRRMIKNRESAARSRARKQAYTTELEEEIARLKEANENMQKKQVMILNARFK…
>SpbZIP44.3
MASSSGTSSASTLMRNSGSETDLLDERRRKRMQSNRESARRSRKRKQKQLDDLMAQVGQLRNENNQIIRTINNTRQYYLETESENLVLRAQHEELSYRMEYLNQIIRNLSSRNTETYGFDEPYYNYNTCNIYNYTVNENFDGVFNQMMNATYLTQQQQQQQPQQTLMASAEMFQF*
>SpbZIP44.2
MASSSGTSSASTLMQNSGSETDLLDERKRKRMQSNRESARRSRKRKQKQLDDLMAQVWQLRNENNQIIRTIDNTMQHYLETEAENLVLRAQHEELSNRLEYLNQIISNLSSRNTATYEHDEHEFHSYNYSPCSNYYYTINENFDGLFNQINADYLTQQQQQPILASAEIFQY*

## Sheet: CDS of bZIP
>SpbZIP16.3
ATGATCAGCAGTGATGTGGAGAAATCCTCCAAGGATAAAGAACGGAAAACTGTTCCTGCTGCTACACAGGAACAATCGTCAGCGACAAGCACTGGCGCTGTGAATGCTGAGTGGCCGGTATTTCAGGCGTTTTCACCCATGCCTGGCCATAGTTACTTGGCATCTACTCCACAAACTCCCCCTTATATGTGGGGTATGCAGCACGTTGTTCCCCATTATGGTGCACCGCCTCCATATATAGCTATGTATCCGCATCATGGTGGGATGTATGCTCATCCTCATATGGCTCCGGGATCATATCCATTCCGTCCTTTTCCCATGTCTTCTCCGAATGGAGCTGTTGGAGCGTCAGTTTCACAGGGAACAATGCCTAGTGCAATGGAGGCAAACGGTAAGTTT…
>SpbZIP18.2
ATGGGGGAGTTGTCGTCCTCCCCTCAGACTCATCACCACCTCCTCAACAACAGCACCTTTAACAGCGATTTCATGGCTGTTGGTGACTGTTTTCAGGAGCAGTATTGTGGAGATGATCTCTTTGATACTTATATTGATCTTGACAATATACCATTGCTGGAGACATCTGAAGGAGCTCGACGACAACAGCAGCAGCATAGACATTGTAATTCAGGGTCTAATCATTCTTGTTCGTCTGCTCCACCAGACTGTTCAGGCCGGAGCGGACATGAGTTAGTCTTGGATGCCAAAAAGGCCATGCCTCCTGACAAGTTAGCCGAGCTCTGGACCATTGATCCTAAACGAGCCAAAAGAATACTTGCAAACAGGCAATCAGCTGCGAGGTCTAAAGAAAGGAAG…
>SpbZIP9
ATGAAGCGCAGTGCCTCCGAGATGGCGCTCGAGGAGTTCCTCAGCCTCGACGTCGACGACACTTCAGTAACCACAGACCATCATGCTAGCAGAGTCACTAACTTCCGATCCCTTGACGATGAAGGCTTCTTTCTTGATACTGATATCCCTGCTGATTTCACTTTCGATGTCAGACCCCGGGAGATATTAACAGGGCTGTCAAGTGCTTGTGGATTTCCAGAGAACTTACTTTGGTCCACGAAGGTAGCATCAAAGCAATCTAACGCAACGACGACGACAATCGACTCTCAATCCTCCATATGCGCTGGAAGTCCGTTGTCGGAGAACAAACCAAAGGACAATCAAGCAAGAGTGATCACCAGTGGCTCAGATCAGTCTGATTATGATGATTTTGAGATT…
>SpbZIP56
ATGCTGGATCATAGAGCGACATCGTTGCCGTCGAGCAGCGAGAGGTCGTCTAGTTCCGCGCTGCAGATTGAAGTCAAGGAAGGGCTAGGAAGTGACGATGAGATCATGAGAGTTCCTGATTTCGGTAGTGAAGCCCCTGCTGCTGCTCCATCCAACTCTGGCCAGGGAGGACCGGAGCCAACCCAACCGCCGCACGAGGGTCATAGGAAGAGAGGTAAAAGCCAAGCAGAGAAGGAACACAAGCGACTTAAAAGTGGTTATTTTAGGTTGCTGAGAAACCGAGTTTCGGCTCAGCAAGCAAGGGAGAGGAAAAAGGTGTATTTGACTGAATTGGAACTTAGGGTGAAGGAGATAGAGACCAAAAACTCAGAGCTTGAAGAGAGGCTTTCCACATTGCAG…
>SpbZIP44
ATGGATTTGTCGAGTGGGAACTCGTCAGGATCGTTGTGTAACCAGGTGATGAACTCTGGATCAGAAGGAGATTTGAATCAGGTAATAGTAATAACTGATCAGAGAAAGAGGAAAAGAATGCAGTCTAACCGTGATTCAGCGAGGCGGTCAAGGATGAGAAAACAGCAGCATTTGGATGGATTGATGAACCAAGTGAACAACCTTAAAGACGAGAACAGTCAGATCATGAGAGGTATAAATATCATGACGCAGAAGTATTTGAATGTTGAAGCGGAGAGTTCTATCCTTAGAGCTCAGATGGCTGAGCTGAGGCATAGGTTACATTCCCTGAATGAAATTGCTGATTTCATTAACAGTAATGCTTCGTCGAGCTTGTTTGTTAACGAGAGTTTTGGAGCT…
>SpbZIP28.1
ATGCATCGTATCGCTTCGGATCAGAAGCACGACAGCGTGGCTGTTGAGGTTTCTGACCTCCCACCCGCAGTCAATCAGAAATCCAGCGATAGTAGTTTCGCGTCTTTGTTCGTTAACTACTCGAGAAGCTCCGGTGGTTTACTCAAAGCAACGTCGTCTGAGGGTTCTGAAACTGGCGCTTCAGAATCGGTAGCTACGGAAGTATCTGATCTGAAAATGAAAGTGGAAGCAAAGTCAATGTCGAAGAGGAAGAACGAAAGTGCGGAAGAAGATGAGAAAAGGAAGAAGGCGAGGCTGATGAGAAGTCGAGAAAGCGCACAAATGTCAAGGGAGAGGAAGAAGCATTACGTTGAGGAGCTTGAAGGTAAGATTAAAGCAATGCACTCTACCATTGCTGAT…
>SpbZIP40
ATGGCATCATCGGAGTTGCTGGCAGCCACCACCACCACATCCACAAATCCCGATCTTAACACCATCAATTTGAATAATTCGCCGCAATCCCTTAATCAACCGATGAGTGGCGGCGGCGGAGGTGTTAGAAGACGGACTGTGGAGGATGTTTGGAAGGGGATTGTGGAAGGAGGAAGGGAGAAGGAAAAGGAAAATGAGAGGAAGGTATGTAAAGTGGAAGTCCCTGATGATATGATGACTTTGGAGGATTTTCTTGTTATGGCTGGAGCAGTGGATAAAGAGGAAATTGTTGCTCATGTGGAGGAGGAGGAGGAGGAGGATGTTAAGGTGATGAGGATTCCTTTGTCTGGATCGGTGTCTGCAAGTGTAGGAATGATGAGTAGTAATAGTCGCTTGTTT…
>SpbZIP13
ATGGCTTCATCAAGAGTGATGTCGTCAGCGACACCAACGACCACGACGACGAAGAATTCGGATCTGCAAATACCACCACAATCTCAAACTCCTCCTCCGCCTCAGATTAATTCGTTTTCGCCAATTTCAATTCCGGGCGATCAATCGAAAAACCTTACATCGGTCACGATGGACGACATTTTGAAGAATATTTATGTCGATTCATTGTCGCCTGATGTTGTTTTTGGGAGCGGAGATGCTGGTGGTTATGCGAACAAGGCAACGGCGGTGGCAGGGGAGACTGTGAGCGGGAATGATGTGTGGAGGGAGATTGGGATTGGGGCGGGGATGACGTTGGAGGAGTATTTGAGTAAGGCCGGGGTTGGGGGTGGGAACGGGATTAGTGAGATTGCTAGGGTT…
>SpbZIP64
ATGTCTCGTTTGATACCAAACCAGACCAAAGCAGCATCAGACCTCGACAACAATGGCTGCTTAGAATCTCCTTTAGAACTCTCTTCTGTCTCTGCGCTTCCCATTGAAATTAGCAAAGAAGATGTGAGTGACGATGAGGATGCTGATGACCATGACATGTTCATGGTGCCTGAGATTATTGATGACAGTGGCCTGAAAAAGGCTAATTATGGTGTAGCTACCGCTCCGGAGAAGCGTGGGAGGAAGCACAACACAGCTGATCGTGAACACAAGAAGATCAAAAGGCTACTTAGGAACAGAGTATCAGCACAGCAAGCTCGGGAGAGGAAGAAAGTGTATGTGAATGAAATGGAACAAAGAGCAAGAGACTTGCAAGAAAGTAATTCTAGTCTTGAAGAG…
>SpbZIP56.1
ATGCTGGATCAGGGGACAGGCTCGATCCCGTCGAGCAGCGAACCGTCTTCCAGCTCCGCTTTTCAAATTGAAGTCAAACAAGGCTTAGAAAGTGATGACGAGATCATGAAAGTGCCGGAGCTACCATCTGTAGCATCAACCGCCGGCACAAGCAAGGAAACGGCCGCAGCTTCAGAAGGCCAAGGTCAGAAAAAGAGAACCAGAAGCGCAGCTGACAAAGAGAACAAGCGTTTGAAAAGGTTGCTGAGGAACAGAGTGTCTGCACAGCAAGCGAGGGAGCGGAAGAAGGCGTACTTAAACGATTTGGAAGTGAGGCTGAAGGAGCTGGAGAGGAAGAATTCTGAGCTTGAGGAGAAGCTCTCAACTTTGCAGAATGAGAATCAGATGCTTCGACAAATA…
>SpbZIP61
ATGGCTAAACTTCCTCCAAAGATACCGAATTGGCCAGATTTCAGCAATCAGAAATTCATATCTCCTTATATGTCCTCCCTGCCACCAGCTGCTCCGGAAAAGAATCCATCATGGGTAGATGATTTTCTTGATTTTTCCTCAGCAAGGAGAGGAAACCATCGAAGGTCCATCAGCGATTCCATTACATTTTTTGACTCATCTTCTGAGCCAGTTTTGGAATTGGAATGTGGTGGAGGGCGTCGTCAACGTTCCAGCACGCCACCAATGCATCATGGTAATTCAGTATGTGAAAATGATAACACAGAAGAGTATCTTCATCAGTTTGTAAAATTTGACGATGATGATGAAGGAGAACGCCTTGTTTCCTCCATGTTTAATGACGAGGAAGTATCCTTGGCT…
>SpbZIP45
ATGGCTGATGTGAGTCCAAGGACTGATATATCAACTGATGTTGACAACGACGACAGAAATAAGAGGTTTGATAGAGCACTATTGCATGTGAACACAGCTTCTGATTCTAGTGATAGATCAAAGGATGATAAAGATCCAAAGACCCTTCGTAGACTTGCTCAAAATCGGGAAGCTGCAAGGAAGAGCAGATTGAGAAAGAAAGCATATGTCCAACAACTTGAGAGTAGCCGGCTAAAACTTTCACAACTTGAGCAGGAACTCCAACGAGCAAGAAAGCAGGGAGTTTTTATATCAAGCTCAGGAGATCAAGCCCTCTCAATTAGTGGAAATGGTGTGGTGTCCTTTGATGTTGAATACGCTCGGTGGTTAGAAGATCAAAACCAGCTAATCAATGAGCTA…
>SpbZIP51.1
ATGTTCGCCGGAGACAGCGGCACCTCTTTCCCCGATATAAACCGCATGTCGATAACCCCAGCATCACGCACCTCCAAGACTAACCACATCCGAGCCCAGTCCGAATCATATCTTCACTTCCCAGACGATCTTCTCATCCTTGACGACCCTGAAATTGACCTATTCGATTCCTCCTCCTCCTTATCTCCCATGCTTCTTCCAACTCAAAACCCATATACCCGTCATCGTAGTCTCTCTGTTGATGATGATGTTTTTGATGATCTTGGTCTCTCTTATCAGGGTATGATGGATGGTGATGGTAGCAAGCTGCCTAATGATGATGATGATGATGTTGCTGCTGATTCTGGTGGTGGTGTTAAGACTCACCGACGTAGGCATAGCTTCTCGGTTGACGGTTCT…
>SpbZIP66.2
ATGGGGGCAAAGGCAATGAGATCTCATGGAGTCCAACGTCATACATTAATCAGAGAGGGCTCGCTGTATAGCCTAACTCTTGCTGAAGTTGAAAACAAGTTGGGTAACAACTTGGAGAAGCCGCTTGGTAGCATGAATCTTGATGAGCTTTTAAAGACAGTGTGGACTGCAGAAGCAAGCCAATGTATGGAGTTAAGTTTTGGTAAACAGCCTAGCCAGATAGCTTCAAGTTCATCGGTGCGTTGTCAACCGAATCTTGTAATGTCAAGTGAGCTGAGCAATAAGACAGTGGATGAAGTGTGGAAACATATTCAAATGGAGAATGATCATGTAAAGCAGCTTAGGCTCTGTGAAATGACTTTAGAAGAATTTTTAGCAAAAGCTGGGATTTTAACCGGT…
>SpbZIP5
ATGGCTCAATGTCAAGAACCCTTTTACAGGGTTTCAAATATGAGTTGTTTTTATGATGAACCGGTTTGGAATATTAATGAAAAAGATCAGGTTCATGGAAAATATTATCCGGTTTATGAAACCAGGTTTAGTGAGCTAGAGGAAGTCCTATCACGGTTTCAAGCTGGTTCAAGCTCTGGCTCTGATGTGAACCGTCCGGTTCACTCGGTCGACGACGAAAGAAAGAAAAGGCGGATGGAGTCGAACCGTGAGTCAGCCAGACGGTCTAGAAAGAGGAAGAAGACACATTTGGAGAATTTGACTACTGAATTAAAGAGGCTAAAAGTACAAAACATGGAGTTCAAAAACCGGTTCAGTACGGCCTTTTGTGCAAACCAGTTGGTTCAAAAAGAAAATTAC…
>SpbZIP66.3
ATGGGGGCCAAGACAATGGGATCTCAAGGAAGTGGCAATGGAGTCCAACAGCATAATAATAATACATGGATGACTAAAGAGGGTTCATTGTATAGTCTCACTTTAAATGAAGTTGAACATCAATTGAGTCACTTTGAGAAGCCATTAGGAAGCATGAATCTTGATGAGCTTTTAAAGACAGTGTGGAGTGCTGAAGCAACGACTCAAGGTAAGCCGCCGCAAAGCGCGGTGGCTTCGAGTTCTTCCGTGCAATGGCAGCCTAAGTTTGTAGTGTCTAGTGATTTAAGTAACAAGACAGTTGATGAAGTGTGGAGAAGTATTCAACATAAACGTAGGAAAAATGAGCAAATCATGAAAGTTGACGAAAGTCAACGAAAACAACGACCTGCTTTGGGTGAA…
>SpbZIP63.3
ATGGATCCTTTGTTCCCCGTCGACGACGTCTCCGTCACCGATCATTCCTGGTCTCCGCCGCCTACCTCCACCATGAATCGAAGCTCATCCGAGTGGGCCTTTCAGAGGTTTCTAGACGATGTCTTGAAACCCGAGGACGATTACGACCACAATCGCATCTTTGATCAAGTCAACACCAATAATACTAACGATGATGTTGTTGAGATACCTAAGCCTCTCAGTTCTGTTACTGGTTCATCTTCTTCTACCACTGCCCTGCCGCATCAGATTAACGCTGATGATTATCACGCTGCTCTTAAACGTCAGCTTGATCTCGCTTGTGCTGCTGTTGCTCTTTCCCGAAAAGCTTCTGTTTCGCCTGAGCCAGCCGCATCCGGTACTGCTTTACCTCTGGATGGG…
>SpbZIP62
ATGCAAACGATTTCCGGCTTCACCGATTTCTCCAACTCCTCATCCGACGAACACCACCTCACGCACGGTGCAGATCGGATGGAGCTCGAGGCGGCAGAGGCGCTAGCGGGACTGGCACAAGTCGCGACGCTTGAGAGTAGTGAATCTGGAGCGACTAAATGGGGAAGTAAAGGTAAACGAGCGAGATCAGGCTGCCAAGTCAAGAGCGAGTCTATGCACGTTGACTCACCGGATCTCACGCTCAACTCTTCCAACTATCAGGTTACCTTGGACTTGGAGTATGACCAAGCTGGGGAAACAGACATACACGAAGAATTTAATAAGGCAAAAATCAAACAGCAAGCTAAGTTACCGAGTTCTAGTTTAACGTGTGAAGTGAGCACAACAGCGTTTGGTGGT…
>SpbZIP52
ATGGGTGCTGCTGGCTATTTTCAGGAGCAATACGGAGGAGGAGATGATCTATTTGCTACTTATATTGATCTTGACAAGATACCATTGCTTGAAACATCTGAAGATGATGGAGTTGGACGACACTATAACCTTCCGCATCCACACCGGCGGTGCAATTCAGAATCTAATCATTTGTATTCATCCGCACCTCCAGACGGTTCTGACATGAGCGGACGTGATGTAATTTTGGAAGCTAAAAAGGCAATGCCTCCTGATAAATTAGCCGAGCTCTGGACCATTGATCCTAAACGTGCCAAAAGGATTTTAGCGAACAGGCAATCAGCTGCGAGGTCGAAAGAAAGGAAGGCTCGTTACATTGCGGAATTAGAGCACAAACTCCGCGTTCTTCAAACCGAAGCT…
>SpbZIP16
ATGAGCAGCAGTGATGTGGAGAAGTCCTCCAAGGATCAGGAACCGAAAACTGTTCCTTCTGCTCCACAGGAACAATCGTCAGCCACAAGCACTGGTGCTGTGAATGCAGAATGGCCGGGGTTTCAGGCATTTTCACCTATGCCGGGCCATAGTTACTTGGCACCCAGTCCACAAGCTCACCCTTATATGTGGGGTATGCAGCATGTTGTTCCTCCTTACGGTGCACCACCTCCATACATAGCTATGTATCCACATCATGGTGGGATTTATGCTCATCCTCATATGGCTCCGGGATCATATCCATTCAGTCCTTTTCCCATTCCTTCGGCAAACGGAGCTGTTGAGTCTGGAACAACACCAACTGCCATTGAGACAGACGGTAAGTCTGAAGGAAAGGAG…
>SpbZIP39
ATGTCACAGGGCGAGGTGGAGTCCCCGTTAGCTCCAGGAGGAGTGGGGAACAAGAACCAGGCATTGACTTTAGGCAGACAATCCTCGATTTATTCTCTGACACTAGATGAGTTCCAGAACACACTTTGCGACTCAGGGAAGAATTTTGGATCGATGAATATGGATGAGTTTCTCAATAGTATTTGGACTGCCGAAGAGAATCAAGCTGTTAATACTACGGGTGTGGCTACAGCTACTACTACTGGTGGAAGCCATAGTCATGGTGTTCATAATGTGGTGACTTTTGCGCATGGGGAGTCGACTTCAGGACGACCGACGATAGCTAAGCAACTGAGTTTGCCTCGTCAAGGCTCTTTGACGATTCCTGCACCGCTTTGTAGGAAAACTGTAGATGAAGTT…
>SpbZIP69.1
ATGGAGAAGGATAAGTTACCGAGCCATGGTGGTGGTGGTGGACAGCTGCCACCCTCGGGTCGTTTTACTTCGTATTCGATGGGTGCCAATGTGTTTAATATGAATTCGGAGGATTCTTCGTCTGTGTTTCCTCCGTTGGGAGGTGGGAGTGGGTTGGAATCTGGGAGATTTGGTCATGGGATGGCATTGGATGCTGAGAGATTTAGTCAGGATATTAACCAGATGCCGGATAATCCGCCAAAGAATATGAGACATCGTCGTGCACATTCAGAGATTTTGACCCTTCCTGATGATATTAATTTTGATAGTGATCTTGGTGTGGTTGGTGTGATGGATGGACCTACATTTTCTGATGATACTGAAGAGGACTTGTTTTCAATGTATCTTGATATGGAGAAA…
>SpbZIP55
ATGGGAAACAATGAGGAGAGCAAGAGCTCTAAATCTGACAAATCTGCTTCCCCTGCACCACCTGATCAGAATGGTATGCAAGTCTACCCTCCACCTGATTGGGCTTCCATGCAGGCATATTACGGTGCGAGAATTCCCCTTCCTCAATACTATAACTCAGCGTACCCTGTTGGACACCCACCTCACCCTTATATGTGGGGTCCGCCTCATGCTATGATGCCACCATTTGCAGCCCCTTATGCTGCTTTTTACTCGCAAGGTGGTGTCTATGCGCCCCAAGGAGTTCCTGTGGTAATTGATGGATCACATAAACCGGGTCTCGGTGCTCTATCGACACCCTTAACTGCCGAGGCTTTGCCTGCAACTTCCCAAACCATCCAGACTCCCGGGAAAACTTCC…
>SpbZIP66
ATGCCGAAGTTAAGTATGAGAAAAATGGGATCTAATAGAGGAGGTGGTAGTGGGAACGGAAATGGAAATGGGATTGCGAAGCAGGCGCAGTTTCCGCAGCTGCTGCCTAGACAAAGTTCGGTTTATAATCTAACGTTTAATGAGGTCCAGAGTCAGTTGGACTTGGGTAAGCCGTTGAATAGTATGAACCTTGACGAGCTTTTAAAGAGTGTGTTATCAATCGAAGCGAATCAGCCAACCGATTTGGGTTTCGAGGGTAATGTGAATTCTGAGCAGATTAATTTGCATCGGCAAGGAAGTTTGGTGTTGACGGATACGCTAAGTAAGAAAACTGTTGACGATATTTGGAGAGATATTCAACAAAGCAACAGCAGTGATGGCAAGCTTTTGAATGAGCGA…
>SpbZIP5.1
ATGGCTCAATGTCAAGAACCGGTTAACCCGGTTGCCAATTTGGGTTGTTTTTATACTGAACCGGTTTACGAAACCCGGTTTAGTGAGCTTGAAGAAGTTCTGACTCGGTTTCAAGCTGGTTCAAGCTCTGGCTCTGACATGAACCGTTCGGTTCAATTGCTGGACGAAAGAAAGCAAAGGCGGAAGGTATCGAACCGGGAGTCAGCCAAACGGTCTAGATGGAGGAAGAAGACACATTTGGAGAATTTAACAACTGAATTAAAGAGGCTGAAAGTACAAAACCGAGAGTTTAAAAACCGGTTCAGTACGACCTTTTGTGCAAACCAGTTGGTTCGAAACGAAAATAACCGGCTCAAAGCGGAGTCATTGGTTTTGTGGACTAGGTTTTCCGACATTTCT…
>SpbZIP41.1
ATGGGAGCTGGGGAAGAAAGCAATGCTGCCCAGACACCGAAACCATCTTCGGTAGCTCAAGAAACACTAACTACTCCTTCCTATCCTGATTGGTCTCAAATGCAGCACCCCTATTATGGTCCAAGTGGTGTGCCTCCGCAGTTTTTTGCTTCAACTGTTGCATCTCCGCCTCCTCTTCCCTATATGTGGGCAGGGCAGCCAATGATGTCACCTTATGGAGCATTCCCTGGTTTGTATCCACATGCTGGAGTTTATGCACACCCTGCAATGCCGGTGACTCCGGGTGGAACCCAGCCTAATGGAGAAGCGGAAATAAAGGCTTCGGATGGAAAAGACCGAGTCCCAACTAATAATTCTAAGGGAAATTCTGGTAATTCAATGAATGGCGGGAAGGTTGGA…
>SpbZIP53.1
ATGATATCGAATCGAGAATCAGCAATGAGGTTAAGAATGAAGAAACTGAAACAGATGGATGATCTGATTTGTCAAGTTACACATTTGAAATCGGAGAATGACATAATGCTACGAATGATTACAACTACTGAGCAATCGTACATACATGTCGCTGCAGAAAGGAATGTCGTTCAAGTTGAAGCTATAGCATTGACTTACAGGCTACAGTATTTAAACGAAGCTATTTACATTGCGGAGCAAGTGAGTTATATGTCTATGGATGTTCAGGAAACTTCTGAATTATTTACTGAACCATGGCAGCTACCTTATCAAGCTCCGCGCTTCAGTGTTTCAGCGAACATCGGTGACTGGTGA
>SpbZIP19
ATGGATGATGGCGAGCTGGATTTTTCGACTAATGAGATGTTTACTGCTTCGGAATTAGGGGATTTTGGGAGTAATTGCGCGATGGACAAGTTTTTGGATGAACTGTTGAATGACTCGCTTGCTTGTACACATACGCATACATGTAATCCTCCTGGACCGGATTCGTCGCATACGCACACATGTTTCCATGTGCATACTAAGATTGTGCCGCCATCGAATGAGCAGGGTGGATCCGAGGCTGATTCTGCAGAGAATAAGGGTAAGAAGGGTCCGTTGGGGAATAGAGAGGCGGTGAGGAAATATCGTGAAAAGAAGAGGGCGAGGGCGGCTTCTTTGGAAGATGAGATATTGAGATTGAGGGCTGTTAATCAGCAGCTTATGAAGAGGTTGCAAGGTCAG…
>SpbZIP63.1
ATGATGAATCGTAGTTCGTCGGAATGGGCTTTTCAGCAGTTTATTGAGGAGAATAGTACAACAGTCGAGGCTACGGCTACGATTGCGGCTGCTTCCGATGAATATTCAGCTAAAGCGGAAGAGGATGAGGTTGTGGAAATCGAATCTAGTGGAGCTGAAGCACCGGCAAATGTAGCGATCGATTCGGATGTGTATCAGGCGTTTTTGAAATCACGGTTGGACTTGGCTTGCGCTGCTGTTGCCTTGACTAGAGCATCTGTTGGTAAGCATAAGAGTTCTTCCACTTCAGCTGATAGTGTCTCTAAGGTTTCTGATGCTTCACAAGTGACTTCTGTGAATAAAAAAGCCAATGGCTCGGAGTCATCGAAGAGAATAGTTAAGGAAGGAGTACATGGGGTT…
>SpbZIP35
ATGGATTTCAAGAGCTTCGGATACGGTGACGTGAACGTCGGAAAGGCGACACGACAGTCGTCGATGTACTCCTTAACATTCGACGAGTTACAAACAAGTTTCAGCGGATTTGGTAAAGAGTTTGGATCGATGAACATGGATGAGCTTTTAAAAACCATTTGGAGCGCCGACGAGACACAAGCTCCAATCGCTTCTAATCCGATCGGATGCGGAGAAGCAAGTGCCGCTACCGGTGCGCAAGGCTCGTTGACATTGCCGAAAACACTAAGTCAGAAGACGGTTGATCAGGTTTGGAACGATCTTGATTCGGGTCCAGTGAAAATGCGGACATTAGGGGAGATGACGTTAGAGGACTTCTTGCTAAAAGCGGGTGTGTCTACGGAAACCACTCTAAATACA…
>SpbZIP6.1
ATGTTGTCCGCTGCTCTTTCATCATTTGTTGACTCTTGCACCGCCGGCCATGACGGTCCATTTTTGGACGTAGAATTTGCGTCATGGGATTTGCATGATCTCATTTTCGACCTCGAGTCTGAATATGAATCAAAACCCATCACCTCAATCCCCTTATCCTCCCGATTAAACCAAAATGTTTTTAATTCAATTGAAACAAACCAATGCTCACCGGGTTCAATCGAGTCGATCGGACCAGGAAATGAACCGGTGGAATTAGTGAACCGGAAGCTCAAGAGGATGAGATCGAACCGGGAGTCAGCACGTAGGTCCCGCATGAGAAAACAGCAGCACGTTGATAATTTAAGGAACCAAGCGAACCGGCTCAGCTCAACAAACCAGGAATTATCAAACCGGTTA…
>SpbZIP29
ATGGGCGATACTGAGGAAGCTCGTATGGAGATGGTGCATAGGATTCAGTCATCATTTGGGACAACTTCTTCAGCTCTTCCAAGACAGCATTTGACTGCTGCTCATCAGCGTGATGATAATAATGTTGCGCAATTGAATCCTGCCAATATGCGCACTCCTATGCGACATTTCGGTAGTTTTGGTGCTGATAGTGGTAAGAGGATTGGGATTCCTCCGTCCCATCCTCATCAAATTCCGCCTGTTTCGCCTTATTCGCAGATCCCGGTGCCTCGCCCGTCTGGTCAGCAAATGGGTTCGCTTGGTGGTCATCATGTTCAGGGTCCGTCGCATTCACGGTCATTGTCTCAGCCTGGCGGATTCTTTTCGTTTGATTCATTGCCTCCGTTGAGTCCTTCACCT…
>SpbZIP61.3
ATGGCACAACTACCGCCAAAGGTGCCTCCAAACGTGATGCAGAACTGGCCGGCATTCCATCAGAATCATCATCACCAGGCATTGTTCCCTCCTCCATTGCCTCCTTCTAACCCTCACCAAGGGCAATCTTCATGGATGGATCAGTTCCTTGATTATTCATCGCACCCTCGCGGGTCTCATCGCAGATCCATGAGTGATTCTGTCACGACTTTCCTTGACGTAAAGCAAAAACAACCAGAGAAGAAATACGTTCACGAGCTTCATGATTTTGATGGTTTGAATAATGAGCAGCTTATGACAATGTTCTCAGACAATGTGTTGACACTGGGTGACAGTTCTTCAGTAGTATCTGATCAGAACAGCGACAATGGCGATTGTGAAACTGATGGTAGACAAATC…
>SpbZIP60
ATGAGCGATAATGGCGTTTTCGATGTTATTGACCTAGCCTTTGACTTTGACGATTCTGATCCGGCCGGGATGACGAGTTTTTCCGAAGATACGCAGTCGTCTCCTGATGAGGGGCTTCATTTGAATCACCCCGTCTCGTCTTGGGTTGAGAATATCGAGAATTTGTTGATGAATGATGAAGAAGACGACGGGCTTGATTCGGATGGCATGAGTCGAGGCTTCTTGGATGAGTTCTTGTCTGATGTTTTACTCGATGTTCCTGCCGATGCCCATGCCGAGCTGACTCCTTCTGATCAGAAGAGTTCTCAGTCGGATGTCTCTGATTCTGTAGGGATGGACGATGTTGCGGAGGCTAAGGCTGTAGATGATCCTGAGTCTAAAAAGAGGAAGAGGCAATTG…
>SpbZIP69
ATGGAGAAGGAGAAGTTAGCCAGCCATGGCGGTGGTGGTGGGAAACTTCCGCCATCGGGTCGTTTTCCTTCGTATTCAATGGGTGCGAACGTGTTTAATATGAGTTCGGAGGGTTCTTCATCTGCGTTTTCTCAGTTGGGAGGTGGGAGTGGATTTGATTCACAGGGATTTGGTCATGGGATGGCATCAGATTCTGGGAGATTTAGTCAGGACATTAGCCAGATGCCAGATAATCCGCAGAAGAATTTGGGACATCGTCGTGCACATTCAGAGATTTTGACTCTTCCTGATGATATTAATTTTGATAGTGATCTTGGTGTGGTTGGTGTGATGGATGGACCTACGTTTTCTGATGATACTGAAGAAGATTTGTTTTCTATGTTTCTTGATATGGAGAAG…
>SpbZIP57
ATGGGTATGTATGATCCTGTTCACCAGATCGGTATGTGGGGAGAAACGTTCAAAGGTAACGGATTCCAGTTTACGACTGGTGCAACAATATTAGACGTGGAAGCAAAGATGGACAACCAGTCGGAAGATACATCTCATGACACCCTTGGACCTGTTTACAACTATGATGAAGAAGCATCTCAGCCAAATGATAAGGTACAAAGACGGTTGGCTCAAAACAGGGAAGCAGCACGGAAAAGTCGTTTAAGGAAGAAGGCATATGTCCAGCAGTTAGAATCAAGTCGTTTAAAGCTAATTCAGTTAGAACAAGAACTTGACCGAACTAGGCAGCAGGGATTGTATTTAGGTGGTAGTTTAGATCCTCCTCATCTAGAATTTTCCGGAGCAGTTAATTCTGGA…
>SpbZIP47
ATGATCAGCAGTGTGATTGAAATGAGCTCCACGTCAACCGAATTCGCTACATTAAGAAGATCAATGGGCATCTATGATCCTCATCACCAGATGAACATGTGGAAAAACACAACAATGGCAGATCCTGTATCAGACACCAACATGAAGGGAGACAACAGTCCTCGAGAATCTCTCGAAAATATGAGAACAAATTATGAAACCAACAGGCCTCCAGAGAAGATTCAAAGGCGCCTTGCGCAGAACCGTGAAGCTGCGCGTAAAAGCCGCTTGCGGAAAAAGGCTTATGTTCAGCAACTTGAATCAAGCCGCGTCAAGCTTTCGCAGTTAGAGCAAGAACTCGAAAGGGCTAGAAACCAGGCTGCCTTGCTGCAGAGTGGGTACATAGGAAATGCATTAGAT…
>SpbZIP46
ATGCACACATACAGGGCAGCAGCTCAGCCTGGCTCCAACATGTATTGCCAGTCACCCTTTTTACTCCGTGGAGATGGAAGCAGCCATACTGATCATTTCAGATTCATGGATGTTGAGGGCCTTCATCATTCTGCTGCGTATCATCCTACTGATGCTGTTGATTTAAGCCCAAGTTCAGGGTTTAGTTTGAAGTCTGGACATGTTGCTGTGCAGCAAAACTCACACTTTGGGACCATGAACGCTAACATTGTTACTCCTGATATGCTGGAAGGTGGAGATCAGTTCATGTATCAGAATGGGACCTCAATGACCCGGGAGACTGGGGTGGTGGTTGAGGGTGGAAGTGGAGGTGGGAGGTTGTTGAGTGGCCAGTTTGAACAATGGGCTGAGTCTGGTATG…
>SpbZIP53
ATGGAATTGAAGAAACAAGTGGTGAGCACAGGGAGCTCGGGATCTGATGGATCTCCCCTGACTGGAGCAATTGATGAAAGGAAACGAAAGAGGATGGTATCGAACCGGGAATCTGCACGGAGGTCAAGAATGAAGAAACAGAAACAGATGGATGATCTGATTGGTCAAGTTACACAATTGAAATCCGAGAATGACCAAATGAAACAGATAATCACAGCTACTGAGCAGTCATACATGTATGTCGCTGCAGAAAGGGATATCGTTGAAGCTGAAGCCATGTCATTGACTAATAGGCTGCAGTATTTAAATGAAGTTATTTACATCGCAGAGCAAGTTAATGACATGTCTACGGATGTTCCAGAATGTCTTGAAATATCTGCAGAACCATGGCAGCTACCT…
>SpbZIP19.2
ATGGATGATGGAGAGCTGGATTTTTCAACCAATGAAATGTTTGCCGCTATGGAATTAGGGGATTTTGGGAGTAACTGCTCGATGGACAAGTTTTTGGACGAACTGTTGAATGACTCGCATGCGTGTACACACAAGCATTCATGTAACCCTAATGGACTGGATTCGTCGCATACACACACATGTTTCCATTTGCATACTAAGATTATGCCGGCGTCGGATAAGCAGGGTGGATCTGAGGATTCTTCTGAGTCTACAGAGAATAAGGGGAAGAAGCGGCCGTTGGGGAATAGAGAAGCAGTGAGGAAGTATCGTGAGAAGAAGAAAGCTAGGGTGGCGTCTTTGGAAGATGAGATTGTGAGACTGAGGTCGGTTAATCAACAACTGGTGAAGAGGTTGCAA…
>SpbZIP44.4
ATGGAATCCAACCGCGAATCAGCGAGGAGGTCAAGGAAGAGAAAACAGAAGCAGCTGGATGATTTAATGGCTCAAGTTGAGCAGCTGAGGAATGAAAACAATCAATTCATCAGTACTGTTAATAACATAAAGCAGCATTATTTAGAAACTGAAGCTGAGAATTTAGTCATGAGAGCGCAACATGAGGAACTTAGTTACAGACTGAATTACCTGAATCAGATCATCAGTAACCTGAACTCAAGAAACACAGAAACGTATGAGCACGATGAGCTTTACAGCTATAATCACAATCCTTGCAACATTTACAACTACACCATCAATGAGAATTTTGATGGGTTATTCAATCAGATGCATGTGCCTTATTTGACTCAGCAGCAGCAACCCGCGGAGATGTTTCAG…
>SpbZIP63
ATGGATAGGGTTTTCTCGGTAGAAGGCATCGCTGATCATCACTCGTACTGGACCACAACGACCACATCCGAACATCTCAACAACATTGAAAACGGCACCGTTTCGTCTGTGATGAATCGGAGCTCGTCGGAGTGGGCTTTTCAGCAGTTTATTGAAGCGAATAGTACAGCGGTCGAGGCTGCTGTTTCCGATGAATATTCGGCTAAAATTGAAGACGATGAGGTTGTGGAAATCGAAGGCCTTCGTGGCTGTGAAGCAGCTGGTGCTGGAGCTGGAGCACCGCCTGATGTGGCGATCGATTCGGACGAGTATCAAGCGTTTTTGAAATCGCGGTTGGACTTGGCTTGTGCTGCTGTTGCCTTGACCAGAGCATCTGTTGGTAAGTCTCAGAGTTCTTCC…
>SpbZIP29.2
ATGGTTAAAAGAGAGTTTAGCTGGAATAGCAGTGATGGAATGAGTGGTGAGCGGAAGTCTGAAGGGGAAGTTATCGATGATTTGTTCTCTGCCTATCTAAACTTGGATAACATCGATGCATTGAACTCGTCAGAGACTGATGAGAAAAATGGGTTTGGAAGCCGTGAGGATCTCGTAAGTGGTCATAGTGGAACAAATACGGTAGGAAGTAGTGACAATGAAGCGGAAAGCAGTGCAATGGGAAATGACAGTGGAATGTCCAAGTTAGCGCTCAGCGGCTCACAGAAGAGGGAAGGAATGAAAAGAAGTGCAGCAGGAGATATAGCCCCGACCACGAGACACTACAGGAGTGTGTCGATGGATAGTTTTATAGGAAGTATGCATTTTGGTGACGAGTCA…
>SpbZIP14.1
ATGGAAGATCTTTGGAAAGATATTACACTCTCCTCCCTAGCTACTCCAATCACCACCTCTACCACCACCGTCCAACAACTCTACCACCACCCTACACACCACCACCATCTTCACATTCAACCCAACATTCTCGAAGACTTTTTAGCTCGCCCATTCTCCTCAAACACCCACCACACTCACACTCAAACCATCATCAACAACAACAGCTCTCCACCTCAAACCATTTTAAGTCTTAACAACGCTGACCACCACCCACCTCACTTTCATCTTGGAGATAGCTCGTCTGGTCACTCTCCACCACCTTATAACCTTGCTACTGACTACACTTGCTCATCAACTCATCATCATCACCAACGCCGCCACCTTCTAGAAACTGAATGTGATGAGACTAATTTGAGC…
>SpbZIP65
ATGGCTACATCTTCTTCAAACAATTCAACAATTCATCATCATCATCAACTAATACTTCAGCAACATCATCACCAGGAGGAAGTGCATCAGGAGCATGATGATGTTCATCGATTTCAGCCTTCGTCGGCGTCACCGATGATGATGCAAAGAGCTATACCATCATTGCCTTCCTCATCATCTTTTCATCTTATAGCGACCGGATCAGGGAATCGAATCGATGATGATGTTGAACAAGGGCAAGCATTTTATATGTATCTTCATGATCAGCAGCCTCAGTATCATCATAGAGATTCAGTTCTTACTTTTCACAGTCCACAAATAGATCATCAAAGTTGCGCAACAGGATCAATAAGGCCACCAACACTAAACATCTTTCCTTCACTTCCAATGCATCATGAA…
>SpbZIP42.2
ATGATGCAATGCAACATTCCATCTCTACATTTCAGTGGGTTATTAGCAAATGTTCCAAATACACAAATACTTCCACCGCTTCAAGAGTTTGCATTTCAGCCACAGTACAGCCTGAGCAACAACTCAACCTCTGATGATGGTGATGACCGGAAGCAGCGTCAACATCATGTTGTAGATGAGAGGAGGCAGAGAAGGATGATATCTAACAGGGAGTCTGCACGCAGGTCACGCATGAGGAAGCAGAGACACTTGGACGAGCTTTGGTCTCAGGTGATGCGGCTCAGGAATGAGAATCATAACCTGGTTGAAAGACTGAATAACATATGTGAGTCACACGATAATGCAATGCAAGAAAATGCAACGCTAAAGGAGGAAACTGCTAATCTTCGTCAGATCATA…
>SpbZIP47.1
ATGTTCGTTCCGCCTTGGCTTCATGTCGTCTTCCAGAGAAATATTTACTGCAATGGTCAGCTGCATTCTTGTGCCAGTTATATTTATCCCAGCGAGATGTCTGATAGAAATAGGGAAACCCCGTCTAACTATAAAGCTGATTCAATGGCAAAAAAAGGTGGTGGTATCTGGGATCTAACGCTCTCCGGTCCTGATACGATTATATGTAAATGCTACTCCTACCATCTCACGGCTGACGTTGATCAGGAAGAATCTCAGACTCAGAGTGTGTTTGATATGAGCTCTACATCAACTGAATTCACTACCTCGAGAACATCAATGGGTATCTATGATCCACTTCACCAGATGAATATGTGGAAAGATGCATTCAAGTCTCACACAAACATAAACACACCAATG…
>SpbZIP2
ATGGCATCATTGCCGACGAGAGGTTGCTTGAAGTCCGGTGGATCGGGTTTTGAAGAAGTTGTGACTATGGATGAAAAGATGATGAAACGGAAGCTGTCCAACAGAGAATCAGCGAAGAGGTCGAGGGTTAGAAAACAGAGTCATATTGAGGAGATGGTTGATGAGGTGGACAAACTTGAGAAACAACAAAAGCAACTTAGGATTAAGTTGGACATTATAAGACAGCTTTGGATGAATGAGGAAGCTGAAGCGTTGGGGATGAAGACTCAGATGGTGGAACTGAGTTGCCGATTGGCGTTTTTAAATGAGATCAGCAGTTGTACTTATGCAATGTCTGTGAATCGTCGTAGTGTTTATGAAGCTGAAGATGATGAGTTGGAGTTAACAAATGGTGTTGGG…
>SpbZIP16.1
ATGAGCAGCAGTGATGTGAAAAAACCATCCAAGGATAAGGAGCCGAAAACTATTCCTGCTGCTACACAGGAGCAATCTTCTGCCACGAGTACCGGTGCTGTGAATGCTGAGTGGCCGGTGTTTCAGGCATTTTCTCCAATGCCTGGCCATAGTTACTTGACATCCAGTCCTCAAGCTCAACCTTATATGTGGGGTATGCAGCATGTTGTTCCTCCTTATGGTGCACCTCCTCCATACATAGCTATGTACCCACATCATGCTGGCATGTATGCTCATCCTCATATGGCTCCGGGATCATATCCATTCAGTCCTTTCCCTATGCCTTCTCCGAACGGAGCTATTGAGGCGTCTGGAACAACGCCTATGACAATAGAGGCAGATGGTAAGTCTGAAGGAAAG…
>SpbZIP69.3
ATGGATAATGATAAATTACCAAATCATGGTGGCGAACTACTGCCTCCTGCGGGTCGCTTTCCGACTTTTTCACCTGCTGGGAATACATTCAACGTGAGCTGTGAGGGTTCTACACTTAACTTGCCTTCTACGGGGCCTGGAGCGACGATGGAATTGAGTCGTTTTGGGCAAGGAATGTCATTAGATTCTGGTCGTTTTAGCCATGATATTAGTCAAATGCCGGATAATCCTTTAAAGCATTTAGGGCATCGTCGTGCAAATTCAGAGATTCTTACTCTTCCTGATGATCTTAATTTCGATAGTGATCTTGGTGTGGTTGGTGTGATGGATGGACCTACGTTTTCTGATGACACTGAAGAAGATTTGTTTTCCATGTACCTTGATATGGAAAAGTTCAAT…
>SpbZIP18.1
ATGCAGGATCCCTCCATCCCCATCCGCAAAATGCCGCCAAAGCCTCCGCCGTCATCTTCCGGATCCACATCCATACTACCGCCTCGCGGATCTCACCACCGTAGGTCTCATTCAGAGGCGAATTACCGACTACCGGATAATTTGGATCTGGTCTCATCTGAAGCGCCGACAGACGAGATTGGATCCGAAGATGATCTGTTTTGTACTTATATGAATATGGAGAAATTTGATGTAGGTGGTGGAGATGATGAGGAGGAGGTGGTTAGGGTTTTGAGGCATCATCGGCATAGTAACTCTGTTGATGGATCTAATATGGTGGATTGTATTGAGGCTAAGAAAGCTATGGCTCCTGATAAGCTTGCTGAGTTGTGGACCGTCGATCCCAAGCGAGCTAAAAGG…
>SpbZIP57.2
ATGCAGTATCAGTCATCTCACATGGCAGGGATGAGGACGTGTGAGTTTGATCCACTAATCCCTGCTGGCATGTGGACTGAAAGCTTCAAATGTGATACTTTAATGAATACTTGTCCAACAACAAATCTAGAGGTGAATATTAAGTTCGACAATCAGGTAAAGTCTGAGGGCACTTCAAATGGAACCTTTGGTTATGCTAACCAGTTTGACGAAGAGATTGCAAAACCTACTGATAAGGTTCAAAGGCGTCTTGCACAGAATCGTGAGGCTGCTCGAAAATGCCGTTTGCGGAAGAAGGGTTACGTGCAACACTTAGAAACAAGCCGTTTAAGGTTAAAACAGTTGGAACAAGAACTTGATCAATCTAGGCAGCAGGGTTCGTATGCTGTTGGAGGTTTA…
>SpbZIP36.1
ATGGATGAGCTTTTGAAGAACATATGGACTGCTGACGAAAGCCAAGCTTTAACTGCTGCTGGCGGTGGTCTGCAGAGACAAGGATCATTGACCCTGCCTCGGACAATGAGTCATAAGACAGTGGATGAGATTTGGAAAGACATGTCCTACAAGAATGTTGCTGCTTCTGGAGCTGGTTTTCCGCAGAAGCAGCCGACTTTAGGAGAGATTACGTTAGAGGAGTTCTTGGTCAGAGCTGGTGTTGAAAGGGAGGATGCGAATACTTCGCAAACTGCTAATGGAGTTGGGTTCAATGCGGACATTATGATCCGTAGTAATAACAATAATACATCAGCAGCAGCAGTAGCTATGAGTTCTGGATTTGGTAGTTTTGGGTTTCCGCATGATCCAATGACTAAC…
>SpbZIP69.4
ATGGATGGCTCGTCAATCATCAAACCGGAAATGCTCATGTGGGGATCTGAAGTGGTGGCTTCTATTGTGGATTCGAAGAAAGCAATGTCTGCAGCACAGCTACAAGAGCTTGCATTAGTTGACCCTCAACGAGCTAAGAGACAATCGGCTGCAAGGTCAAAGGAAAGGAAAATGAGATATATAGCTGAACTTGAAAGGAAAGTACAAGCTCTGAAAACTGACGCGACGACATTGTCAGCTCAGTTGTCCGTTCTGCAGAGATATACAAATGGGCTGACTGCTGAAAATAGTGAACTGAAGTTGCGGTTGCAGACCATGGTGCATGCAGCAACTCTCAATGACGAAATGAAAGAAGAGAATCAGCACCTGAAAATTCTGACCGGCCAAACAATGCCCAAC…
>SpbZIP13.1
ATGGCTTCATCATTAGTGATGTCGTCATCAACGCCGACCACGAATAATTCGGATCTACAAGTACCAACACCATCTCAGTCCCAACCTCCTCATCCGCCTTCGCCGCGGATTAATTCGTTTTCTTCGATCTCAATTCCCAGCGATCTCTCTAGAAATCTACCGTCGGTTACTATGGATGACATTTTGAAGAATATATGTGTCGATTCGTTGTCGCCTGATGTTGTTTTTGGAAACGGAGATGATGATGGTGGTGGTTATGCGAATAAGAATACGGCGGTGGCGGGGGAGACGGTGAATGGGAATTATGTGTGGAGGGAGATTGGGATTGGGGCGGGAATGACATTGGAGGAGTATTTGAGTAAGGCGGGGGTTGGGGGTGGGAATGGGAGTAATGAAATT…
>SpbZIP45.2
ATGGCAAATGTCAGTCAAGGTACCAATACATCAACAGATGTTGATACAGAAGACAAGAATCAAGGGTTTGATATGGTATTGTCAACTGGTAATTCAAGTGACAGGTCAAAAGATAGGCCGGGAGACCAAAAGACATTAAGGAGACTTGCCCAGAATCGGGAAGCTGCAAGAAAAAGCAGACTTAGAAAGAAGGCATATGTACAACAGTTGGAGAGCAGTCGCCTTAAACTGACCCAACTAGAGCAAGAACTTCAGAGGGCTCGACAGCAGGGAGTATTTATTTCAAGTTCTGGAGATCATACACATTCTATGAGTGGAAATGGAGCTTTGACGTTCAATGCAGAATATGCACGGTGGCTTGAAGAACATAATAAGCACATAAATGAGCTGAGGGCTGCA…
>SpbZIP66.4
ATGGGGTCTGAAGACAATGGAGGTCAAGATCCAACAATGGCGGAAGATGATTCGATTTTTGATCTTACACTTGATGAAGTACAAAGCCAGTTAGATAGTTTAGGAAAGCCACTGAGTAGCATGAATCTTGAAGAGCTTGTGAGAACAGTTCATGGAGCTGATCTAAATTCAGACAATGTGGTGGTAGCTGCTAATCAAGTGTCGATGGACATTCAACAAGGTTGTATCAATGGCGAATGTAGTGATAGAACAACAGCTTCCGCGCCGCGGCAATGTACTCTTGGGGAACTTACTTTGGAGGACTTTTTAGCGAAAGCTGGGATTGTTTCTGAAGCTCAGCCTGTTCCACAGTCGCCATTTCTTCAATGTAAAAACATGGTTCCAGTTTTCATGCCAAGT…
>SpbZIP18
ATGCAGGATCCGTCTCAGCAACAGTCGAAGAATCTTCAAAAACCTCCATTCGGACAACCTCCTTCACGCGGATCTCACCACCGTCGTGCTCACTCTGAGTTGAGTTTCAGGATTCCTGATGATGATTTGGATCTGATATCCGATCCATTCGATGCGCCGTCCGGGAGCTTCGAGGACCTCGGATCTGAAGATGATCTATTTTGTACTTATATGGATATTGAGAAATTTGGATCGAAGATGGAAGAAGGCGGTCCATCGGATAACGTGGTGGCTGCGGAGAACGGGGAGAGCGATGTGAAGAACGGACGTAGTACCAATCGGCATAGGCATAGTAATTCTGTTGATGGATCTTCAATGATGGATTCTATTGAAGCTAAGAAAGCTATGGCTCCTGATAAA…
>SpbZIP61.1
ATGGCACAACTTCCACCTAAAATACCTCCTCAAATGACTTCAAACTGGCCTATATTTCCAGTACATCAGAATAATAACAATCAGACGAGCGGCGGGTTACCTCCGCCAACGCTGTCATATATGGCAACCCCTACCTCCACATCCACCAGCAATCAGCACCATAACCTTCCTAACCCTAATCTTTCTTGGGTAGATGAGTTCCTAGGCTTCACCTCCACACGCCGAGGCCATCATAGGAGATCAATGAGCGATGGAGTCACGTTTATTGAAACCGCGGGATCATTTGCTCAATTTGGAGATCATCAAGATCGTCAAGTACATGATCATAATAATAGCTTTGATCGACTAGATGATGACCAACTCCTAATTTCCATGTTCAATGATGACATGTCGCTTGAT…
>SpbZIP44.1
ATGGATTCGTTGAGTGGGAACTCGTCAGGATCACTGTGTAACAAGGTGGTAAACTCAGGGTCAGAAGGAGATTTAATTACTGATCAAAGGAAGAGGAAAAGAATGGAGTCTAACCGTGAGTCTGCGAGGCGGTCAAGGATGAGAAAACAGCAGTATTTGAATGGATTGATGAGCCAGATGAACATACTCAAGGACAAGAACAGCCAGATCATGAGAGGTATTGATATCATGAGGCAGAAGTATTTGAATGTTGAAGCGGAAAGTTGTATCCTTAGAGCTCAGTTGGCAGAGCTGAGTCATAGATTACAGTCACTGAATGAAATTGCTAACTTCATCAACAGTAATGCTTCATCAAGTCTGCTTGTTGATGAGTGTCTTGGAGCTTCTGATGATTATGAT…
>SpbZIP45.1
ATGGCAAATGTCAGTCAAGGGACTGATACGTCGACAGATGTTGATACAGAGGACAAGAATCAAGGGTTTGATATGGTATTATCGACTGGTAATTCAAGTGACAGGTCTAAAGATAAACCGGGGGACCAAAAGACATTAAGGAGACTCGCTCAGAATCGGGAAGCTGCTAGAAAAAGTAGACTTAGAAAAAAGGCATACGTGCAACAGTTGGAGAGTAGTCGGCTTAAACTGACCCAACTCGAGCAAGAGCTTCAGAGGGCTCGACAGCAGGGAGTCTTCATTTCAAGTTCTGGAGACCATGCTCATTCGATGAGTGGAAATGGAGCTCTGACGTTCAACGCAGAATATGCACGGTGGCTAGAAGAACATAATAAGCACATAAATGAGCTACGGGGTGCA…
>SpbZIP42
ATGTCAGGAGTGAATTACTTTGTACAAGACAACTCGGCCATGATGTTTCCAGGGAGCTTTAGCATGATGCAATGCAACATTCCATCTCTACATTTCAGCGGGTTATTAGCAAATGTTCCAAATACACAAATACTTCCACCGCTTCAAGAGTTTGCATTTCAGCCACAGTACAGCCTGAGCAACAACTCAACCTCTGATGAAGGTGATGACCGGAAGCAGCGTCAACATCATGTTGTAGATGAGAGGAGGCAGAGAAGGATGATATCTAACAGGGAGTCTGCACGCAGGTCACGCATGAGGAAGCAGAGACACTTGGACGAGCTTTGGTCTCAGGTGATGCGGCTCAGGAATGAGAATCATAACCTGGTTGAAAGACTGAATAACATATGTGAGTCACAC…
>SpbZIP44.5
ATGGCGGATGAGAGGAAGAGGCGGCGGATGGAGTCAAACAGAGAGTCAGCAAGACGATCAAGAGTCAAAAAGCAACAACAGCTACAACAAGTCATTTCCGACATCGATCATTACAAAAGACAGAACATTCAAATCGCTACTAAACTCGACGAAACAGAACACCGCTGTTCGGTTTTAGAATCAGAGATTGAAAATGTTGCAGGTTTGAAGATGGATTTGGAAAGGAGGCTTTGTGAGCTGAACTCGATTATTAAAAGAACCGAGGCGACGGCTGATGATGTTGTGTCGCCGACGATTTGGAGGGTGGGTAGTTGGTCTGATGATTTGAAGGTTGGTTGTGGAGATGGGTTAGGGTGTTGGGTTGATGGTTTGGGGATTGATTTGGATGTTTCGGTTAGT…
>SpbZIP69.2
ATGGATAAGGATAAGTTACCTAGCCATGTTGGTGGTGGTGGTGCTGGTGGGCAACTGCCTCCCTCGGGTCGTTTTCCGTCGTATTCGATGGGTGTGAATGCGTTTAATATGAGTTTGGAGGGTTCTTCATCAGCTTTTCCTCCTTTGGGAGGTGGGAGTGGGTTGGATTCAGGGCGATTTGGTCATGGGATGGCTCCTGATTTTGGGAGATTTAGTCAGGATATTAGCCAGATGCCGGATAATCCGCCGAAGAATTTGGGACATCGTCGTGCACATTCGGAGATTTTGACCCTTCCTGATGATATTAATTTTGATAGTGATCTTGGTGTGATTGGTGGGATGGATGGACCTTCATTTTCTGATGACACTGAAGAGGACTTGTTTTCTATGTATCTTGAT…
>SpbZIP62.1
ATGCTGATATGGCTGCCGCGTCACAGTTTCTCACTTCTCAGTCAATGTGGAGAGATTTTGATGAGGCAGTCTTCTCGTATCTTACGCTTCGATTTATTATTGTTTCAGAACTATAAAGTAACCATGGAGTATGACCAGGCTGCAGAAACAGACATACATGACGGATTTAAAAAGGCCAAAATCAAACAGAGAGCTAAGTTACTGAGCCCCAGTTTAACGTGTGAAGCGAGCGCAACAGCCTTTGGTGATAACAGGTCAAGAAAGAATTTGACAGAGGCTGAGAAAGAGGAGAAGAGATTACGCAGGGTATTAGCCAACAGAGAGTCGGCTAGGCAAACCATTCGGCGGAGGCAGGCTCTACATGAGGAATTGAGTAGAAAAGCGTCGGATTTGTCAATG…
>SpbZIP28
ATGACACCGATCGACCAATTCCAACCCAATCCTGACCTCTCCGACCTCACTACCGAGTTCGACACTCTTCCTTTTCCGACTTTCGATCCGCTCTTTTTACCTCATAATTCCGGCTCCGTTGCCGCCGTATCTGACTTTGCTACCGATCTCGGCGTTTGTGATGAGGATTTCGAACTCGACCTCGATTTCTCATTCGACGACGTGTACATGGATGACGATTGCCGAGATTTGATGCTTGCTGATCACAACGGTGGGACTGCTGCTGATGATCAGGGCTCGCCGTTGGATAGTAAGGACTCTAATTCATTTCAGAATTCGGAGGATCGGAAGGATTTCGGTGTGACTCGGCCTCTCAACTGCGCATGTGGCACGGAGGAAGGTTGTAATGATGAGTTGCAG…
>SpbZIP19.1
ATGGATGACGGAGAGCTTGATTTTTCAAACCAAGAGGTGTTGTCGAGTTCAATTATGGCGGAGATCGGGTGTAATGGTTCGATGGACAGTTTGTTTGATGAGATAATGAGGGACATGCACGCTTGCACGCACACACATACTTGCACTCCGCCTGGGCCAGATAATGAACATACTCATACTTGCTTACATGTGCACACTAAGATTGTGCCGGCGTTGACTGAGGAAAAAACCATGACGGAGGATACTGCTGAGAGTGAGGATAAGAAGAGTAACAGAAGACCGTTGGGGAATAGGGAAGCTGTTAGGAAGTATAGGGAGAAGAAGAAAGCTCTTGCTGCATCGTTGGAGGAAGAGGTCGTGAGGTTGAGAGCTGTGAATCAGCAGCTGGTTAAGAGATTA…
>SpbZIP29.1
ATGGCAGATGCTGGGAATGCTGAGAATGCGATGATACAGTCACTTCATTCTCCGTTTGGAATGGCGAAGCAGGCCATGTCGTTGAACCATCAACTTGAATTGACGCATTTAAATACATCGATGAATGGTGCTGCTAATGTGCCTTTGCAGCATTTTGCGCAAGGATTTGGGGTTGAGTTTGGGAAAAGGAGTGGTATTATATCTCCGTCGCATAATAGTCAGATACCACCGCTTTCTCCGTATTCGGTTGTACCGTTATCTCGTAATTCTGGTCAGTCTGCAGGGGGACAGAGTTATGTGAAGAGTCCTTCACATTCACGCTCTCTGTCGCAACCTTCAGTTTTTAATCTTGATTCGTTGCCGCCATTGAGTCCATCTCCATTTCGTGACTCTCCGTCT…
>SpbZIP16.2
ATGATCAGCAGTGATGTGGAGAAATCCTCCAAGGATAAAGAACGGAAAACTGTTCCTGCTGCTACACAGGAACAATCGTCAGCGACAAGCACTGGCGCTGTGAATGCTGAGTGGCCGGTATTTCAGGCGTTTTCACCCATGCCTGGCCATAGTTACTTGGCATCTACTCCACAAACTCCCCCTTATATGTGGGGTATGCAGCACGTTGTTCCCTATTATGGTGCACCGCCTCCATATATAGCTATGTATCCGCATCATGGTGGGATGTATGCTCATCCTCATATGGCTCCGGGATCATATCCATTCCGTCCTTTTCCCATGTCTTCTCCGAATGGAGCTGTTGGAGCGTCAGTTTCACAGGGAACAATGCCTAGTGCAATGGAGGCAAACGGTAAGTTT…
>SpbZIP56.2
ATGTCAGATCATAGAGCGTGCTCTCAGCCGTCGGCTAGCTCTACGCAGCGGATTGAAGTCAAGGAAGGGATAGGAAGTGATGATGAGATAATGAGAGTTTCCGATTTCGGAACTGAGGCGTCTGCTGCCCAATCCAACTCAGGCCAGGGATCAGCTGCAGCTGGAGGGCCGGAGCCAACTCAGCCGCCACACGAAGGTCAGAAGAAGAGAGGCAAAAGCCCAGCAGAAAAAGAACACAAGCGACTTAAAAGGTTGCTGAGAAATAGAGTTTCTGCTCAGCAAGCAAGGGAGAGGAAGAAGGTGTATGTGACTGAATTGGAACTAAGGGTTAAGGACATGGAGATCAGGAACTCCGAGCTTGAAGAGAGAGTTTCCACGTTGCAGAATGAAAACCAGATG…
>SpbZIP51
ATGTTCGCCGGAGACAGCGGCGGTCCTTTCCCCGACATAACCCGCATGTCGATAAACCCAAAACAACGCACCTCCAAGCCCAACCACACCAGAGCCCAGTCCGAATCATATCTCCACTTCCCAGACGACCTTCTACTCCTCGACGACTCTGAAATTGACCTCTTCGATTCCACCTCCGCATCACCCATGCTTCCTCCAAATCAAAACCCATACGCCCGTCACCGTAGTCTATCCGTTGATGACGATTTTTTTGATGATCTTGGGATTTCTTATCAGGGTAAGATTGAAGCTGAGGGCAGCAAGTTACCTAATGATGATGATGATGATGATGATGGTGATGATGGTGTTTCTGGTGGTGGTGTTAAGACTCACCGCAGGAGGCATAGCTTCTCAATTGAC…
>SpbZIP60.1
ATGAGCGATGATGGCGTTTTCGATGTTAACGACCTAGCTTTTGACGATTCTGATCCGGCTCGGATTACGTATTTTTCTGAAGATGCGCAGTCTACGGGGCTGAGTTTTAGTGACTCTGCCCCGTCGTGGATCGGGGATATTGAGAATATGCTGATGAATGATGATGAAGAAGAAGACGTGGTTGATGAGGATGGCGTGACTCGAAGCTATCTGGACGACTTTTTATCTGATGTCTTACTAGATGTTCCTGTTGAGGCTAATGCCGAGCTCACTCCTTCCGATCAGAAGAGTCCGCAGTCAGACGTCTCCGATTCTATAGCCAAGGACAGTGGGGATGCTAAGACCGAAGCTGATCCAGATTCCAAGAAGAGGAAGAGGCAATTGAGGAATAAGGATGCT…
>SpbZIP63.2
ATGGATAGGGTTTTATCAGCGGAGGCCATCGCCGCCGATTACTTCTGGACACCTCCGCCGCCGCACCAATTCGATTTTAGCATTAACGACAATAAGGATTATTCGTGTTTTCCCTCGGAATGGGAATTTCAGCTGTTCACTGATAAGGAAGAGAACCTTGCTGCTGCGCCAACGCCTGATGTGGACGAGGAAGACGACGACGTCGTTAAAATTAGTGATTCTCCTGCTGTTATTCCTCCGCCGATCGATTCGGATGAGTATCAGGCATTTTTGAAATCGCGGCTTGACTTGGCTTGCGCTGCAGTCGCCATCACTAGGGAATCGTCAATAGGTAAGCCTCAAGGTTCGTCTACTTCAACTTTTCGCGGGTCAAGCGTTTCTAATGCCTTGCAAGGAAAG…
>SpbZIP14
ATGGAAGAGGTTTGGAAGGATATCACAACTCTTACCTCCTCTTTCTCCACCTCAGCCTACGGCGGGCATCGTTCCACGGATGCGGCGGTGCATCATCAGTCATCTGTTCATGACTTTCTGGCCTCAGCTATATGTCCACCGACACAAAGATGTGATACAAATGCAAAGAATGTGTCTGATCATATCAGGCCTAATCAGCAAGTGTATAATAGTAGTAGCTTTCCTTGTAACCACAGCTCGCCTACGCTGTCCTCCATTTTTGCATCATCTGTTTTCACACCTCAGTGCTGTCAGAAAAGAGATTCAGAAGATGATAATGGCTGCACTGATAGAAAGTATAAGCGCAAGATGAAGAACAGAGAATCCGCTACTCGGTCCAGAGCTCGAAGACAGGCTTAC…
>SpbZIP61.2
ATGGCACAACTACCGCCAAAGGTGCCTCCACAGATGATGCAGAATTGGCCAGCCTTTCATCAGCACCATCACCAGGCATTGTTTCCTCCTCCATTGCCTCCTCATAACCCTCACCAAGGTCAATCTTTATGGATGGATCAGTTCCTTGATTACTCATCACACCCTCGCGGGTCTCATCGCAGATCCATGAGTGATTCAGACACAAGTTTCCTTGATGTGGAACAAAAACAGCAAGACAAGATCAAATATGTTCATGGGCATCAGGAGTTTGATGGATTGAATGATGAACAGCTCATGACAATGTTCTCAGACAATGTGTTGAATTTAGGTGACAGTTCTTCTGTGGTTTCCGATCAGAACAGCGACAATGGCGACTGTGAAACTGATGGTACAATGATC…
>SpbZIP41
ATGGGAGCTGGGGAGGAAAGCAACGCTGCCCAGACACCTAAACCAGCTTCATCAGCTCAGGAAACACCGACAACTCCTTATCCTGATTGGTCCCAAATGCAGGCCTATTTTGGTCCTGGTGGTGTGACACCGCAATTTTTTGCTTCAACTGTTACATCTCCGCCTCCTCATGCCTACATGTGGGCTGGGCAGCCGATGATGTCACCTTATGGAGCATTTCCTGGTTTGTATCCACATGCAGGGGTTTATGCACACCCTGCAATGCCAGTGACTCCGGGTGCAACCCAACCAAATGGAGATACAGAAGTGAAGGCTTCAGATGGAAAAGACCGGGCCACATCTAAAAAGTCAAAGGGACATTCTGGGAACTCAATGAATGGCGGAAGGGTCGGAGAGAGT…
>SpbZIP29.3
ATGGATGATGATTCTGAGAGAGGGAGCAATGATAGTATGCAGATTACAGCTTCAAGTCAGCAGCTTGATTTGAATCATTTGAGTGATGCTAATTGTGGTAAAAGAGGTTGCATCACGCCTTCTCGCCCGAATCAGATTCTGCGGATTTCTTCTCATTTGCAAATGCATAGTTCAACACAGCCGATGAGTTTTCAGAATTTCGGTCAGGGCTCATCGCATTTAAGGTCTTTATCCGATCAGGATAGCTGTCAGAATATGGTATCCAGCTCGGCTTTCTTGGAAGGGAACTATGGATTTTATTCCGGGGAGAGTTTACCTCCACGAAAAACTCATCAGAGGTCTGCGAGTGACGGTGCGTTTGGATTTTCTGCATTGCTGGAGAGTTCCATGTCGCCTTCT…
>SpbZIP57.1
ATGGGCATGTATGATCCAGTGAACCACATTGGCATGTGGGCAGATAGCTTCAAGGGTAATGGTTTCATGCTCACATCGCCATCCACCATTTTAGAGGTCAATACCAAATTAGACAATCAGTCTGAAGACACATCAACCGGAACCTTTGGACATGTCAACAACTATGAAGATGCAACACCAAGACCTAATGATAAGGTCCAAAGACGGCTTGCGCAGAATCGAGAGGCTGCACGTAAAAGCCGACAGCGGAAGAAGGCCTACGTGCAGCAGTTAGAAACAAGCCGTTTAAAACTAATACAGTTAGAGCAGGAACTTCTTCGCACTAGACAGCAGGATTCATGTGCTGGGGGAACTGGAGGCTTAAGAACTAGTCCTGTAGGAAATTCTGGAGCCGTGAAC…
>SpbZIP66.1
ATGACGTCTCGTAAAGAAGGCGTTAATGATAATCGTAATGCAAATGGTAATGGTAATGGGAAGCAGGCGCAGTTTCAGCGGACGCTGCCACGACAAGGCTCGGTTTACAATCTAACGCTAGACGAGGTCCAGAGTCAGTTGTCCTTAGGTAAGCCTTTGAGTAGTATGAACCTCGACGAGCTTTTAAAGAGCGTGTGGTCAGTAGAAACAAATCAGTCGACGGATTTGAGCTTCGAGGGTAATGTGAATGTTGCACATAATAATTTGCATCGTCAAGGGAGCTTAGCATTAATGGATTCGCTAAGTAAAAAGACTGTTGATGATATTTGGAGAGATATTCAACGAAGCGACAGCGAAGGGAAGTATTTGAATGAGCGACAACCAACGTTGGGTGAGATT…
>SpbZIP36
ATGGGTAGTAATTTGAATTTCAATCATTTTGGTGGGGATTCATCGGGAAGAGGTGGAAGTGATGTGCCGTTGACTAGACAGACGTCTATCTACTCGTTGACTTTCGATGAGTTGCAGAACAGTATGAGAGGGAGTATTGGTGTGAAGGATTTTGGGTCAATGAATATGGATGAGCTTTTGAAGAATATATGGACTGCGGAGGAGAGCCAAGCTTTGTCTGCCGCGGCTGGCGCTGGTCTGCAGAGACAAGGATCATTGACCTTGCCTCGAACTTTGAGTCATAAGACTGTTGATGAGATTTGGAAAGATATGTCCACTAAAGATGCTTCTGGTGGTGTTAGTGGTGGTGGTGGTGGTGGTTTTGCGCAGAAGCAGCCGACTTTAGGGGAGATTACGTTG…
>SpbZIP39.1
ATGAATGGTGGCACTTATCATACAGCTCCACAGGCTTGTTTTGAATTTGGACCAGCTCAATCTGTTAGCCCGGTTTTGTCAGAAGGCATGGGTGCGCAACACGACAATGTGTCTGCCAACCAGTATGGGATGGACATGGGTGGGATGAGAGGTTCTTCCAGAAAACGGATAGATGGGCCTGTGGAGAAGGTGGTGGAGAGAAGGAAGAGGAGAATGATCAAGAACAGAGAATCCGCAGCAAGGTCTAGAGCAAGAAAACAGGCTTACACTGTTGAGCTCGAAGCTGAGCTGAACCAGCTAAGAGAAGAAAATGCGCAGCTGAGGCAGGCTCTGGCCGAGGCGGAAAGAAAAAGAAAGCAACAGTATTTTGAAGAGGTCCAAAAACGGGAGCATGCCAAA…
>SpbZIP17
ATGGCGAACGCTGGCGTGATCGATCCTGTCGATCAGCACGATCCGAATCGAAGAATTGATGTTTCAGCCGATTTGACCGTCCCTTCGTCAACCCTAGATCCTCCGTCTTTCTTCGATGGTTTAGGTTTCGATGGCGAAGATGGAGATTTCGAATTCAACCTCGATGATCTGTCTCTCCCGTCTGATACGGAACCGTTCGTTGTTGGTGATTTTGATTTCATGGATGAAGCGAATGAGATGCAATTTGATGATGGTGATCCGATTGATTTGGCTTGTTTAGGAACCGGTACGGTTATGGATTCGAACTCGACTGTTTCTTTTGATCTTTCTAACTTTAATGTTAATGATATTAAGGGAAATGAGACTGTGGATTTTAGTCAGTTTAATAATGTGGTGGAT…
>SpbZIP9.1
ATGAAGCGCAGTGCATCCGAGATGGCGCTCGAGGAGTTTCTCAGCCTCGACGACACTTCAATACCTACAGATCATCATGGTAGAATCACTGATATTCTGTCCCTTGACAATGAAGGCTTCTTTCTTGATAATGATATCCCTGCTGATTTCACCTTTGATGTCAGAGCTCGAGAGATATTGACAGGGCTATCAACTGCTTGTGGATTTCCAGAGAACTTGCTTTGGTCTGCGAAGATAGCACCAAAACAATCTCACGTGACAACAACAACGATTGATTCACAATCCTCTATATGTGCTGGAACTGGAAGTTTGTCATCGGAGAACAAACCAAAAGACAATCCGGCAAGAGTGATCACCAGTGGCTCAGAACAGTCTGATTATGATGATTTTGAGATTGAA…
>SpbZIP53.2
ATGGGGGACGAGAGGAAGAGGAAGCGGATGGAGTCGAACAGGGAGTCGGCGAGGCGATCGAGGATTAAAAAGCAGCAGCAGCTGCAGAGTTTGATTTCAGAAATTGATGTTTTCAAAAGAAGGAATTTCGAAACTGGAGTAAAGATTGATGAGATGGAACGACGTCGTTTGATGGTTGAAACGGAGATTGAAATGGTTGCGGTGGAGAAGATGAGATTGGAACAGAGACTTGAGGAGCTACTGAGCTGCGTTAATAACGATCGACGAGAAGAGGAAGGAGGAGGGATTAGAGGTGGCCGCGTGGATGTGATTGGTAGTGTGTGGGGGTGTGCTTGGTTGGGCACTTCGCCATTGATGACGTCACGTTCTGCAACAGTGTTTCGAACTTGA
>SpbZIP42.1
ATGTCAGGAGTGAATTACTTTGTCCAAGATAATTCGACGATGATGTTTCCAGGGAGCTATAGCATGATGCAATGCAACATGTTAGGAAATGTTACTCAAATACTTCCGCCGCTTCAGGAGTTTGCTCTTCAGTCACAGTATAGCCTGAGCAACAACTCTACTTCCGATGAAGGTGATGATCATCAGCAGCAGCAGCAGCAGCAGCGGCCATGTTATGTAATAGATGAAAGGAGGCAGAGAAGGATGATATCTAACAGGGAGTCTGCACGTAGGTCACGAATGAGGAAGCAGAGACACTTGGATGAGCTTTGGTCACAAGTGATGCGGCTCAGGAATGAGAATCATAACCTGATTGAAAGATTGAATAACATGTGTGAGTCACACGATAAGGTAACGCAA…
>SpbZIP6
ATGCTGTCCGTCGTCGCATCCGCCGCGCATCATGAAACTGCGCCGTATCATTTGTTCTCATTTCCGGACATGGAGTTTGCTTCATGGGACTTCCATGATCTCGTATCCGAACCAATTTTAACCGAATCAAACCACACTTCTCCCGATTCAATTGAATCATTCCACGGTTCAATTCATTCAACCGAACCGGTCACTGAACCGGATTTATATGATTTAGATTTAACCGAGCGGAAGCTAAAGCGGATGAAGTCGAACCGGGAGTCAGCGCGGAGGTCAAGAATGAGAAAACAAAAGCATCTCGACAATTTGAGAAACGAAGCGAACCGGCTCAATTACACGAACCGAGAATTATCAAACCGGTTAAAATTCGCAATCCACAGCGGTTTAACTCTCCGGTTC…
>SpbZIP14.2
ATGGATGACCTCTGGAAGGATATGACCACACTCTCCTCCACCCACCACTCTCATCCTCATCAACCCACCACTAATCCAACACCTCTCTATGACTTTCTAGCCTCTCCCATCAACACTTCAACGACTCATCAAAGATCCGATTCGAAAAATGTAACATTTCAAGATAATCATCAATGCTTACAACCACAAGCCTTTGGTTCTTGTCCATGCAGTACGTACATGACTTCCATGTGTTTGCGGAAAAAATGCGCGGATGATGATGATGATGATGTTGTTGTTGATGATTGTGGTGGTGTGGATAATAGAAAGTATAAACGTAAGATGAAGAATCGTGAATCAGCCACACGATCTAGAGCTCGCAGACAGGCCTACACTAGTCAACTTGAAATTGAAGTTACA…
>SpbZIP11.1
ATGGAGACATCTAGTGGAAACTCAATTTCATCTAGCAAGATTGGAGGAGGGTGTGATGATGATGATCAGAGGAAGAGGAAGAGAATGCAATCCAACAGAGAGTCAGCTAGGAGGTCAAGGATGAGAAAACAGAAGCATTTAGATGAGTTAATGTCACAAGTGAATCAAATCAAGAAACAAAATCATCAGATGATGTTAAACTTAAGCATGAGTAATCAACAGTACATGAATGTTGAAGCTGAGAATTGTGTACTTAAAGCTCAGATGTATGAACTTACACAGAGACTTGAATCATTCAACAACATTATAGAGTTTGTTGAGACAGCTGGATCTACAAGGTTTGAGATTGGAGGAGTTGTTGAATATGGGGTTGGTGAATTTGATGATGATTTTGTTGAG…
>SpbZIP11
ATGGAGACATCTAGTGGAAACTCAATTTCATCTAGCAAGATTGGAGGAGAGTGTGATGATGTTGATCAGAGGAAGAGGAAGAGAATGCAATCCAACAGAGAGTCAGCTAGGAGGTCAAGGATGAGGAAACAGAAGCATTTAGATGAGTTAATGTCAGAAGTGAATCAAATCAAGAAACAAAATCATCAGATGATGTTAAACTTAAGCATTGTTAATCAACAGTACATGAATGTTGAAGCTGAGAATTGTGTAGTTAAAGCTCAGATGTATGAACTTGGAAAGAGACTTGAATCACTCAACAACATTATAGAGTTTGTTGAGACAAGTGGATCTACAAGGTTTGAGATTGGAGGAGTTGTTGATTATGGTTTTGATTTTGTTGAGACAGATTTCATCAAC…
>SpbZIP37
ATGGGGTCATACATGAATTACAAGAATTTCGGGGAAGGATCAGCGATGGAAGGAGTCAACGGGAAACCCGAGTTTCCCATAACTAGGCAGTCGTCGATACTAGGATTAACATTCGACGAGCTTCAAAGCACGTTTAGCGGACTAGGGAAGGATTTCGGTTCTATGAACATGGATGAGCTTTTGAAGAGTATCTGGTCCGCTGAAGAGACTCAGAATCTGTCTTTAATGAGTGCCAACGGCGGAGAAGGGAGTAGTGCGCCGATGAACGGTGGCTTACAAAAGCAGGGATCTTTGACGTTGCCTAGGACTATAAGTCAGAAAAAGGTTGATGATTTGTGGAGGGATTTGTTTGTGGAAAATGTTGTGCAGAAGGATGGGATGGCCGATGAGCGGACTAAG…
>SpbZIP44.3
ATGGCATCGTCGAGTGGAACGTCATCAGCCTCTACCCTGATGCGAAACTCGGGGTCTGAAACAGATTTACTGGATGAGAGGAGGAGAAAGCGGATGCAATCCAACCGTGAGTCAGCAAGGAGGTCAAGAAAGAGGAAGCAGAAGCAACTGGATGATTTAATGGCCCAAGTGGGGCAGCTGCGGAATGAAAACAATCAAATCATCAGGACTATTAATAACACAAGGCAGTATTATTTAGAAACTGAATCTGAGAATTTAGTCCTGAGAGCGCAACATGAGGAACTTAGTTACAGAATGGAGTACTTGAATCAGATCATCAGAAATTTGAGCTCAAGAAACACAGAAACGTATGGATTCGACGAGCCTTATTACAATTACAACACTTGCAATATTTACAAC…
>SpbZIP44.2
ATGGCTTCGTCGAGCGGAACATCATCAGCCTCTACCCTGATGCAGAACTCGGGGTCTGAAACAGATTTACTGGATGAGAGGAAGAGGAAGCGGATGCAATCCAACCGTGAATCAGCAAGAAGGTCCAGAAAGAGGAAGCAGAAGCAGCTGGATGATCTGATGGCTCAAGTTTGGCAGCTGAGGAATGAAAACAATCAAATCATCAGAACTATTGATAACACAATGCAACATTATTTAGAAACTGAAGCTGAGAATTTAGTCCTGAGAGCGCAACATGAGGAACTTAGTAACAGACTGGAGTACCTGAATCAGATCATCAGTAACTTGAGCTCGAGAAACACAGCAACGTATGAACACGATGAGCATGAGTTTCACAGTTACAATTACAGCCCTTGCAGC…
