# Supplementary material for: Identification and Analysis of bZIP Family Genes in Sedum plumbizincicola and Their Potential Roles in Response to Cadmium Stress
Source: Front Plant Sci. 2022 Apr 27;13:859386. doi: 10.3389/fpls.2022.859386 (PMC9094143; doi:10.3389/fpls.2022.859386)
Supplement: Supplementary file 1 [file Data_Sheet_1.zip › Table S2.XLSX]

## Sheet: Sheet1
Supplementary Table 2 Putative conserved motifs in SpbZIP proteins.
MOTIF-1	DEKRQKRMJSNRESARRSRERKQAYLDELESKVAKLQEENA	width = 41	sites = 91	llr = 5591	E-value = 1.7e-1708
MOTIF-2	TLSAQLTLLQRDTLGLTAENSELKLRLQAMEQQAHLKDALNE	width = 42	sites = 18	llr = 1497	E-value = 7.6e-310
MOTIF-3	HYDELFQLKGTAAKADVFYJLSGMWKTPAERCFLWIGGFRPSELLKVLVP	width = 50	sites = 10	llr = 1257	E-value = 8.4e-275
MOTIF-4	FVNQADHLRQQTLQQMHRILTTRQAARGLLAJGDYFSRLRALSSLWLARP	width = 50	sites = 10	llr = 1182	E-value = 1.2e-234
MOTIF-5	QLEPLSEQQLLAICNLRQSSQQAEDALSQGMEALQQSLAETJASGSL	width = 47	sites = 10	llr = 936	E-value = 3.1e-131
MOTIF-6	QKYLNVEAENRVLKAQVEELSARLKYLNEIIKRVSSQNSMS	width = 41	sites = 15	llr = 970	E-value = 3.4e-112
MOTIF-7	TLKAEVQRLRQETGQLQSEN	width = 20	sites = 38	llr = 933	E-value = 8.7e-109
MOTIF-8	YMWGMQHVVPPYGAPPPYIAMYPHHGGMYAHPHMAPGSYPF	width = 41	sites = 4	llr = 526	E-value = 1.0e-101
MOTIF-9	SGAVNSGILAFEVEYARWLEEQNKQINELRAALNSH	width = 36	sites = 10	llr = 712	E-value = 7.2e-091
MOTIF-10	ARRQPTLGEMTLEEFLVKAGVVRE	width = 24	sites = 13	llr = 622	E-value = 2.4e-088
MOTIF-11	RRAHSEILTLPDDINFDSDLGVVGVMDGPTFSDDTEEDLFSMYLDMEKFN	width = 50	sites = 4	llr = 568	E-value = 2.2e-083
MOTIF-12	SDVEKSSKDKEPKTVPAATQEQSSATSTGAVNAEWPVFQAFSPMPGHSYL	width = 50	sites = 4	llr = 554	E-value = 6.7e-075
MOTIF-13	EASGAEAKKAMAPDKLAELAL	width = 21	sites = 14	llr = 567	E-value = 1.4e-071
MOTIF-14	LSDLGKPLGSMNLDELLKTIWSAEETQ	width = 27	sites = 12	llr = 602	E-value = 4.3e-067
MOTIF-15	LQRQGSLTLPRTLSKKTVDEIWRDIQ	width = 26	sites = 9	llr = 498	E-value = 1.6e-058
MOTIF-16	PKSGDRQDSHEAEASQNGSSLQGSZNGGSCTPKIALIPAASIVPVSSRPH	width = 50	sites = 4	llr = 519	E-value = 8.4e-056
MOTIF-17	SFPTSDPMNTTTPAAVTGTNQSGNAVGTSGERPRVRHQHSQSMDGSSTIK	width = 50	sites = 4	llr = 515	E-value = 1.2e-053
MOTIF-18	GTTPSAIEADGKFEGKEKLPIKRLKGSVGSLNMITGKKSDAAKPSAASGN	width = 50	sites = 4	llr = 510	E-value = 2.4e-051
MOTIF-19	SAGGGILPPSGRYPSYSMDSNMGNMHFEDESLKLPPSPGGS	width = 41	sites = 8	llr = 644	E-value = 2.7e-060
MOTIF-20	SPVLQGKIPSIPAGRANVPGARDAQPQPWLQDER	width = 34	sites = 4	llr = 360	E-value = 2.8e-037
MOTIF-21	FGHGMALDSGRFSQDISQMPDNPPKNLGH	width = 29	sites = 4	llr = 311	E-value = 1.1e-032
MOTIF-22	GERKSEGEVIDDLFSAYLNLDNIDLLESSE	width = 30	sites = 8	llr = 456	E-value = 2.6e-030
