# Supplementary material for: Identification and Analysis of bZIP Family Genes in Sedum plumbizincicola and Their Potential Roles in Response to Cadmium Stress
Source: Front Plant Sci. 2022 Apr 27;13:859386. doi: 10.3389/fpls.2022.859386 (PMC9094143; doi:10.3389/fpls.2022.859386)
Supplement: Supplementary file 1 [file Data_Sheet_1.zip › Table S3.XLSX]

## Sheet: Sheet1
Supplementary Table 3 Details regarding the segmentally duplicated gene pairs in S. plumbizincicola
SpbZIP Gene Name	SpbZIP Gene Name	Ka	Ks	Ka/Ks	Selection pressure
SpbZIP44	SpbZIP44.1	0.0851795	0.401393	0.21221	Purifying selection
SpbZIP53	SpbZIP53.1	0.170833	0.365261	0.4677	Purifying selection
SpbZIP60	SpbZIP60.1	0.142448	0.341023	0.417709	Purifying selection
SpbZIP61.2	SpbZIP61.3	0.0817048	0.481517	0.169682	Purifying selection
SpbZIP42	SpbZIP42.1	0.103047	0.362324	0.284405	Purifying selection
SpbZIP45.1	SpbZIP45.2	0.0139616	0.477479	0.0292403	Purifying selection
SpbZIP52	SpbZIP18.2	0.228325	0.668043	0.341782	Purifying selection
SpbZIP36	SpbZIP36.1	0.140908	0.515384	0.273404	Purifying selection
