# Supplementary material for: Identification and Analysis of bZIP Family Genes in Sedum plumbizincicola and Their Potential Roles in Response to Cadmium Stress
Source: Front Plant Sci. 2022 Apr 27;13:859386. doi: 10.3389/fpls.2022.859386 (PMC9094143; doi:10.3389/fpls.2022.859386)
Supplement: Supplementary file 1 [file Data_Sheet_1.zip › Table S4.XLSX]

## Sheet: S.plumbizincicola-Arabidopsis
Supplementary Table 4 Syntenic gene pairs between S. plumbizincicola and Arabidopsis or Kalanchoe fedtschenkoi.
SpbZIP Gene Name	SpbZIP Gene ID	AtbZIP Gene ID	AtbZIP Gene Name	Ka	Ks	Ka/Ks	Selection pressure
SpbZIP18.2	evm.model.000024F.225	AT1G06850.1	AtbZIP52	0.554504	NaN	NaN	NaN
SpbZIP52	evm.model.000192F.28_evm.model.000192F.29	AT1G06850.1	AtbZIP52	0.496254	NaN	NaN	NaN
SpbZIP44.1	evm.model.000079F.161	AT1G75390.1	AtbZIP44	0.407045	NaN	NaN	NaN
SpbZIP66	evm.model.000030F.117	AT2G36270.1	DPBF1 AtABI5	0.660217	NaN	NaN	NaN
SpbZIP55	evm.model.000026F.287	AT2G46270.1	GBF3	0.438294	3.41388	0.128386	Purifying selection
SpbZIP18	evm.model.000042F.157	AT2G40620.1	bZIP18	0.261301	3.57163	0.0731601	Purifying selection
SpbZIP19.1	evm.model.000109F.85.1	AT2G16770.1	AtbZIP23	0.310794	1.71936	0.180761	Purifying selection
SpbZIP29.2	evm.model.000038F.41	AT2G21230.3	AtbZIP30	0.341231	NaN	NaN	NaN
SpbZIP6	evm.model.000031F.16	AT2G22850.1	AtbZIP6	0.592109	3.25002	0.182186	Purifying selection
SpbZIP29	evm.model.000054F.118	AT2G21230.3	AtbZIP30	0.367073	3.07261	0.119466	Purifying selection
SpbZIP53	evm.model.000009F.395	AT3G62420.1	ATBZIP53	0.480584	NaN	NaN	NaN
SpbZIP55	evm.model.000026F.287	AT4G01120.1	GBF2,ATBZIP54	0.488315	1.90817	0.255908	Purifying selection
SpbZIP16.3	evm.model.000214F.40	AT4G36730.1	AtGBF1,GBF1	0.5884	NaN	NaN	NaN
SpbZIP41.1	evm.model.000039F.247.1	AT4G36730.1	AtGBF1,GBF1	0.351575	NaN	NaN	NaN
SpbZIP44.4	evm.model.000066F.157	AT4G34590.1	BZIP11,ATB2,GBF6	0.4264	1.88855	0.225781	Purifying selection
SpbZIP29.2	evm.model.000038F.41	AT4G38900.1	bZIP29	0.317413	NaN	NaN	NaN
SpbZIP14.1	evm.model.000038F.158	AT4G35900.1	FD-1,atbzip14	0.496135	NaN	NaN	NaN
SpbZIP19.1	evm.model.000109F.85.1	AT4G35040.1	bZIP19	0.302443	1.77823	0.170081	Purifying selection
SpbZIP6	evm.model.000031F.16	AT4G37730.1	AtbZIP7	0.617821	NaN	NaN	NaN
SpbZIP56.1	evm.model.000000F.1005	AT5G11260.1	HY5,TED 5	0.229844	3.50502	0.0655757	Purifying selection

## Sheet: S.plumbizincicola-Kalanchoe
Additional file 5 Orthologous relationships between S. plumbizincicola and Kalanchoe fedtschenkoi.
SpbZIP Gene Name	SpbZIP Gene ID	Kaladp bZIP Gene ID	Ka	Ks	Ka/Ks	Selection pressure
SpbZIP55	evm.model.000026F.287	Kaladp0066s0066.1	0.122576	0.710208	0.172592	Purifying selection
SpbZIP13	evm.model.000000F.481	Kaladp0011s0133.1	0.333911	0.965389	0.345883	Purifying selection
SpbZIP39.1	evm.model.000082F.161	Kaladp0011s0290.1	0.168033	1.43201	0.117341	Purifying selection
SpbZIP45	evm.model.000000F.1083	Kaladp0020s0045.1	0.0420925	0.452099	0.0931046	Purifying selection
SpbZIP61	evm.model.000000F.883	Kaladp0488s0008.1	0.117985	0.808138	0.145996	Purifying selection
SpbZIP56.1	evm.model.000000F.1005	Kaladp0058s0058.1	0.15262	1.09576	0.139282	Purifying selection
SpbZIP64	evm.model.000000F.90	Kaladp0060s0460.1	0.164061	0.986487	0.166309	Purifying selection
SpbZIP17	evm.model.000082F.151	Kaladp0098s0105.1	0.201699	0.747035	0.27	Purifying selection
SpbZIP69.2	evm.model.000001F.718	Kaladp0046s0104.1	0.121643	0.821657	0.148046	Purifying selection
SpbZIP62.1	evm.model.000001F.265	Kaladp0095s0162.1	0.293879	1.16187	0.252937	Purifying selection
SpbZIP39	evm.model.000098F.75	Kaladp0011s0290.1	0.107855	1.49831	0.0719843	Purifying selection
SpbZIP42.1	evm.model.000089F.111	Kaladp0024s0167.1	0.365326	NaN	NaN	NaN
SpbZIP56.2	evm.model.000040F.56	Kaladp0029s0049.1	0.218274	1.02765	0.212402	Purifying selection
SpbZIP45.2	evm.model.000044F.163	Kaladp0037s0380.1	0.0332145	0.713994	0.0465193	Purifying selection
SpbZIP9.1	evm.model.000209F.5	Kaladp0056s0062.1	0.142004	1.91792	0.0740408	Purifying selection
SpbZIP42.1	evm.model.000089F.111	Kaladp0061s0140.1	0.274825	1.30829	0.210064	Purifying selection
SpbZIP61.3	evm.model.000010F.271	Kaladp0011s1342.1	0.135378	1.35125	0.100187	Purifying selection
SpbZIP69.3	evm.model.000088F.37	Kaladp0040s0625.1	0.116055	0.78686	0.147491	Purifying selection
SpbZIP69.3	evm.model.000088F.37	Kaladp0046s0104.1	0.117984	0.796602	0.148109	Purifying selection
SpbZIP69	evm.model.000010F.150	Kaladp0046s0104.1	0.101804	0.901248	0.112959	Purifying selection
SpbZIP16.2	evm.model.000063F.47	Kaladp0048s0668.1	0.159211	0.863591	0.18436	Purifying selection
SpbZIP14	evm.model.000005F.529	Kaladp0003s0089.1	0.241983	0.861518	0.28088	Purifying selection
SpbZIP63.2	evm.model.000005F.577	Kaladp0050s0021.1	0.271409	0.933075	0.290876	Purifying selection
SpbZIP53	evm.model.000009F.395	Kaladp0003s0128.1	0.137001	1.08175	0.126647	Purifying selection
SpbZIP53	evm.model.000009F.395	Kaladp0045s0320.1	0.163559	0.731957	0.223455	Purifying selection
SpbZIP46	evm.model.000009F.270	Kaladp0050s0296.1	0.0874826	1.25542	0.0696841	Purifying selection
SpbZIP57	evm.model.000027F.133_evm.model.000027F.134	Kaladp0026s0114.1	0.0652018	1.36385	0.0478072	Purifying selection
SpbZIP47.1	evm.model.000029F.67	Kaladp0101s0132.1	0.403423	4.24444	0.0950473	Purifying selection
SpbZIP44.4	evm.model.000066F.157	Kaladp0033s0196.1	0.235057	1.57962	0.148806	Purifying selection
SpbZIP63.3	evm.model.000007F.163_evm.model.000007F.164	Kaladp0020s0197.1	0.150843	0.834784	0.180697	Purifying selection
SpbZIP62	evm.model.000007F.457	Kaladp0095s0162.1	0.238643	0.803507	0.297002	Purifying selection
SpbZIP18	evm.model.000042F.157	Kaladp0037s0198.1	0.102306	0.794311	0.128799	Purifying selection
SpbZIP18	evm.model.000042F.157	Kaladp0064s0150.1	0.0906532	0.755831	0.119938	Purifying selection
SpbZIP45.1	evm.model.000067F.52	Kaladp0037s0380.1	0.0312192	0.75611	0.0412892	Purifying selection
SpbZIP42.2	evm.model.000162F.10	Kaladp0061s0140.1	0.286301	1.19925	0.238734	Purifying selection
SpbZIP69.1	evm.model.000004F.323	Kaladp0046s0104.1	0.121164	0.878067	0.137989	Purifying selection
SpbZIP29.2	evm.model.000038F.41	Kaladp0024s0983.1	0.0579895	2.06245	0.0281169	Purifying selection
SpbZIP19.1	evm.model.000109F.85.1	Kaladp0055s0142.1	0.13657	0.893739	0.152807	Purifying selection
SpbZIP14.1	evm.model.000038F.158	Kaladp0067s0166.1	0.318982	1.01271	0.314979	Purifying selection
SpbZIP65	evm.model.000099F.134	Kaladp0094s0103.1	0.10999	0.962879	0.114231	Purifying selection
SpbZIP44.2	Novelgene2034	Kaladp0018s0240.1	0.17096	0.803879	0.212669	Purifying selection
SpbZIP44.2	Novelgene2034	Kaladp0033s0196.1	0.157621	0.963247	0.163636	Purifying selection
SpbZIP41	evm.model.000012F.9	Kaladp0060s0099.1	0.138251	0.71137	0.194345	Purifying selection
SpbZIP6	evm.model.000031F.16	Kaladp0040s0211.1	0.294758	1.38056	0.213506	Purifying selection
SpbZIP5	evm.model.000018F.19	Kaladp0011s1187.1	0.215521	1.53375	0.140519	Purifying selection
SpbZIP18.2	evm.model.000024F.225	Kaladp0037s0198.1	0.517132	4.54478	0.113786	Purifying selection
SpbZIP9	evm.model.000024F.126	Kaladp0515s0192.1	0.193092	1.27461	0.151491	Purifying selection
SpbZIP9	evm.model.000024F.126	Kaladp0056s0062.1	0.211512	1.48196	0.142724	Purifying selection
SpbZIP44.3	Novelgene1579	Kaladp0018s0240.1	0.169957	1.03813	0.163714	Purifying selection
SpbZIP5.1	evm.model.000023F.380	Kaladp0011s1187.1	0.189673	1.30522	0.145319	Purifying selection
SpbZIP35	evm.model.000054F.100	Kaladp0020s0147.1	0.290293	NaN	NaN	NaN
SpbZIP29	evm.model.000054F.118	Kaladp0024s0983.1	0.0924511	1.7004	0.0543702	Purifying selection
SpbZIP63	evm.model.000049F.79	Kaladp0050s0021.1	0.189098	0.853544	0.221544	Purifying selection
SpbZIP53.1	evm.model.000078F.130	Kaladp0045s0320.1	0.243456	0.901615	0.270022	Purifying selection
