# Supplementary material for: Identification and Analysis of bZIP Family Genes in Sedum plumbizincicola and Their Potential Roles in Response to Cadmium Stress
Source: Front Plant Sci. 2022 Apr 27;13:859386. doi: 10.3389/fpls.2022.859386 (PMC9094143; doi:10.3389/fpls.2022.859386)
Supplement: Supplementary file 1 [file Data_Sheet_1.zip › Table S5.XLSX]

## Sheet: Sheet1
Supplementary Table 5 Details regarding the qRT-PCR primers used in this study
Gene name	Forward Primer-Sequence (5'-3')	Reverse Primer- Sequence (5'-3')
SpbZIP64	TTGAAGAGAAGATTTCTACACTCATC	TCAAGATTTGGAATCTCCATTTT
SpbZIP69.2	ACACACTGATGGCAGCTCAG	TCAGGTCCCCAGTATTTTGC
SpbZIP60.1	TGGATCGGGGATATTGAGAA	AAGGAGTGAGCTCGGCATTA
SpbZIP69	GCTACAACGTCAGCAACAGC	TCCGATGCATTGTCATTCTG
SpbZIP60	TACGCAGTCGTCTCCTGATG	ATCCAAGAAGCCTCGACTCA
SpbZIP56	GCAGCGAGAGGTCGTCTAGT	AGGGGCTTCACTACCGAAAT
SpbZIP41	TGCAGCCAATACCCATAACA	GAGGCAGCAACAGGATTAGG
SpbZIP36	AATGCGTGGAGGGTTAGTTG	TGTATGGAACGGGAGAGAGG
SpbZIP51.1	CCCGATATAAACCGCATGTC	AAGGAGGAGGAGGAATCGAA
SpbZIP9	GTCAGACCCCGGGAGATATT	AGCGCATATGGAGGATTGAG
SpbZIP55	GGGCGAACAATCTTATGGAA	GACTGCAGTACCCACAGCAA
SpbZIP29.2	TATGCAGAAACAGGCCTCAG	TCAGAATGGTGCAGTTGAGGT
SpbZIP29.2	CGTAGGTTTTGGGGCTGATA	GCTGAGACAGTGACCGTGAA
SpbZIP18	ATATCCGATCCATTCGATGC	CTATGCCTATGCCGATTGGT
SpbZIP63	TTGACCAGAGCATCTGTTGG	CGTGTGGTCCTTCCTCAAAT
SpbZIP17	CACGATCCGAATCGAAGAAT	TTCGCCATCGAAACCTAAAC
SpbZIP19.1	AGATCGGGTGTAATGGTTCG	GCAGTATCCTCCGTCATGGT
SpbZIP44.5	GGAGGCTTTGTGAGCTGAAC	ATCAATCCCCAAACCATCAA
SpbZIP53.2	ACGATCGACGAGAAGAGGAA	GAACGTGACGTCATCAATGG
SpbZIP61.3	GCCTCCTTCTAACCCTCACC	CGTCAAGGAAAGTCGTGACA
SpbZIP14	CGGTGCATCATCAGTCATCT	TGATGCAAAAATGGAGGACA
SpbZIP45.2	CAAATCCTCCACTGCTCACC	TTATCCCCGCACGTTAAAAA
SpbZIP45.1	ACTCATCATCCCCTGCTGAC	CCACCAGAGATGGAGATTGG
SpbZIP11.1	GGGGTTGGTGAATTTGATGA	TGATGCCATGATTGTCTGATG
SpbZIP57.1	ACGTCCGATGATGATCGTTT	TAATTACACGGCTGGATGGA
StbZIP47
StbZIP48
