# Supplementary material for: Identification and Analysis of bZIP Family Genes in Sedum plumbizincicola and Their Potential Roles in Response to Cadmium Stress
Source: Front Plant Sci. 2022 Apr 27;13:859386. doi: 10.3389/fpls.2022.859386 (PMC9094143; doi:10.3389/fpls.2022.859386)
Supplement: Supplementary file 1 [file Data_Sheet_1.zip › Table S6.XLSX]

## Sheet: Sheet1
Supplementary Table 6 Gene sets in the co-expression regulatory network
fromNode	toNode	weight
SpbZIP69.2	evm.model.000001F.75	0.424413
SpbZIP69.2	evm.model.000001F.770.2	0.412917
SpbZIP69.2	evm.model.000002F.391	0.407971
SpbZIP69.2	evm.model.000002F.434	0.418656
SpbZIP69.2	evm.model.000003F.391	0.406101
SpbZIP69.2	evm.model.000003F.497	0.400082
SpbZIP69.2	evm.model.000003F.657	0.42244
SpbZIP69.2	evm.model.000004F.206	0.402833
SpbZIP69.2	evm.model.000004F.212	0.402181
SpbZIP69.2	evm.model.000004F.260	0.406837
SpbZIP69.2	evm.model.000004F.317	0.402156
SpbZIP69.2	evm.model.000004F.376	0.400449
SpbZIP69.2	evm.model.000004F.577	0.410166
SpbZIP69.2	evm.model.000004F.620	0.428614
SpbZIP69.2	evm.model.000004F.633	0.41291
SpbZIP69.2	evm.model.000005F.11	0.400465
SpbZIP69.2	evm.model.000005F.190	0.400414
SpbZIP69.2	evm.model.000005F.217	0.410872
SpbZIP69.2	evm.model.000005F.218	0.412048
SpbZIP69.2	evm.model.000005F.219	0.433934
SpbZIP69.2	evm.model.000005F.24	0.404701
SpbZIP69.2	evm.model.000005F.435	0.408287
SpbZIP69.2	evm.model.000005F.656.4	0.405685
SpbZIP69.2	evm.model.000006F.145	0.423094
SpbZIP69.2	evm.model.000006F.146	0.402337
SpbZIP69.2	evm.model.000006F.182	0.411799
SpbZIP69.2	evm.model.000006F.189	0.428041
SpbZIP69.2	evm.model.000006F.230	0.426164
SpbZIP69.2	evm.model.000006F.231	0.416675
SpbZIP69.2	evm.model.000006F.53	0.416886
SpbZIP69.2	evm.model.000006F.84_evm.model.000006F.85	0.416313
SpbZIP69.2	evm.model.000007F.163_evm.model.000007F.164	0.422046
SpbZIP69.2	evm.model.000007F.254	0.409946
SpbZIP69.2	evm.model.000007F.298	0.419424
SpbZIP69.2	evm.model.000007F.341	0.414041
SpbZIP69.2	evm.model.000007F.437	0.412741
SpbZIP69.2	evm.model.000007F.438	0.404626
SpbZIP69.2	evm.model.000007F.49	0.411262
SpbZIP69.2	evm.model.000007F.70.1	0.401846
SpbZIP69.2	evm.model.000008F.259	0.403291
SpbZIP69.2	evm.model.000008F.263	0.423709
SpbZIP69.2	evm.model.000009F.121	0.41029
SpbZIP69.2	evm.model.000009F.190	0.437934
SpbZIP69.2	evm.model.000009F.368	0.407264
SpbZIP69.2	evm.model.000009F.410	0.41975
SpbZIP69.2	evm.model.000009F.466.1	0.409622
SpbZIP69.2	evm.model.000009F.55.1	0.413856
SpbZIP69.2	evm.model.000010F.172	0.405689
SpbZIP69.2	evm.model.000010F.248	0.41311
SpbZIP69.2	evm.model.000010F.34	0.403779
SpbZIP69.2	evm.model.000010F.4	0.411696
SpbZIP69.2	evm.model.000010F.47	0.416389
SpbZIP69.2	evm.model.000010F.48	0.427634
SpbZIP69.2	evm.model.000010F.73	0.409019
SpbZIP69.2	evm.model.000011F.53	0.414456
SpbZIP69.2	evm.model.000012F.136	0.409606
SpbZIP69.2	evm.model.000012F.199.1	0.406617
SpbZIP69.2	evm.model.000012F.366	0.417364
SpbZIP69.2	evm.model.000012F.418	0.413333
SpbZIP69.2	evm.model.000012F.54	0.416392
SpbZIP69.2	evm.model.000014F.168	0.413167
SpbZIP69.2	evm.model.000014F.55	0.423376
SpbZIP69.2	evm.model.000015F.198	0.402376
SpbZIP69.2	evm.model.000015F.36	0.422972
SpbZIP69.2	evm.model.000015F.450	0.402192
SpbZIP69.2	evm.model.000017F.39	0.426665
SpbZIP69.2	evm.model.000017F.40	0.433742
SpbZIP69.2	evm.model.000017F.68	0.402858
SpbZIP69.2	evm.model.000018F.127	0.41321
SpbZIP69.2	evm.model.000018F.31	0.424625
SpbZIP69.2	evm.model.000018F.321	0.404238
SpbZIP69.2	evm.model.000018F.359	0.401888
SpbZIP69.2	evm.model.000018F.75	0.405554
SpbZIP69.2	evm.model.000019F.116	0.420214
SpbZIP69.2	evm.model.000019F.283	0.40636
SpbZIP69.2	evm.model.000019F.82	0.402232
SpbZIP69.2	evm.model.000019F.95.4	0.419117
SpbZIP69.2	evm.model.000020F.207	0.412328
SpbZIP69.2	evm.model.000020F.52	0.418726
SpbZIP69.2	evm.model.000022F.121	0.419325
SpbZIP69.2	evm.model.000022F.135	0.411821
SpbZIP69.2	evm.model.000023F.142	0.405184
SpbZIP69.2	evm.model.000023F.162	0.403063
SpbZIP69.2	evm.model.000023F.166	0.408739
SpbZIP69.2	evm.model.000024F.104	0.410173
SpbZIP69.2	evm.model.000024F.107	0.426172
SpbZIP69.2	evm.model.000024F.162	0.424534
SpbZIP69.2	evm.model.000024F.331	0.417165
SpbZIP69.2	evm.model.000024F.60	0.425859
SpbZIP69.2	evm.model.000025F.110	0.412412
SpbZIP69.2	evm.model.000026F.174	0.414489
SpbZIP69.2	evm.model.000026F.234	0.416901
SpbZIP69.2	evm.model.000027F.133_evm.model.000027F.134	0.428668
SpbZIP69.2	evm.model.000027F.84	0.416005
SpbZIP69.2	evm.model.000028F.168	0.449141
SpbZIP69.2	evm.model.000028F.291	0.419597
SpbZIP69.2	evm.model.000028F.292	0.423363
SpbZIP69.2	evm.model.000028F.293	0.422647
SpbZIP69.2	evm.model.000028F.360	0.402608
SpbZIP69.2	evm.model.000029F.105	0.420405
SpbZIP69.2	evm.model.000029F.272	0.420796
SpbZIP69.2	evm.model.000029F.341	0.436796
SpbZIP69.2	evm.model.000030F.180	0.407683
SpbZIP69.2	evm.model.000030F.30	0.423078
SpbZIP69.2	evm.model.000033F.189	0.414946
SpbZIP69.2	evm.model.000033F.199	0.430574
SpbZIP69.2	evm.model.000033F.79	0.416306
SpbZIP69.2	evm.model.000033F.90	0.404711
SpbZIP69.2	evm.model.000034F.136	0.402226
SpbZIP69.2	evm.model.000035F.61	0.41024
SpbZIP69.2	evm.model.000036F.147	0.407818
SpbZIP69.2	evm.model.000037F.116	0.409808
SpbZIP69.2	evm.model.000037F.148	0.408758
SpbZIP69.2	evm.model.000037F.149	0.417387
SpbZIP69.2	evm.model.000037F.158	0.40076
SpbZIP69.2	evm.model.000037F.254	0.424243
SpbZIP69.2	evm.model.000037F.28.1	0.409946
SpbZIP69.2	evm.model.000037F.69	0.408546
SpbZIP69.2	evm.model.000039F.108	0.428581
SpbZIP69.2	evm.model.000039F.166	0.409652
SpbZIP69.2	evm.model.000039F.174.1	0.405374
SpbZIP69.2	evm.model.000039F.219	0.401121
SpbZIP69.2	evm.model.000039F.85	0.402596
SpbZIP69.2	evm.model.000040F.26.1	0.408325
SpbZIP69.2	evm.model.000041F.155	0.402942
SpbZIP69.2	evm.model.000042F.136	0.403719
SpbZIP69.2	evm.model.000042F.36	0.409438
SpbZIP69.2	evm.model.000043F.155_evm.model.000043F.156	0.42377
SpbZIP69.2	evm.model.000043F.33	0.407563
SpbZIP69.2	evm.model.000043F.79	0.401034
SpbZIP69.2	evm.model.000044F.145	0.401862
SpbZIP69.2	evm.model.000044F.212	0.407588
SpbZIP69.2	evm.model.000045F.224	0.424265
SpbZIP69.2	evm.model.000046F.66	0.420241
SpbZIP69.2	evm.model.000046F.83	0.402795
SpbZIP69.2	evm.model.000047F.188	0.430474
SpbZIP69.2	evm.model.000048F.134	0.402607
SpbZIP69.2	evm.model.000049F.55	0.409735
SpbZIP69.2	evm.model.000049F.65	0.400271
SpbZIP69.2	evm.model.000049F.78	0.427284
SpbZIP69.2	evm.model.000050F.168	0.414719
SpbZIP69.2	evm.model.000050F.171	0.41181
SpbZIP69.2	evm.model.000050F.175	0.404585
SpbZIP69.2	evm.model.000051F.109	0.419032
SpbZIP69.2	evm.model.000051F.75	0.406402
SpbZIP69.2	evm.model.000052F.65	0.404279
SpbZIP69.2	evm.model.000053F.107	0.414344
SpbZIP69.2	evm.model.000053F.192	0.435838
SpbZIP69.2	evm.model.000053F.91	0.426199
SpbZIP69.2	evm.model.000053F.97	0.413111
SpbZIP69.2	evm.model.000054F.131	0.408332
SpbZIP69.2	evm.model.000055F.166	0.403184
SpbZIP69.2	evm.model.000055F.176	0.427718
SpbZIP69.2	evm.model.000055F.225	0.415872
SpbZIP69.2	evm.model.000055F.271	0.417269
SpbZIP69.2	evm.model.000056F.134	0.428292
SpbZIP69.2	evm.model.000056F.237	0.419488
SpbZIP69.2	evm.model.000056F.254	0.403482
SpbZIP69.2	evm.model.000056F.85	0.413536
SpbZIP69.2	evm.model.000057F.128	0.410053
SpbZIP69.2	evm.model.000057F.90	0.411247
SpbZIP69.2	evm.model.000058F.113	0.404648
SpbZIP69.2	evm.model.000058F.197	0.403537
SpbZIP69.2	evm.model.000060F.149	0.40863
SpbZIP69.2	evm.model.000060F.30	0.418757
SpbZIP69.2	evm.model.000061F.39	0.42583
SpbZIP69.2	evm.model.000062F.29	0.434747
SpbZIP69.2	evm.model.000062F.65	0.402291
SpbZIP69.2	evm.model.000064F.16	0.426487
SpbZIP69.2	evm.model.000064F.18	0.417006
SpbZIP69.2	evm.model.000064F.41	0.406029
SpbZIP69.2	evm.model.000066F.129	0.418857
SpbZIP69.2	evm.model.000067F.123	0.408295
SpbZIP69.2	evm.model.000069F.34	0.403561
SpbZIP69.2	evm.model.000070F.185	0.408618
SpbZIP69.2	evm.model.000070F.52	0.419212
SpbZIP69.2	evm.model.000070F.89	0.414754
SpbZIP69.2	evm.model.000071F.100	0.404171
SpbZIP69.2	evm.model.000071F.119.1	0.404831
SpbZIP69.2	evm.model.000074F.134	0.407769
SpbZIP69.2	evm.model.000075F.72	0.440309
SpbZIP69.2	evm.model.000076F.27	0.402988
SpbZIP69.2	evm.model.000078F.177	0.418053
SpbZIP69.2	evm.model.000079F.116	0.410399
SpbZIP69.2	evm.model.000079F.62.1	0.441448
SpbZIP69.2	evm.model.000082F.130	0.409809
SpbZIP69.2	evm.model.000084F.66	0.41633
SpbZIP69.2	evm.model.000084F.96	0.405652
SpbZIP69.2	evm.model.000086F.51	0.41948
SpbZIP69.2	evm.model.000088F.125	0.408593
SpbZIP69.2	evm.model.000089F.112	0.418845
SpbZIP69.2	evm.model.000089F.194	0.407921
SpbZIP69.2	evm.model.000092F.104	0.419688
SpbZIP69.2	evm.model.000092F.63	0.400015
SpbZIP69.2	evm.model.000092F.99	0.408839
SpbZIP69.2	evm.model.000093F.14	0.404795
SpbZIP69.2	evm.model.000095F.52	0.417642
SpbZIP69.2	evm.model.000095F.65	0.40605
SpbZIP69.2	evm.model.000099F.158	0.401801
SpbZIP69.2	evm.model.000100F.90	0.40168
SpbZIP69.2	evm.model.000103F.15	0.400908
SpbZIP69.2	evm.model.000104F.5	0.421995
SpbZIP69.2	evm.model.000105F.58	0.409174
SpbZIP69.2	evm.model.000105F.60	0.409863
SpbZIP69.2	evm.model.000107F.67	0.422013
SpbZIP69.2	evm.model.000117F.24	0.400721
SpbZIP69.2	evm.model.000122F.7	0.407168
SpbZIP69.2	evm.model.000123F.29	0.406002
SpbZIP69.2	evm.model.000123F.30	0.417314
SpbZIP69.2	evm.model.000123F.35	0.403637
SpbZIP69.2	evm.model.000129F.16	0.402824
SpbZIP69.2	evm.model.000135F.24	0.41051
SpbZIP69.2	evm.model.000141F.29	0.411025
SpbZIP69.2	evm.model.000143F.44	0.415094
SpbZIP69.2	evm.model.000143F.62	0.417797
SpbZIP69.2	evm.model.000148F.36	0.420392
SpbZIP69.2	evm.model.000148F.6	0.406186
SpbZIP69.2	evm.model.000156F.78	0.415381
SpbZIP69.2	evm.model.000161F.43	0.431621
SpbZIP69.2	evm.model.000161F.46	0.42607
SpbZIP69.2	evm.model.000161F.5	0.421335
SpbZIP69.2	evm.model.000161F.6	0.415391
SpbZIP69.2	evm.model.000162F.29	0.423659
SpbZIP69.2	evm.model.000164F.75	0.405227
SpbZIP69.2	evm.model.000182F.34	0.419417
SpbZIP69.2	evm.model.000182F.40	0.402735
SpbZIP69.2	evm.model.000188F.19	0.414779
SpbZIP69.2	evm.model.000192F.2	0.410974
SpbZIP69.2	evm.model.000192F.46	0.401702
SpbZIP69.2	evm.model.000205F.45	0.410267
SpbZIP69.2	evm.model.000209F.38	0.408767
SpbZIP69.2	evm.model.000262F.7	0.428673
SpbZIP69.2	evm.model.000273F.2	0.405343
SpbZIP60.1	evm.model.000005F.403	0.459386
SpbZIP60.1	evm.model.000005F.433	0.442687
SpbZIP60.1	evm.model.000005F.522	0.40491
SpbZIP60.1	evm.model.000005F.527	0.421326
SpbZIP60.1	evm.model.000005F.580	0.423516
SpbZIP60.1	evm.model.000005F.588	0.454478
SpbZIP60.1	evm.model.000005F.597	0.448134
SpbZIP60.1	evm.model.000005F.92	0.470065
SpbZIP60.1	evm.model.000005F.93	0.452831
SpbZIP60.1	evm.model.000005F.94	0.437771
SpbZIP60.1	evm.model.000006F.16	0.403208
SpbZIP60.1	evm.model.000006F.212	0.443421
SpbZIP60.1	evm.model.000006F.278	0.462668
SpbZIP60.1	evm.model.000006F.379	0.414724
SpbZIP60.1	evm.model.000006F.88	0.424001
SpbZIP60.1	evm.model.000007F.133	0.438717
SpbZIP60.1	evm.model.000007F.135	0.423991
SpbZIP60.1	evm.model.000007F.185	0.456227
SpbZIP60.1	evm.model.000007F.186	0.47067
SpbZIP60.1	evm.model.000007F.199	0.412558
SpbZIP60.1	evm.model.000007F.258	0.463091
SpbZIP60.1	evm.model.000007F.278	0.429761
SpbZIP60.1	evm.model.000007F.403	0.421207
SpbZIP60.1	evm.model.000007F.427	0.452794
SpbZIP60.1	evm.model.000007F.519	0.414207
SpbZIP60.1	evm.model.000008F.164	0.406867
SpbZIP60.1	evm.model.000008F.248	0.427738
SpbZIP60.1	evm.model.000008F.25	0.441902
SpbZIP60.1	evm.model.000008F.326	0.411479
SpbZIP60.1	evm.model.000008F.425	0.407031
SpbZIP60.1	evm.model.000008F.435	0.420889
SpbZIP60.1	evm.model.000008F.88	0.412819
SpbZIP60.1	evm.model.000009F.118	0.403744
SpbZIP60.1	evm.model.000009F.133	0.427784
SpbZIP60.1	evm.model.000009F.182	0.417856
SpbZIP60.1	evm.model.000009F.19	0.430325
SpbZIP60.1	evm.model.000009F.260	0.400728
SpbZIP60.1	evm.model.000009F.367	0.412746
SpbZIP60.1	evm.model.000009F.404	0.458174
SpbZIP60.1	evm.model.000009F.425	0.429455
SpbZIP60.1	evm.model.000009F.433	0.436959
SpbZIP60.1	evm.model.000009F.92	0.423089
SpbZIP60.1	evm.model.000010F.18	0.444439
SpbZIP60.1	evm.model.000010F.20	0.445462
SpbZIP60.1	evm.model.000010F.263	0.401077
SpbZIP60.1	evm.model.000010F.270	0.413604
SpbZIP60.1	evm.model.000010F.307	0.44247
SpbZIP60.1	evm.model.000010F.346	0.447132
SpbZIP60.1	evm.model.000010F.534	0.464165
SpbZIP60.1	evm.model.000010F.54	0.442951
SpbZIP60.1	evm.model.000011F.146	0.429775
SpbZIP60.1	evm.model.000011F.165	0.403293
SpbZIP60.1	evm.model.000011F.201	0.457728
SpbZIP60.1	evm.model.000011F.250	0.467371
SpbZIP60.1	evm.model.000012F.106	0.42468
SpbZIP60.1	evm.model.000012F.121	0.401344
SpbZIP60.1	evm.model.000012F.125	0.406284
SpbZIP60.1	evm.model.000012F.277	0.40406
SpbZIP60.1	evm.model.000012F.368	0.454528
SpbZIP60.1	evm.model.000012F.404	0.404737
SpbZIP60.1	evm.model.000012F.409	0.415825
SpbZIP60.1	evm.model.000013F.105	0.425263
SpbZIP60.1	evm.model.000013F.108	0.435722
SpbZIP60.1	evm.model.000013F.161	0.411579
SpbZIP60.1	evm.model.000013F.181	0.407077
SpbZIP60.1	evm.model.000013F.25	0.442478
SpbZIP60.1	evm.model.000013F.264	0.434156
SpbZIP60.1	evm.model.000013F.323	0.459723
SpbZIP60.1	evm.model.000013F.348	0.41181
SpbZIP60.1	evm.model.000013F.349	0.40918
SpbZIP60.1	evm.model.000013F.79	0.45618
SpbZIP60.1	evm.model.000014F.104	0.440088
SpbZIP60.1	evm.model.000014F.174	0.448224
SpbZIP60.1	evm.model.000014F.176	0.411615
SpbZIP60.1	evm.model.000014F.71	0.411145
SpbZIP60.1	evm.model.000015F.140	0.459068
SpbZIP60.1	evm.model.000015F.186	0.450897
SpbZIP60.1	evm.model.000015F.208	0.414868
SpbZIP60.1	evm.model.000015F.209	0.448721
SpbZIP60.1	evm.model.000015F.254	0.428472
SpbZIP60.1	evm.model.000015F.261	0.416105
SpbZIP60.1	evm.model.000015F.316	0.470617
SpbZIP60.1	evm.model.000015F.324	0.451701
SpbZIP60.1	evm.model.000015F.358	0.440862
SpbZIP60.1	evm.model.000015F.4	0.41459
SpbZIP60.1	evm.model.000015F.448	0.409592
SpbZIP60.1	evm.model.000015F.68	0.439102
SpbZIP60.1	evm.model.000015F.93	0.427407
SpbZIP60.1	evm.model.000017F.3	0.415871
SpbZIP60.1	evm.model.000018F.194	0.450215
SpbZIP60.1	evm.model.000018F.321	0.40347
SpbZIP60.1	evm.model.000018F.344	0.404312
SpbZIP60.1	evm.model.000018F.373	0.466768
SpbZIP60.1	evm.model.000018F.383	0.425589
SpbZIP60.1	evm.model.000018F.384	0.409583
SpbZIP60.1	evm.model.000018F.60	0.411156
SpbZIP60.1	evm.model.000018F.78	0.45041
SpbZIP60.1	evm.model.000018F.85	0.427072
SpbZIP60.1	evm.model.000019F.325	0.408835
SpbZIP60.1	evm.model.000019F.336	0.45151
SpbZIP60.1	evm.model.000019F.61	0.42882
SpbZIP60.1	evm.model.000020F.126	0.454829
SpbZIP60.1	evm.model.000020F.2	0.452763
SpbZIP60.1	evm.model.000020F.241	0.443747
SpbZIP60.1	evm.model.000020F.399	0.430547
SpbZIP60.1	evm.model.000020F.41	0.452887
SpbZIP60.1	evm.model.000020F.42	0.409145
SpbZIP60.1	evm.model.000020F.97	0.414342
SpbZIP60.1	evm.model.000022F.122	0.446797
SpbZIP60.1	evm.model.000022F.132	0.429573
SpbZIP60.1	evm.model.000022F.90	0.455315
SpbZIP60.1	evm.model.000023F.107	0.41493
SpbZIP60.1	evm.model.000023F.155	0.433221
SpbZIP60.1	evm.model.000023F.213	0.428474
SpbZIP60.1	evm.model.000023F.300	0.446147
SpbZIP60.1	evm.model.000023F.314	0.409856
SpbZIP60.1	evm.model.000023F.379	0.416414
SpbZIP60.1	evm.model.000023F.51	0.411624
SpbZIP60.1	evm.model.000023F.63	0.440153
SpbZIP60.1	evm.model.000024F.238	0.402549
SpbZIP60.1	evm.model.000024F.244	0.404978
SpbZIP60.1	evm.model.000024F.3	0.438067
SpbZIP60.1	evm.model.000024F.97	0.470984
SpbZIP60.1	evm.model.000024F.99	0.435295
SpbZIP60.1	evm.model.000025F.129	0.44613
SpbZIP60.1	evm.model.000025F.138	0.426998
SpbZIP60.1	evm.model.000025F.169	0.440197
SpbZIP60.1	evm.model.000026F.142	0.424913
SpbZIP60.1	evm.model.000026F.180	0.403571
SpbZIP60.1	evm.model.000026F.210	0.438592
SpbZIP60.1	evm.model.000026F.276	0.460218
SpbZIP60.1	evm.model.000026F.277	0.406134
SpbZIP60.1	evm.model.000026F.280	0.434061
SpbZIP60.1	evm.model.000026F.281	0.408611
SpbZIP60.1	evm.model.000026F.287	0.431811
SpbZIP60.1	evm.model.000026F.296	0.458676
SpbZIP60.1	evm.model.000026F.331	0.419573
SpbZIP60.1	evm.model.000026F.35	0.439758
SpbZIP60.1	evm.model.000026F.71	0.443868
SpbZIP60.1	evm.model.000026F.93	0.429384
SpbZIP60.1	evm.model.000027F.106	0.415741
SpbZIP60.1	evm.model.000027F.114	0.454933
SpbZIP60.1	evm.model.000027F.160	0.41877
SpbZIP60.1	evm.model.000027F.58	0.452104
SpbZIP60.1	evm.model.000028F.148	0.414855
SpbZIP60.1	evm.model.000028F.222	0.411625
SpbZIP60.1	evm.model.000028F.239	0.445027
SpbZIP60.1	evm.model.000028F.60	0.449296
SpbZIP60.1	evm.model.000028F.73	0.421745
SpbZIP60.1	evm.model.000028F.77	0.422515
SpbZIP60.1	evm.model.000029F.266	0.427972
SpbZIP60.1	evm.model.000030F.24	0.437095
SpbZIP60.1	evm.model.000030F.56_evm.model.000030F.57	0.440071
SpbZIP60.1	evm.model.000031F.127	0.410787
SpbZIP60.1	evm.model.000031F.136	0.412654
SpbZIP60.1	evm.model.000032F.99	0.439569
SpbZIP60.1	evm.model.000033F.114	0.424243
SpbZIP60.1	evm.model.000033F.16	0.432949
SpbZIP60.1	evm.model.000033F.162.2	0.407109
SpbZIP60.1	evm.model.000033F.164	0.442398
SpbZIP60.1	evm.model.000033F.268	0.437021
SpbZIP60.1	evm.model.000033F.36	0.424492
SpbZIP60.1	evm.model.000034F.18	0.42623
SpbZIP60.1	evm.model.000035F.113	0.43992
SpbZIP60.1	evm.model.000035F.114	0.440838
SpbZIP60.1	evm.model.000035F.125	0.407678
SpbZIP60.1	evm.model.000036F.122	0.461099
SpbZIP60.1	evm.model.000036F.70	0.455504
SpbZIP60.1	evm.model.000037F.111.1	0.41231
SpbZIP60.1	evm.model.000037F.113	0.451114
SpbZIP60.1	evm.model.000037F.126	0.419161
SpbZIP60.1	evm.model.000037F.15	0.410076
SpbZIP60.1	evm.model.000037F.166	0.438814
SpbZIP60.1	evm.model.000037F.38	0.442555
SpbZIP60.1	evm.model.000037F.73	0.415421
SpbZIP60.1	evm.model.000037F.82	0.441481
SpbZIP60.1	evm.model.000038F.109	0.423924
SpbZIP60.1	evm.model.000038F.162	0.424891
SpbZIP60.1	evm.model.000038F.181	0.4277
SpbZIP60.1	evm.model.000038F.20	0.418526
SpbZIP60.1	evm.model.000038F.278	0.444977
SpbZIP60.1	evm.model.000038F.279	0.467274
SpbZIP60.1	evm.model.000038F.98	0.454281
SpbZIP60.1	evm.model.000039F.111	0.43214
SpbZIP60.1	evm.model.000039F.117	0.424411
SpbZIP60.1	evm.model.000039F.183_evm.model.000039F.184	0.418905
SpbZIP60.1	evm.model.000039F.233	0.422791
SpbZIP60.1	evm.model.000039F.288	0.430385
SpbZIP60.1	evm.model.000039F.37	0.451767
SpbZIP60.1	evm.model.000039F.53	0.455473
SpbZIP60.1	evm.model.000040F.111	0.420227
SpbZIP60.1	evm.model.000040F.139	0.438054
SpbZIP60.1	evm.model.000040F.96	0.414319
SpbZIP60.1	evm.model.000041F.189	0.411819
SpbZIP60.1	evm.model.000041F.235	0.461
SpbZIP60.1	evm.model.000041F.241.1	0.41008
SpbZIP60.1	evm.model.000041F.277	0.416314
SpbZIP60.1	evm.model.000041F.28	0.466837
SpbZIP60.1	evm.model.000041F.29	0.405997
SpbZIP60.1	evm.model.000041F.96	0.443961
SpbZIP60.1	evm.model.000042F.111	0.464797
SpbZIP60.1	evm.model.000042F.150	0.463109
SpbZIP60.1	evm.model.000042F.154	0.436123
SpbZIP60.1	evm.model.000042F.91	0.430619
SpbZIP60.1	evm.model.000043F.109.1	0.44896
SpbZIP60.1	evm.model.000043F.201	0.452321
SpbZIP60.1	evm.model.000043F.234	0.427425
SpbZIP60.1	evm.model.000043F.236	0.412406
SpbZIP60.1	evm.model.000043F.82	0.409994
SpbZIP60.1	evm.model.000043F.93	0.410907
SpbZIP60.1	evm.model.000044F.106	0.446747
SpbZIP60.1	evm.model.000044F.107	0.432217
SpbZIP60.1	evm.model.000044F.108	0.455971
SpbZIP60.1	evm.model.000044F.138	0.432834
SpbZIP60.1	evm.model.000044F.160	0.44551
SpbZIP60.1	evm.model.000044F.243	0.427551
SpbZIP60.1	evm.model.000044F.257	0.419676
SpbZIP60.1	evm.model.000044F.289	0.430107
SpbZIP60.1	evm.model.000044F.37	0.459142
SpbZIP60.1	evm.model.000045F.101	0.429883
SpbZIP60.1	evm.model.000045F.108	0.453888
SpbZIP60.1	evm.model.000045F.173	0.400502
SpbZIP60.1	evm.model.000045F.248	0.44634
SpbZIP60.1	evm.model.000045F.283	0.433104
SpbZIP60.1	evm.model.000045F.53	0.421204
SpbZIP60.1	evm.model.000045F.81	0.417842
SpbZIP60.1	evm.model.000045F.82	0.456058
SpbZIP60.1	evm.model.000045F.95	0.404823
SpbZIP60.1	evm.model.000046F.175	0.41226
SpbZIP60.1	evm.model.000046F.37	0.407326
SpbZIP60.1	evm.model.000047F.111	0.435817
SpbZIP60.1	evm.model.000047F.238	0.422907
SpbZIP60.1	evm.model.000047F.261	0.417739
SpbZIP60.1	evm.model.000047F.263	0.404293
SpbZIP60.1	evm.model.000047F.269	0.441587
SpbZIP60.1	evm.model.000047F.293	0.400104
SpbZIP60.1	evm.model.000048F.100	0.4365
SpbZIP60.1	evm.model.000048F.125	0.43132
SpbZIP60.1	evm.model.000048F.167	0.410457
SpbZIP60.1	evm.model.000048F.64	0.455726
SpbZIP60.1	evm.model.000049F.116	0.429997
SpbZIP60.1	evm.model.000049F.68	0.433775
SpbZIP60.1	evm.model.000050F.130	0.417845
SpbZIP60.1	evm.model.000050F.199	0.454655
SpbZIP60.1	evm.model.000052F.29	0.401748
SpbZIP60.1	evm.model.000053F.174	0.416601
SpbZIP60.1	evm.model.000053F.175	0.430378
SpbZIP60.1	evm.model.000053F.270	0.448539
SpbZIP60.1	evm.model.000054F.13	0.430548
SpbZIP60.1	evm.model.000054F.37	0.408387
SpbZIP60.1	evm.model.000055F.139	0.44721
SpbZIP60.1	evm.model.000055F.232	0.458758
SpbZIP60.1	evm.model.000055F.243	0.404625
SpbZIP60.1	evm.model.000055F.37	0.442299
SpbZIP60.1	evm.model.000055F.62	0.439675
SpbZIP60.1	evm.model.000055F.63	0.429873
SpbZIP60.1	evm.model.000056F.114	0.454307
SpbZIP60.1	evm.model.000056F.145	0.438219
SpbZIP60.1	evm.model.000056F.165	0.465621
SpbZIP60.1	evm.model.000056F.251	0.437011
SpbZIP60.1	evm.model.000056F.60	0.413552
SpbZIP60.1	evm.model.000056F.77	0.482973
SpbZIP60.1	evm.model.000057F.131	0.436084
SpbZIP60.1	evm.model.000057F.24	0.437641
SpbZIP60.1	evm.model.000057F.88	0.415593
SpbZIP60.1	evm.model.000058F.119	0.432911
SpbZIP60.1	evm.model.000058F.206	0.42266
SpbZIP60.1	evm.model.000058F.55	0.428524
SpbZIP60.1	evm.model.000058F.69	0.41685
SpbZIP60.1	evm.model.000059F.125	0.442981
SpbZIP60.1	evm.model.000059F.127	0.43431
SpbZIP60.1	evm.model.000059F.78	0.43007
SpbZIP60.1	evm.model.000060F.114	0.414363
SpbZIP60.1	evm.model.000060F.144	0.417972
SpbZIP60.1	evm.model.000060F.161	0.433409
SpbZIP60.1	evm.model.000060F.162	0.413462
SpbZIP60.1	evm.model.000060F.42	0.450135
SpbZIP60.1	evm.model.000060F.47	0.433789
SpbZIP60.1	evm.model.000060F.98	0.439088
SpbZIP60.1	evm.model.000063F.21	0.467964
SpbZIP60.1	evm.model.000063F.67	0.407721
SpbZIP60.1	evm.model.000063F.78.1	0.427742
SpbZIP60.1	evm.model.000064F.108	0.409111
SpbZIP60.1	evm.model.000064F.56	0.431919
SpbZIP60.1	evm.model.000065F.40	0.444784
SpbZIP60.1	evm.model.000066F.105	0.4314
SpbZIP60.1	evm.model.000066F.186	0.469167
SpbZIP60.1	evm.model.000066F.189	0.429896
SpbZIP60.1	evm.model.000066F.29	0.404315
SpbZIP60.1	evm.model.000067F.137	0.414719
SpbZIP60.1	evm.model.000067F.151	0.453926
SpbZIP60.1	evm.model.000067F.167	0.448661
SpbZIP60.1	evm.model.000067F.225	0.463795
SpbZIP60.1	evm.model.000067F.249	0.403066
SpbZIP60.1	evm.model.000067F.258	0.431674
SpbZIP60.1	evm.model.000067F.32	0.406339
SpbZIP60.1	evm.model.000067F.46	0.431253
SpbZIP60.1	evm.model.000067F.69	0.430445
SpbZIP60.1	evm.model.000070F.152.1	0.414569
SpbZIP60.1	evm.model.000070F.64	0.430995
SpbZIP60.1	evm.model.000070F.81	0.426382
SpbZIP60.1	evm.model.000071F.130	0.417745
SpbZIP60.1	evm.model.000071F.164	0.407412
SpbZIP60.1	evm.model.000071F.56	0.400398
SpbZIP60.1	evm.model.000071F.8	0.425867
SpbZIP60.1	evm.model.000072F.16	0.418052
SpbZIP60.1	evm.model.000072F.24	0.408328
SpbZIP60.1	evm.model.000072F.41	0.439837
SpbZIP60.1	evm.model.000074F.101	0.412193
SpbZIP60.1	evm.model.000076F.12	0.4372
SpbZIP60.1	evm.model.000076F.13	0.441262
SpbZIP60.1	evm.model.000076F.150	0.459776
SpbZIP60.1	evm.model.000076F.29	0.405154
SpbZIP60.1	evm.model.000076F.31	0.435521
SpbZIP60.1	evm.model.000076F.34	0.403564
SpbZIP60.1	evm.model.000076F.43	0.422781
SpbZIP60.1	evm.model.000079F.137	0.422164
SpbZIP60.1	evm.model.000079F.138	0.425328
SpbZIP60.1	evm.model.000079F.158	0.443366
SpbZIP60.1	evm.model.000081F.92	0.429739
SpbZIP60.1	evm.model.000082F.170	0.400449
SpbZIP60.1	evm.model.000082F.195	0.441505
SpbZIP60.1	evm.model.000082F.46	0.426891
SpbZIP60.1	evm.model.000082F.54	0.419075
SpbZIP60.1	evm.model.000083F.7	0.419379
SpbZIP60.1	evm.model.000084F.155	0.443451
SpbZIP60.1	evm.model.000085F.63	0.449324
SpbZIP60.1	evm.model.000088F.39	0.435792
SpbZIP60.1	evm.model.000088F.47	0.425827
SpbZIP60.1	evm.model.000088F.48	0.428926
SpbZIP60.1	evm.model.000088F.49	0.423585
SpbZIP60.1	evm.model.000088F.70	0.465629
SpbZIP60.1	evm.model.000089F.120	0.41161
SpbZIP60.1	evm.model.000089F.152	0.436807
SpbZIP60.1	evm.model.000089F.155	0.438399
SpbZIP60.1	evm.model.000089F.48	0.433904
SpbZIP60.1	evm.model.000090F.26	0.43952
SpbZIP60.1	evm.model.000094F.12	0.45676
SpbZIP60.1	evm.model.000094F.13	0.402173
SpbZIP60.1	evm.model.000094F.5	0.422747
SpbZIP60.1	evm.model.000095F.151	0.431989
SpbZIP60.1	evm.model.000098F.123	0.40884
SpbZIP60.1	evm.model.000099F.123	0.432981
SpbZIP60.1	evm.model.000099F.77	0.454846
SpbZIP60.1	evm.model.000100F.118	0.450157
SpbZIP60.1	evm.model.000100F.39	0.454946
SpbZIP60.1	evm.model.000102F.27	0.405423
SpbZIP60.1	evm.model.000103F.36	0.436539
SpbZIP60.1	evm.model.000104F.14	0.409159
SpbZIP60.1	evm.model.000104F.25	0.44916
SpbZIP60.1	evm.model.000104F.53	0.416807
SpbZIP60.1	evm.model.000104F.75	0.425986
SpbZIP60.1	evm.model.000105F.105	0.400269
SpbZIP60.1	evm.model.000105F.29	0.466731
SpbZIP60.1	evm.model.000105F.3	0.416468
SpbZIP60.1	evm.model.000106F.112	0.414307
SpbZIP60.1	evm.model.000106F.136	0.439997
SpbZIP60.1	evm.model.000106F.89	0.425533
SpbZIP60.1	evm.model.000106F.94	0.420153
SpbZIP60.1	evm.model.000107F.102	0.412463
SpbZIP60.1	evm.model.000107F.83	0.422866
SpbZIP60.1	evm.model.000109F.2	0.442763
SpbZIP60.1	evm.model.000110F.50	0.42709
SpbZIP60.1	evm.model.000116F.94	0.431173
SpbZIP60.1	evm.model.000117F.30	0.403287
SpbZIP60.1	evm.model.000121F.110	0.449747
SpbZIP60.1	evm.model.000126F.97	0.443682
SpbZIP60.1	evm.model.000129F.76	0.418941
SpbZIP60.1	evm.model.000131F.26	0.409834
SpbZIP60.1	evm.model.000132F.11	0.471296
SpbZIP60.1	evm.model.000136F.51	0.446292
SpbZIP60.1	evm.model.000138F.21	0.426654
SpbZIP60.1	evm.model.000138F.46	0.406491
SpbZIP60.1	evm.model.000138F.61	0.415649
SpbZIP60.1	evm.model.000140F.12	0.43357
SpbZIP60.1	evm.model.000144F.12	0.433045
SpbZIP60.1	evm.model.000144F.19	0.404384
SpbZIP60.1	evm.model.000144F.56	0.419841
SpbZIP60.1	evm.model.000144F.88	0.405166
SpbZIP60.1	evm.model.000146F.22	0.462211
SpbZIP60.1	evm.model.000149F.33	0.405999
SpbZIP60.1	evm.model.000159F.60	0.407048
SpbZIP60.1	evm.model.000161F.4	0.434493
SpbZIP60.1	evm.model.000162F.18	0.42182
SpbZIP60.1	evm.model.000162F.27	0.441609
SpbZIP60.1	evm.model.000162F.35	0.437303
SpbZIP60.1	evm.model.000175F.36	0.419231
SpbZIP60.1	evm.model.000183F.15	0.436567
SpbZIP60.1	evm.model.000189F.7	0.424444
SpbZIP60.1	evm.model.000189F.8	0.464931
SpbZIP60.1	evm.model.000192F.39	0.453011
SpbZIP60.1	evm.model.000193F.14	0.424093
SpbZIP60.1	evm.model.000193F.57	0.43056
SpbZIP60.1	evm.model.000214F.28	0.442539
SpbZIP60.1	evm.model.000217F.29	0.469213
SpbZIP60.1	evm.model.000244F.13	0.455047
SpbZIP60.1	evm.model.000244F.38	0.439608
SpbZIP60.1	evm.model.000248F.13	0.419422
SpbZIP60.1	evm.model.000248F.2	0.461549
SpbZIP60.1	evm.model.000248F.40	0.422307
SpbZIP60.1	evm.model.000258F.12	0.404711
SpbZIP60.1	evm.model.000268F.26	0.405178
SpbZIP60.1	evm.model.000273F.17	0.427325
SpbZIP60.1	evm.model.000355F.2	0.442597
SpbZIP60	evm.model.000011F.250	0.401559
SpbZIP60	evm.model.000012F.125	0.40793
SpbZIP60	evm.model.000012F.277	0.419069
SpbZIP60	evm.model.000013F.180	0.434088
SpbZIP60	evm.model.000013F.181	0.402334
SpbZIP60	evm.model.000013F.260	0.400534
SpbZIP60	evm.model.000014F.38	0.430896
SpbZIP60	evm.model.000014F.71	0.444133
SpbZIP60	evm.model.000015F.325	0.418418
SpbZIP60	evm.model.000018F.321	0.406422
SpbZIP60	evm.model.000018F.60	0.409599
SpbZIP60	evm.model.000018F.85	0.409113
SpbZIP60	evm.model.000020F.158	0.403295
SpbZIP60	evm.model.000020F.41	0.405002
SpbZIP60	evm.model.000020F.42	0.44028
SpbZIP60	evm.model.000020F.97	0.406721
SpbZIP60	evm.model.000023F.155	0.41248
SpbZIP60	evm.model.000023F.213	0.419502
SpbZIP60	evm.model.000024F.326	0.41085
SpbZIP60	evm.model.000026F.160	0.41269
SpbZIP60	evm.model.000026F.311	0.418494
SpbZIP60	evm.model.000026F.35	0.414143
SpbZIP60	evm.model.000026F.376	0.429504
SpbZIP60	evm.model.000028F.73	0.412697
SpbZIP60	evm.model.000029F.349	0.436833
SpbZIP60	evm.model.000031F.136	0.427487
SpbZIP60	evm.model.000032F.36	0.425706
SpbZIP60	evm.model.000032F.99	0.422138
SpbZIP60	evm.model.000037F.113	0.428944
SpbZIP60	evm.model.000037F.38	0.418674
SpbZIP60	evm.model.000039F.117	0.418683
SpbZIP60	evm.model.000039F.233	0.438241
SpbZIP60	evm.model.000040F.111	0.429145
SpbZIP60	evm.model.000041F.189	0.434252
SpbZIP60	evm.model.000041F.196	0.404239
SpbZIP60	evm.model.000041F.277	0.424522
SpbZIP60	evm.model.000044F.36	0.403079
SpbZIP60	evm.model.000045F.53	0.403594
SpbZIP60	evm.model.000045F.95	0.41429
SpbZIP60	evm.model.000047F.15.3	0.402582
SpbZIP60	evm.model.000047F.82	0.41091
SpbZIP60	evm.model.000054F.98_evm.model.000054F.99	0.418019
SpbZIP60	evm.model.000055F.256.2	0.410725
SpbZIP60	evm.model.000055F.62	0.405877
SpbZIP60	evm.model.000055F.63	0.43963
SpbZIP60	evm.model.000056F.60	0.434844
SpbZIP60	evm.model.000057F.128	0.403112
SpbZIP60	evm.model.000060F.98	0.4005
SpbZIP60	evm.model.000064F.56	0.416326
SpbZIP60	evm.model.000066F.189	0.419226
SpbZIP60	evm.model.000067F.69	0.411912
SpbZIP60	evm.model.000070F.152.1	0.413326
SpbZIP60	evm.model.000072F.24	0.428757
SpbZIP60	evm.model.000076F.30	0.405958
SpbZIP60	evm.model.000076F.34	0.416117
SpbZIP60	evm.model.000079F.137	0.404901
SpbZIP60	evm.model.000079F.138	0.429908
SpbZIP60	evm.model.000081F.107	0.436887
SpbZIP60	evm.model.000082F.47	0.402243
SpbZIP60	evm.model.000084F.141	0.419442
SpbZIP60	evm.model.000096F.66	0.409931
SpbZIP60	evm.model.000105F.107	0.422991
SpbZIP60	evm.model.000121F.10	0.401694
SpbZIP60	evm.model.000136F.51	0.428501
SpbZIP60	evm.model.000146F.18	0.445135
SpbZIP60	evm.model.000159F.60	0.416698
SpbZIP60	evm.model.000162F.35	0.403432
SpbZIP60	evm.model.000189F.7	0.400473
SpbZIP60	evm.model.000193F.14	0.439934
SpbZIP60	evm.model.000204F.66	0.410375
SpbZIP60	evm.model.000209F.51	0.408957
SpbZIP60	evm.model.000273F.17	0.441337
SpbZIP51.1	evm.model.000022F.66	0.471057
SpbZIP51.1	evm.model.000022F.67	0.491465
SpbZIP51.1	evm.model.000023F.242	0.425863
SpbZIP51.1	evm.model.000024F.135	0.491384
SpbZIP51.1	evm.model.000024F.17	0.50741
SpbZIP51.1	evm.model.000024F.250.1	0.409106
SpbZIP51.1	evm.model.000024F.319	0.405331
SpbZIP51.1	evm.model.000025F.123	0.483217
SpbZIP51.1	evm.model.000026F.198	0.421783
SpbZIP51.1	evm.model.000026F.70	0.469096
SpbZIP51.1	evm.model.000028F.142	0.427936
SpbZIP51.1	evm.model.000028F.150	0.497387
SpbZIP51.1	evm.model.000028F.44	0.499153
SpbZIP51.1	evm.model.000028F.45	0.49451
SpbZIP51.1	evm.model.000029F.320	0.402561
SpbZIP51.1	evm.model.000030F.188	0.517515
SpbZIP51.1	evm.model.000036F.143	0.506644
SpbZIP51.1	evm.model.000038F.56	0.44542
SpbZIP51.1	evm.model.000039F.298	0.414052
SpbZIP51.1	evm.model.000039F.312	0.4303
SpbZIP51.1	evm.model.000040F.109	0.460499
SpbZIP51.1	evm.model.000040F.17	0.455918
SpbZIP51.1	evm.model.000040F.191	0.436318
SpbZIP51.1	evm.model.000040F.221	0.46127
SpbZIP51.1	evm.model.000041F.233	0.44838
SpbZIP51.1	evm.model.000042F.141	0.404191
SpbZIP51.1	evm.model.000042F.152	0.428661
SpbZIP51.1	evm.model.000043F.203	0.427358
SpbZIP51.1	evm.model.000043F.83	0.420138
SpbZIP51.1	evm.model.000044F.195	0.411994
SpbZIP51.1	evm.model.000045F.87	0.505193
SpbZIP51.1	evm.model.000047F.255	0.463113
SpbZIP51.1	evm.model.000048F.137	0.478025
SpbZIP51.1	evm.model.000051F.63	0.46786
SpbZIP51.1	evm.model.000054F.35	0.409616
SpbZIP51.1	evm.model.000055F.189	0.40317
SpbZIP51.1	evm.model.000055F.194	0.471507
SpbZIP51.1	evm.model.000056F.16	0.475088
SpbZIP51.1	evm.model.000056F.55_evm.model.000056F.56	0.405741
SpbZIP51.1	evm.model.000057F.102	0.491955
SpbZIP51.1	evm.model.000060F.78	0.498506
SpbZIP51.1	evm.model.000061F.37	0.483134
SpbZIP51.1	evm.model.000063F.95	0.483502
SpbZIP51.1	evm.model.000067F.165	0.465782
SpbZIP51.1	evm.model.000067F.182	0.423386
SpbZIP51.1	evm.model.000071F.159	0.414835
SpbZIP51.1	evm.model.000076F.103	0.435642
SpbZIP51.1	evm.model.000078F.80.1	0.49506
SpbZIP51.1	evm.model.000078F.81	0.510801
SpbZIP51.1	evm.model.000079F.135	0.430221
SpbZIP51.1	evm.model.000080F.5_evm.model.000080F.6	0.500542
SpbZIP51.1	evm.model.000081F.85	0.480299
SpbZIP51.1	evm.model.000084F.127	0.45024
SpbZIP51.1	evm.model.000086F.30	0.423273
SpbZIP51.1	evm.model.000088F.132	0.447703
SpbZIP51.1	evm.model.000088F.133	0.462736
SpbZIP51.1	evm.model.000088F.36	0.401786
SpbZIP51.1	evm.model.000098F.57	0.48887
SpbZIP51.1	evm.model.000099F.66	0.437769
SpbZIP51.1	evm.model.000103F.45.2	0.429454
SpbZIP51.1	evm.model.000104F.65	0.494561
SpbZIP51.1	evm.model.000105F.104.1	0.502378
SpbZIP51.1	evm.model.000107F.145	0.40824
SpbZIP51.1	evm.model.000122F.73	0.475778
SpbZIP51.1	evm.model.000123F.83	0.419707
SpbZIP51.1	evm.model.000125F.69	0.488429
SpbZIP51.1	evm.model.000126F.30	0.414081
SpbZIP51.1	evm.model.000129F.64	0.48741
SpbZIP51.1	evm.model.000144F.5	0.408546
SpbZIP51.1	evm.model.000145F.26	0.421407
SpbZIP51.1	evm.model.000149F.30	0.4587
SpbZIP51.1	evm.model.000153F.63	0.410717
SpbZIP51.1	evm.model.000173F.14	0.478298
SpbZIP51.1	evm.model.000192F.40	0.483546
SpbZIP44.5	evm.model.000081F.161	0.44822
SpbZIP44.5	evm.model.000081F.41	0.401118
SpbZIP44.5	evm.model.000081F.43	0.535693
SpbZIP44.5	evm.model.000082F.172	0.556299
SpbZIP44.5	evm.model.000082F.195	0.420627
SpbZIP44.5	evm.model.000082F.48	0.443122
SpbZIP44.5	evm.model.000082F.54	0.428208
SpbZIP44.5	evm.model.000083F.7	0.400838
SpbZIP44.5	evm.model.000083F.8	0.557028
SpbZIP44.5	evm.model.000083F.98.1	0.533957
SpbZIP44.5	evm.model.000084F.106	0.418482
SpbZIP44.5	evm.model.000084F.31.1	0.461959
SpbZIP44.5	evm.model.000084F.50	0.516889
SpbZIP44.5	evm.model.000085F.63	0.431729
SpbZIP44.5	evm.model.000085F.66	0.567174
SpbZIP44.5	evm.model.000086F.64	0.581906
SpbZIP44.5	evm.model.000088F.147	0.555878
SpbZIP44.5	evm.model.000088F.180	0.415421
SpbZIP44.5	evm.model.000088F.47	0.469354
SpbZIP44.5	evm.model.000088F.58	0.450883
SpbZIP44.5	evm.model.000088F.59	0.405325
SpbZIP44.5	evm.model.000088F.66	0.529301
SpbZIP44.5	evm.model.000088F.75	0.504473
SpbZIP44.5	evm.model.000088F.96	0.565208
SpbZIP44.5	evm.model.000088F.97	0.54519
SpbZIP44.5	evm.model.000089F.152	0.42476
SpbZIP44.5	evm.model.000089F.48	0.418716
SpbZIP44.5	evm.model.000089F.58	0.488478
SpbZIP44.5	evm.model.000089F.60	0.487542
SpbZIP44.5	evm.model.000089F.73	0.559213
SpbZIP44.5	evm.model.000089F.77	0.581469
SpbZIP44.5	evm.model.000089F.85	0.404182
SpbZIP44.5	evm.model.000092F.59	0.484151
SpbZIP44.5	evm.model.000092F.98	0.443685
SpbZIP44.5	evm.model.000093F.113	0.50767
SpbZIP44.5	evm.model.000093F.64	0.546926
SpbZIP44.5	evm.model.000093F.97	0.567424
SpbZIP44.5	evm.model.000094F.37	0.57423
SpbZIP44.5	evm.model.000094F.5	0.486667
SpbZIP44.5	evm.model.000095F.102	0.577763
SpbZIP44.5	evm.model.000095F.15	0.48963
SpbZIP44.5	evm.model.000095F.17	0.46729
SpbZIP44.5	evm.model.000096F.32	0.450554
SpbZIP44.5	evm.model.000096F.60	0.510029
SpbZIP44.5	evm.model.000097F.18	0.531503
SpbZIP44.5	evm.model.000097F.39	0.550416
SpbZIP44.5	evm.model.000098F.54	0.583409
SpbZIP44.5	evm.model.000098F.93	0.446652
SpbZIP44.5	evm.model.000099F.78	0.557565
SpbZIP44.5	evm.model.000099F.97	0.546983
SpbZIP44.5	evm.model.000100F.137	0.509995
SpbZIP44.5	evm.model.000100F.62	0.605057
SpbZIP44.5	evm.model.000104F.14	0.503943
SpbZIP44.5	evm.model.000104F.25	0.470732
SpbZIP44.5	evm.model.000105F.3	0.429844
SpbZIP44.5	evm.model.000106F.112	0.562388
SpbZIP44.5	evm.model.000106F.114	0.531253
SpbZIP44.5	evm.model.000106F.50	0.566114
SpbZIP44.5	evm.model.000106F.61	0.513341
SpbZIP44.5	evm.model.000106F.89	0.516571
SpbZIP44.5	evm.model.000107F.102	0.440302
SpbZIP44.5	evm.model.000107F.83	0.429694
SpbZIP44.5	evm.model.000110F.50	0.509515
SpbZIP44.5	evm.model.000112F.136	0.498612
SpbZIP44.5	evm.model.000114F.19	0.547945
SpbZIP44.5	evm.model.000115F.34	0.534379
SpbZIP44.5	evm.model.000117F.27	0.518602
SpbZIP44.5	evm.model.000117F.36	0.434034
SpbZIP44.5	evm.model.000119F.37	0.546026
SpbZIP44.5	evm.model.000121F.37	0.428883
SpbZIP44.5	evm.model.000123F.109	0.518146
SpbZIP44.5	evm.model.000123F.117	0.581038
SpbZIP44.5	evm.model.000123F.60	0.546071
SpbZIP44.5	evm.model.000127F.94	0.520189
SpbZIP44.5	evm.model.000129F.40	0.557258
SpbZIP44.5	evm.model.000129F.61.1	0.505068
SpbZIP44.5	evm.model.000129F.76	0.467668
SpbZIP44.5	evm.model.000131F.21	0.549949
SpbZIP44.5	evm.model.000135F.9	0.545813
SpbZIP44.5	evm.model.000137F.8	0.423876
SpbZIP44.5	evm.model.000138F.21	0.442145
SpbZIP44.5	evm.model.000138F.58	0.421223
SpbZIP44.5	evm.model.000138F.61	0.433035
SpbZIP44.5	evm.model.000141F.13	0.561148
SpbZIP44.5	evm.model.000141F.9	0.561235
SpbZIP44.5	evm.model.000142F.25	0.514583
SpbZIP44.5	evm.model.000142F.27	0.564188
SpbZIP44.5	evm.model.000144F.19	0.516978
SpbZIP44.5	evm.model.000144F.20	0.56343
SpbZIP44.5	evm.model.000144F.56	0.522534
SpbZIP44.5	evm.model.000144F.61	0.548953
SpbZIP44.5	evm.model.000144F.88	0.483804
SpbZIP44.5	evm.model.000145F.7	0.514216
SpbZIP44.5	evm.model.000148F.12.1	0.43475
SpbZIP44.5	evm.model.000152F.39	0.54927
SpbZIP44.5	evm.model.000152F.8	0.428702
SpbZIP44.5	evm.model.000152F.81	0.493816
SpbZIP44.5	evm.model.000152F.82	0.592985
SpbZIP44.5	evm.model.000155F.13	0.584612
SpbZIP44.5	evm.model.000155F.20	0.405922
SpbZIP44.5	evm.model.000155F.29	0.49202
SpbZIP44.5	evm.model.000156F.37	0.4448
SpbZIP44.5	evm.model.000159F.43	0.429559
SpbZIP44.5	evm.model.000161F.4	0.46466
SpbZIP44.5	evm.model.000161F.78	0.505148
SpbZIP44.5	evm.model.000162F.18	0.54957
SpbZIP44.5	evm.model.000162F.27	0.443634
SpbZIP44.5	evm.model.000162F.46	0.532819
SpbZIP44.5	evm.model.000164F.24	0.461443
SpbZIP44.5	evm.model.000164F.59	0.576091
SpbZIP44.5	evm.model.000166F.13	0.401408
SpbZIP44.5	evm.model.000166F.27	0.436276
SpbZIP44.5	evm.model.000166F.30	0.460254
SpbZIP44.5	evm.model.000166F.36	0.549327
SpbZIP44.5	evm.model.000167F.27	0.547069
SpbZIP44.5	evm.model.000168F.31	0.413663
SpbZIP44.5	evm.model.000175F.36	0.48197
SpbZIP44.5	evm.model.000175F.39	0.525834
SpbZIP44.5	evm.model.000175F.4	0.583572
SpbZIP44.5	evm.model.000175F.5	0.58821
SpbZIP44.5	evm.model.000183F.15	0.400414
SpbZIP44.5	evm.model.000189F.14	0.455179
SpbZIP44.5	evm.model.000189F.8	0.402826
SpbZIP44.5	evm.model.000193F.57	0.527879
SpbZIP44.5	evm.model.000194F.34	0.529238
SpbZIP44.5	evm.model.000205F.4	0.401654
SpbZIP44.5	evm.model.000205F.41	0.580886
SpbZIP44.5	evm.model.000205F.42	0.535873
SpbZIP44.5	evm.model.000209F.18	0.406674
SpbZIP44.5	evm.model.000217F.24	0.564572
SpbZIP44.5	evm.model.000228F.2.2	0.553707
SpbZIP44.5	evm.model.000238F.18	0.498058
SpbZIP44.5	evm.model.000248F.40	0.460471
SpbZIP44.5	evm.model.000258F.12	0.554204
SpbZIP44.5	evm.model.000351F.4	0.538171
SpbZIP44.4	evm.model.000067F.107	0.450874
SpbZIP44.4	evm.model.000067F.34	0.415828
SpbZIP44.4	evm.model.000069F.141	0.440397
SpbZIP44.4	evm.model.000073F.10	0.404046
SpbZIP44.4	evm.model.000074F.23	0.411918
SpbZIP44.4	evm.model.000074F.53	0.449648
SpbZIP44.4	evm.model.000075F.10.1	0.414372
SpbZIP44.4	evm.model.000076F.160	0.424711
SpbZIP44.4	evm.model.000076F.53	0.403543
SpbZIP44.4	evm.model.000078F.198	0.467085
SpbZIP44.4	evm.model.000079F.141	0.425367
SpbZIP44.4	evm.model.000081F.167	0.45493
SpbZIP44.4	evm.model.000081F.168	0.418463
SpbZIP44.4	evm.model.000081F.18	0.401293
SpbZIP44.4	evm.model.000082F.134	0.401657
SpbZIP44.4	evm.model.000082F.146	0.413408
SpbZIP44.4	evm.model.000082F.27	0.425797
SpbZIP44.4	evm.model.000089F.106	0.414311
SpbZIP44.4	evm.model.000089F.186	0.413619
SpbZIP44.4	evm.model.000098F.44	0.426855
SpbZIP44.4	evm.model.000100F.5	0.449442
SpbZIP44.4	evm.model.000104F.15	0.450229
SpbZIP44.4	evm.model.000107F.109	0.460556
SpbZIP44.4	evm.model.000109F.40	0.411601
SpbZIP44.4	evm.model.000110F.30	0.480323
SpbZIP44.4	evm.model.000112F.126	0.448522
SpbZIP44.4	evm.model.000112F.158	0.402757
SpbZIP44.4	evm.model.000125F.59	0.411368
SpbZIP44.4	evm.model.000126F.28	0.410872
SpbZIP44.4	evm.model.000132F.24	0.414208
SpbZIP44.4	evm.model.000132F.26	0.413869
SpbZIP44.4	evm.model.000140F.2	0.409414
SpbZIP44.4	evm.model.000151F.13	0.417668
SpbZIP44.4	evm.model.000153F.26	0.436334
SpbZIP44.4	evm.model.000153F.9	0.411903
SpbZIP44.4	evm.model.000155F.32	0.410109
SpbZIP44.4	evm.model.000156F.12	0.404877
SpbZIP44.4	evm.model.000159F.39	0.471609
SpbZIP44.4	evm.model.000161F.36	0.435604
SpbZIP44.4	evm.model.000161F.41	0.41344
SpbZIP44.4	evm.model.000162F.70	0.421938
SpbZIP44.4	evm.model.000164F.88	0.460106
SpbZIP44.4	evm.model.000166F.3	0.422096
SpbZIP44.4	evm.model.000166F.4	0.441153
SpbZIP44.4	evm.model.000168F.42	0.413317
SpbZIP44.4	evm.model.000182F.6	0.429254
SpbZIP44.4	evm.model.000184F.3	0.452996
SpbZIP44.4	evm.model.000187F.27	0.409094
SpbZIP44.4	evm.model.000188F.14	0.439428
SpbZIP44.4	evm.model.000192F.15	0.460055
SpbZIP44.4	evm.model.000193F.40	0.43924
SpbZIP44.4	evm.model.000204F.37	0.420894
SpbZIP44.4	evm.model.000205F.13	0.406096
SpbZIP44.4	evm.model.000217F.54	0.432358
SpbZIP44.4	evm.model.000244F.14	0.411697
SpbZIP17	evm.model.000085F.49	0.437353
SpbZIP17	evm.model.000086F.30	0.410574
SpbZIP17	evm.model.000088F.35	0.405425
SpbZIP17	evm.model.000093F.14	0.420903
SpbZIP17	evm.model.000099F.66	0.402696
SpbZIP17	evm.model.000104F.5	0.403849
SpbZIP17	evm.model.000107F.145	0.405916
SpbZIP17	evm.model.000117F.24	0.402349
SpbZIP17	evm.model.000123F.61	0.422325
SpbZIP17	evm.model.000135F.24	0.408974
SpbZIP17	evm.model.000138F.70	0.427248
SpbZIP17	evm.model.000143F.62	0.411447
SpbZIP17	evm.model.000156F.36	0.410306
SpbZIP17	evm.model.000161F.15	0.400112
SpbZIP17	evm.model.000161F.27	0.403152
SpbZIP17	evm.model.000161F.70	0.400515
SpbZIP17	evm.model.000193F.17	0.424791
SpbZIP17	evm.model.000238F.5	0.413111
SpbZIP55	evm.model.000026F.296	0.407903
SpbZIP55	evm.model.000026F.35	0.404819
SpbZIP55	evm.model.000027F.160	0.405107
SpbZIP55	evm.model.000033F.16	0.41247
SpbZIP55	evm.model.000033F.164	0.431479
SpbZIP55	evm.model.000034F.18	0.408871
SpbZIP55	evm.model.000036F.70	0.416701
SpbZIP55	evm.model.000037F.113	0.405684
SpbZIP55	evm.model.000038F.278	0.400938
SpbZIP55	evm.model.000038F.98	0.403495
SpbZIP55	evm.model.000039F.53	0.401414
SpbZIP55	evm.model.000040F.96	0.402786
SpbZIP55	evm.model.000041F.235	0.401475
SpbZIP55	evm.model.000042F.150	0.403229
SpbZIP55	evm.model.000043F.109.1	0.421044
SpbZIP55	evm.model.000044F.108	0.439492
SpbZIP55	evm.model.000044F.138	0.416649
SpbZIP55	evm.model.000044F.160	0.42155
SpbZIP55	evm.model.000045F.108	0.419577
SpbZIP55	evm.model.000045F.82	0.403264
SpbZIP55	evm.model.000047F.111	0.428164
SpbZIP55	evm.model.000049F.116	0.424271
SpbZIP55	evm.model.000049F.68	0.421331
SpbZIP55	evm.model.000055F.232	0.4076
SpbZIP55	evm.model.000055F.37	0.437914
SpbZIP55	evm.model.000055F.62	0.414886
SpbZIP55	evm.model.000056F.145	0.429705
SpbZIP55	evm.model.000058F.119	0.411511
SpbZIP55	evm.model.000059F.125	0.401872
SpbZIP55	evm.model.000059F.78	0.422028
SpbZIP55	evm.model.000060F.161	0.410799
SpbZIP55	evm.model.000060F.42	0.400529
SpbZIP55	evm.model.000060F.47	0.416919
SpbZIP55	evm.model.000063F.21	0.40107
SpbZIP55	evm.model.000067F.151	0.421455
SpbZIP55	evm.model.000067F.258	0.407237
SpbZIP55	evm.model.000070F.64	0.40237
SpbZIP55	evm.model.000076F.12	0.403628
SpbZIP55	evm.model.000076F.13	0.40739
SpbZIP55	evm.model.000076F.31	0.423094
SpbZIP55	evm.model.000085F.63	0.409766
SpbZIP55	evm.model.000094F.5	0.411121
SpbZIP55	evm.model.000095F.151	0.406489
SpbZIP55	evm.model.000100F.118	0.416373
SpbZIP55	evm.model.000100F.39	0.420913
SpbZIP55	evm.model.000107F.83	0.413801
SpbZIP55	evm.model.000121F.110	0.418448
SpbZIP55	evm.model.000136F.51	0.417559
SpbZIP55	evm.model.000138F.21	0.402038
SpbZIP55	evm.model.000146F.22	0.41264
SpbZIP55	evm.model.000161F.4	0.405998
SpbZIP55	evm.model.000162F.27	0.40946
SpbZIP55	evm.model.000183F.15	0.431781
SpbZIP55	evm.model.000355F.2	0.411837
SpbZIP45.2	evm.model.000044F.36	0.425911
SpbZIP45.2	evm.model.000045F.105.1	0.409295
SpbZIP45.2	evm.model.000045F.196	0.415358
SpbZIP45.2	evm.model.000045F.53	0.40709
SpbZIP45.2	evm.model.000045F.95	0.428189
SpbZIP45.2	evm.model.000046F.150	0.43724
SpbZIP45.2	evm.model.000046F.97	0.407249
SpbZIP45.2	evm.model.000047F.15.3	0.421443
SpbZIP45.2	evm.model.000047F.188	0.424518
SpbZIP45.2	evm.model.000047F.292	0.437482
SpbZIP45.2	evm.model.000047F.293	0.431807
SpbZIP45.2	evm.model.000047F.82	0.407268
SpbZIP45.2	evm.model.000048F.134	0.426482
SpbZIP45.2	evm.model.000048F.178	0.412284
SpbZIP45.2	evm.model.000052F.65	0.429677
SpbZIP45.2	evm.model.000053F.107	0.427688
SpbZIP45.2	evm.model.000053F.271	0.420729
SpbZIP45.2	evm.model.000054F.98_evm.model.000054F.99	0.432524
SpbZIP45.2	evm.model.000055F.191	0.434444
SpbZIP45.2	evm.model.000055F.192	0.435026
SpbZIP45.2	evm.model.000055F.225	0.411292
SpbZIP45.2	evm.model.000055F.243	0.426408
SpbZIP45.2	evm.model.000055F.256.2	0.427414
SpbZIP45.2	evm.model.000055F.271	0.437416
SpbZIP45.2	evm.model.000055F.63	0.404107
SpbZIP45.2	evm.model.000056F.237	0.443473
SpbZIP45.2	evm.model.000056F.254	0.426258
SpbZIP45.2	evm.model.000056F.255	0.433563
SpbZIP45.2	evm.model.000056F.60	0.40772
SpbZIP45.2	evm.model.000057F.128	0.443352
SpbZIP45.2	evm.model.000057F.90	0.422774
SpbZIP45.2	evm.model.000058F.166	0.435425
SpbZIP45.2	evm.model.000058F.197	0.425711
SpbZIP45.2	evm.model.000058F.58	0.44191
SpbZIP45.2	evm.model.000058F.69	0.415803
SpbZIP45.2	evm.model.000060F.149	0.419484
SpbZIP45.2	evm.model.000060F.30	0.42004
SpbZIP45.2	evm.model.000061F.44	0.430871
SpbZIP45.2	evm.model.000062F.29	0.434544
SpbZIP45.2	evm.model.000062F.30	0.43428
SpbZIP45.2	evm.model.000063F.43	0.403118
SpbZIP45.2	evm.model.000064F.41	0.420057
SpbZIP45.2	evm.model.000065F.49	0.425419
SpbZIP45.2	evm.model.000066F.189	0.420566
SpbZIP45.2	evm.model.000066F.35	0.411684
SpbZIP45.2	evm.model.000066F.58.1	0.40164
SpbZIP45.2	evm.model.000067F.168	0.400445
SpbZIP45.2	evm.model.000067F.198	0.40351
SpbZIP45.2	evm.model.000067F.47	0.415569
SpbZIP45.2	evm.model.000070F.185	0.422929
SpbZIP45.2	evm.model.000070F.89	0.403639
SpbZIP45.2	evm.model.000071F.8	0.418813
SpbZIP45.2	evm.model.000072F.110	0.431285
SpbZIP45.2	evm.model.000072F.24	0.407036
SpbZIP45.2	evm.model.000074F.80	0.431061
SpbZIP45.2	evm.model.000075F.37	0.406736
SpbZIP45.2	evm.model.000075F.72	0.44361
SpbZIP45.2	evm.model.000076F.27	0.43406
SpbZIP45.2	evm.model.000076F.29	0.419942
SpbZIP45.2	evm.model.000076F.30	0.428051
SpbZIP45.2	evm.model.000076F.34	0.426043
SpbZIP45.2	evm.model.000076F.35	0.439104
SpbZIP45.2	evm.model.000077F.93	0.441542
SpbZIP45.2	evm.model.000078F.175	0.409282
SpbZIP45.2	evm.model.000078F.177	0.419719
SpbZIP45.2	evm.model.000079F.116	0.424939
SpbZIP45.2	evm.model.000079F.4	0.42142
SpbZIP45.2	evm.model.000079F.62.1	0.44243
SpbZIP45.2	evm.model.000081F.107	0.413382
SpbZIP45.2	evm.model.000081F.36	0.403459
SpbZIP45.2	evm.model.000082F.130	0.415415
SpbZIP45.2	evm.model.000082F.192	0.404551
SpbZIP45.2	evm.model.000082F.47	0.417901
SpbZIP45.2	evm.model.000083F.80	0.427449
SpbZIP45.2	evm.model.000084F.141	0.418242
SpbZIP45.2	evm.model.000084F.199	0.404877
SpbZIP45.2	evm.model.000084F.74	0.403501
SpbZIP45.2	evm.model.000084F.96	0.412686
SpbZIP45.2	evm.model.000085F.49	0.418311
SpbZIP45.2	evm.model.000088F.125	0.423068
SpbZIP45.2	evm.model.000088F.35	0.423344
SpbZIP45.2	evm.model.000089F.194	0.437923
SpbZIP45.2	evm.model.000089F.67	0.415422
SpbZIP45.2	evm.model.000092F.37	0.417277
SpbZIP45.2	evm.model.000092F.66	0.434223
SpbZIP45.2	evm.model.000093F.14	0.406125
SpbZIP45.2	evm.model.000095F.108	0.41023
SpbZIP45.2	evm.model.000095F.95.1	0.410548
SpbZIP45.2	evm.model.000096F.34	0.402099
SpbZIP45.2	evm.model.000096F.66	0.411846
SpbZIP45.2	evm.model.000098F.78	0.438339
SpbZIP45.2	evm.model.000099F.158	0.428674
SpbZIP45.2	evm.model.000100F.115	0.409827
SpbZIP45.2	evm.model.000100F.78	0.439302
SpbZIP45.2	evm.model.000103F.15	0.425592
SpbZIP45.2	evm.model.000104F.5	0.413591
SpbZIP45.2	evm.model.000104F.53	0.402477
SpbZIP45.2	evm.model.000104F.57	0.421614
SpbZIP45.2	evm.model.000105F.105	0.409075
SpbZIP45.2	evm.model.000105F.107	0.416787
SpbZIP45.2	evm.model.000105F.27	0.432456
SpbZIP45.2	evm.model.000107F.67	0.421535
SpbZIP45.2	evm.model.000110F.59	0.406795
SpbZIP45.2	evm.model.000117F.24	0.425174
SpbZIP45.2	evm.model.000121F.10	0.423995
SpbZIP45.2	evm.model.000121F.65	0.424726
SpbZIP45.2	evm.model.000123F.84	0.412485
SpbZIP45.2	evm.model.000126F.79	0.409907
SpbZIP45.2	evm.model.000127F.32	0.43768
SpbZIP45.2	evm.model.000129F.16	0.402612
SpbZIP45.2	evm.model.000129F.37.2	0.422912
SpbZIP45.2	evm.model.000135F.24	0.420878
SpbZIP45.2	evm.model.000138F.46	0.414209
SpbZIP45.2	evm.model.000143F.62	0.400041
SpbZIP45.2	evm.model.000143F.84.1	0.430464
SpbZIP45.2	evm.model.000145F.21	0.424663
SpbZIP45.2	evm.model.000145F.43	0.414915
SpbZIP45.2	evm.model.000146F.18	0.425858
SpbZIP45.2	evm.model.000152F.22	0.440905
SpbZIP45.2	evm.model.000156F.67	0.423032
SpbZIP45.2	evm.model.000159F.60	0.44099
SpbZIP45.2	evm.model.000161F.43	0.418465
SpbZIP45.2	evm.model.000161F.89	0.41434
SpbZIP45.2	evm.model.000164F.64	0.403799
SpbZIP45.2	evm.model.000164F.75	0.434768
SpbZIP45.2	evm.model.000168F.16	0.409258
SpbZIP45.2	evm.model.000184F.10	0.402173
SpbZIP45.2	evm.model.000188F.13	0.42345
SpbZIP45.2	evm.model.000188F.19	0.401853
SpbZIP45.2	evm.model.000192F.2	0.4179
SpbZIP45.2	evm.model.000193F.14	0.409415
SpbZIP45.2	evm.model.000204F.27	0.430414
SpbZIP45.2	evm.model.000204F.66	0.426659
SpbZIP45.2	evm.model.000209F.51	0.429571
SpbZIP45.2	evm.model.000214F.7	0.411742
SpbZIP45.2	evm.model.000217F.17	0.432514
SpbZIP45.2	evm.model.000217F.39	0.407686
SpbZIP45.2	evm.model.000238F.5	0.436472
SpbZIP45.2	evm.model.000273F.17	0.408214
SpbZIP45.2	evm.model.000273F.2	0.423507
SpbZIP61.3	evm.model.000010F.317	0.412061
SpbZIP61.3	evm.model.000010F.64	0.411945
SpbZIP61.3	evm.model.000011F.176	0.408386
SpbZIP61.3	evm.model.000011F.220	0.443898
SpbZIP61.3	evm.model.000011F.252	0.426496
SpbZIP61.3	evm.model.000011F.47	0.446404
SpbZIP61.3	evm.model.000012F.245	0.418069
SpbZIP61.3	evm.model.000013F.109	0.449777
SpbZIP61.3	evm.model.000014F.79	0.412246
SpbZIP61.3	evm.model.000015F.139	0.41255
SpbZIP61.3	evm.model.000015F.221	0.45439
SpbZIP61.3	evm.model.000015F.224	0.43731
SpbZIP61.3	evm.model.000015F.240	0.40896
SpbZIP61.3	evm.model.000015F.326	0.440948
SpbZIP61.3	evm.model.000015F.51	0.401577
SpbZIP61.3	evm.model.000017F.47	0.400087
SpbZIP61.3	evm.model.000018F.312	0.416595
SpbZIP61.3	evm.model.000018F.323	0.422346
SpbZIP61.3	evm.model.000018F.336	0.446078
SpbZIP61.3	evm.model.000019F.328	0.410405
SpbZIP61.3	evm.model.000019F.365	0.412347
SpbZIP61.3	evm.model.000020F.308	0.433516
SpbZIP61.3	evm.model.000020F.395	0.449731
SpbZIP61.3	evm.model.000020F.399	0.411158
SpbZIP61.3	evm.model.000022F.149	0.417429
SpbZIP61.3	evm.model.000022F.178	0.448654
SpbZIP61.3	evm.model.000023F.87	0.43773
SpbZIP61.3	evm.model.000024F.238	0.406903
SpbZIP61.3	evm.model.000024F.345	0.436081
SpbZIP61.3	evm.model.000025F.12	0.403362
SpbZIP61.3	evm.model.000026F.280	0.40633
SpbZIP61.3	evm.model.000026F.295	0.451649
SpbZIP61.3	evm.model.000026F.331	0.420971
SpbZIP61.3	evm.model.000028F.149	0.436792
SpbZIP61.3	evm.model.000029F.136	0.404479
SpbZIP61.3	evm.model.000029F.229	0.448493
SpbZIP61.3	evm.model.000029F.315	0.402059
SpbZIP61.3	evm.model.000030F.24	0.405867
SpbZIP61.3	evm.model.000030F.81	0.407947
SpbZIP61.3	evm.model.000031F.127	0.423907
SpbZIP61.3	evm.model.000031F.14	0.4167
SpbZIP61.3	evm.model.000032F.134	0.407125
SpbZIP61.3	evm.model.000033F.236	0.409849
SpbZIP61.3	evm.model.000033F.239	0.436587
SpbZIP61.3	evm.model.000033F.82	0.420243
SpbZIP61.3	evm.model.000035F.71	0.439225
SpbZIP61.3	evm.model.000035F.9	0.443442
SpbZIP61.3	evm.model.000036F.28	0.40176
SpbZIP61.3	evm.model.000037F.19	0.40017
SpbZIP61.3	evm.model.000037F.223	0.423003
SpbZIP61.3	evm.model.000037F.84	0.423206
SpbZIP61.3	evm.model.000039F.140	0.441471
SpbZIP61.3	evm.model.000039F.183_evm.model.000039F.184	0.425185
SpbZIP61.3	evm.model.000039F.197	0.407554
SpbZIP61.3	evm.model.000039F.30	0.441079
SpbZIP61.3	evm.model.000039F.35	0.420548
SpbZIP61.3	evm.model.000039F.45	0.447053
SpbZIP61.3	evm.model.000040F.105	0.40368
SpbZIP61.3	evm.model.000041F.230	0.409441
SpbZIP61.3	evm.model.000041F.57	0.415077
SpbZIP61.3	evm.model.000042F.92	0.428596
SpbZIP61.3	evm.model.000043F.192	0.416476
SpbZIP61.3	evm.model.000044F.171	0.422815
SpbZIP61.3	evm.model.000044F.288	0.420249
SpbZIP61.3	evm.model.000046F.175	0.40865
SpbZIP61.3	evm.model.000047F.190	0.447622
SpbZIP61.3	evm.model.000047F.96	0.412895
SpbZIP61.3	evm.model.000048F.152	0.439615
SpbZIP61.3	evm.model.000048F.167	0.437443
SpbZIP61.3	evm.model.000049F.106	0.439311
SpbZIP61.3	evm.model.000049F.127	0.452713
SpbZIP61.3	evm.model.000049F.49	0.410594
SpbZIP61.3	evm.model.000053F.106	0.439125
SpbZIP61.3	evm.model.000054F.21	0.412429
SpbZIP61.3	evm.model.000054F.4	0.402039
SpbZIP61.3	evm.model.000054F.78	0.424319
SpbZIP61.3	evm.model.000057F.151	0.408895
SpbZIP61.3	evm.model.000057F.38	0.440706
SpbZIP61.3	evm.model.000058F.59	0.422777
SpbZIP61.3	evm.model.000059F.113	0.441682
SpbZIP61.3	evm.model.000060F.114	0.41253
SpbZIP61.3	evm.model.000066F.190	0.437292
SpbZIP61.3	evm.model.000066F.29	0.421488
SpbZIP61.3	evm.model.000066F.38	0.405157
SpbZIP61.3	evm.model.000067F.80	0.432888
SpbZIP61.3	evm.model.000067F.91	0.403195
SpbZIP61.3	evm.model.000070F.134	0.400038
SpbZIP61.3	evm.model.000071F.164	0.411769
SpbZIP61.3	evm.model.000071F.40	0.407061
SpbZIP61.3	evm.model.000073F.19	0.438338
SpbZIP61.3	evm.model.000074F.10	0.436451
SpbZIP61.3	evm.model.000076F.22	0.447498
SpbZIP61.3	evm.model.000078F.170	0.451528
SpbZIP61.3	evm.model.000078F.87	0.421974
SpbZIP61.3	evm.model.000079F.147	0.420489
SpbZIP61.3	evm.model.000079F.214	0.415983
SpbZIP61.3	evm.model.000081F.41	0.411588
SpbZIP61.3	evm.model.000081F.43	0.412997
SpbZIP61.3	evm.model.000082F.138	0.407815
SpbZIP61.3	evm.model.000082F.195	0.401946
SpbZIP61.3	evm.model.000082F.46	0.409928
SpbZIP61.3	evm.model.000082F.58	0.400369
SpbZIP61.3	evm.model.000083F.7	0.412438
SpbZIP61.3	evm.model.000084F.31.1	0.441287
SpbZIP61.3	evm.model.000084F.42	0.44043
SpbZIP61.3	evm.model.000086F.78	0.41167
SpbZIP61.3	evm.model.000088F.75	0.418896
SpbZIP61.3	evm.model.000089F.152	0.415209
SpbZIP61.3	evm.model.000089F.58	0.438799
SpbZIP61.3	evm.model.000089F.60	0.406327
SpbZIP61.3	evm.model.000089F.85	0.445997
SpbZIP61.3	evm.model.000092F.98	0.402833
SpbZIP61.3	evm.model.000093F.113	0.404048
SpbZIP61.3	evm.model.000094F.24	0.412222
SpbZIP61.3	evm.model.000095F.15	0.411644
SpbZIP61.3	evm.model.000095F.17	0.404741
SpbZIP61.3	evm.model.000096F.56	0.40349
SpbZIP61.3	evm.model.000097F.39	0.416116
SpbZIP61.3	evm.model.000098F.93	0.445972
SpbZIP61.3	evm.model.000099F.123	0.401316
SpbZIP61.3	evm.model.000100F.84	0.440408
SpbZIP61.3	evm.model.000104F.75	0.413401
SpbZIP61.3	evm.model.000105F.95	0.420193
SpbZIP61.3	evm.model.000106F.50	0.408271
SpbZIP61.3	evm.model.000109F.2	0.407385
SpbZIP61.3	evm.model.000112F.136	0.429409
SpbZIP61.3	evm.model.000116F.106	0.431231
SpbZIP61.3	evm.model.000117F.36	0.444137
SpbZIP61.3	evm.model.000119F.28	0.411127
SpbZIP61.3	evm.model.000121F.47	0.453593
SpbZIP61.3	evm.model.000123F.109	0.404839
SpbZIP61.3	evm.model.000127F.53	0.400348
SpbZIP61.3	evm.model.000129F.61.1	0.427816
SpbZIP61.3	evm.model.000141F.13	0.4054
SpbZIP61.3	evm.model.000144F.88	0.426663
SpbZIP61.3	evm.model.000145F.59	0.408644
SpbZIP61.3	evm.model.000148F.12.1	0.448691
SpbZIP61.3	evm.model.000155F.20	0.432937
SpbZIP61.3	evm.model.000155F.29	0.441264
SpbZIP61.3	evm.model.000159F.15	0.425008
SpbZIP61.3	evm.model.000159F.43	0.438342
SpbZIP61.3	evm.model.000161F.78	0.400265
SpbZIP61.3	evm.model.000164F.19	0.449708
SpbZIP61.3	evm.model.000164F.79	0.408256
SpbZIP61.3	evm.model.000167F.53.2	0.402891
SpbZIP61.3	evm.model.000189F.14	0.401386
SpbZIP61.3	evm.model.000192F.6	0.417001
SpbZIP61.3	evm.model.000238F.25	0.414795
SpbZIP61.3	evm.model.000238F.26	0.414172
SpbZIP61.3	evm.model.000245F.8	0.426284
SpbZIP61.3	evm.model.000273F.18	0.413109
SpbZIP53.2	evm.model.000205F.42	0.584859
SpbZIP53.2	evm.model.000209F.18	0.427775
SpbZIP53.2	evm.model.000209F.33_evm.model.000209F.34	0.412563
SpbZIP53.2	evm.model.000217F.24	0.595503
SpbZIP53.2	evm.model.000228F.2.2	0.501501
SpbZIP53.2	evm.model.000238F.18	0.458502
SpbZIP53.2	evm.model.000238F.25	0.451403
SpbZIP53.2	evm.model.000238F.26	0.401683
SpbZIP53.2	evm.model.000244F.13	0.410632
SpbZIP53.2	evm.model.000244F.38	0.457868
SpbZIP53.2	evm.model.000248F.40	0.515198
SpbZIP53.2	evm.model.000258F.12	0.512131
SpbZIP53.2	evm.model.000351F.4	0.568702
SpbZIP53.2	evm.model.000355F.2	0.421771
SpbZIP11.1	evm.model.000085F.66	0.456838
SpbZIP11.1	evm.model.000088F.147	0.443775
SpbZIP11.1	evm.model.000088F.180	0.426469
SpbZIP11.1	evm.model.000088F.39	0.438952
SpbZIP11.1	evm.model.000088F.46	0.403588
SpbZIP11.1	evm.model.000088F.47	0.484749
SpbZIP11.1	evm.model.000088F.48	0.446623
SpbZIP11.1	evm.model.000088F.49	0.444969
SpbZIP11.1	evm.model.000088F.54	0.406245
SpbZIP11.1	evm.model.000088F.58	0.425244
SpbZIP11.1	evm.model.000088F.59	0.421317
SpbZIP11.1	evm.model.000088F.66	0.429208
SpbZIP11.1	evm.model.000088F.70	0.485446
SpbZIP11.1	evm.model.000088F.75	0.444082
SpbZIP11.1	evm.model.000088F.96	0.457098
SpbZIP11.1	evm.model.000088F.97	0.445825
SpbZIP11.1	evm.model.000089F.143	0.438348
SpbZIP11.1	evm.model.000089F.152	0.458111
SpbZIP11.1	evm.model.000089F.47	0.422831
SpbZIP11.1	evm.model.000089F.48	0.465039
SpbZIP11.1	evm.model.000089F.58	0.442916
SpbZIP11.1	evm.model.000089F.60	0.44458
SpbZIP11.1	evm.model.000089F.73	0.445024
SpbZIP11.1	evm.model.000089F.77	0.47037
SpbZIP11.1	evm.model.000089F.85	0.414339
SpbZIP11.1	evm.model.000090F.26	0.435752
SpbZIP11.1	evm.model.000092F.53	0.407529
SpbZIP11.1	evm.model.000092F.59	0.436718
SpbZIP11.1	evm.model.000093F.113	0.424997
SpbZIP11.1	evm.model.000093F.129	0.4018
SpbZIP11.1	evm.model.000093F.130	0.431397
SpbZIP11.1	evm.model.000093F.97	0.474283
SpbZIP11.1	evm.model.000094F.12	0.429963
SpbZIP11.1	evm.model.000094F.5	0.481481
SpbZIP11.1	evm.model.000095F.102	0.459603
SpbZIP11.1	evm.model.000095F.15	0.415753
SpbZIP11.1	evm.model.000095F.151	0.428721
SpbZIP11.1	evm.model.000095F.17	0.425193
SpbZIP11.1	evm.model.000096F.32	0.445814
SpbZIP11.1	evm.model.000096F.60	0.431256
SpbZIP11.1	evm.model.000097F.39	0.476207
SpbZIP11.1	evm.model.000098F.54	0.47345
SpbZIP11.1	evm.model.000098F.93	0.447987
SpbZIP11.1	evm.model.000099F.123	0.455009
SpbZIP11.1	evm.model.000099F.163	0.430515
SpbZIP11.1	evm.model.000099F.77	0.470864
SpbZIP11.1	evm.model.000099F.78	0.469392
SpbZIP11.1	evm.model.000099F.97	0.411715
SpbZIP11.1	evm.model.000100F.118	0.448711
SpbZIP11.1	evm.model.000100F.137	0.418746
SpbZIP11.1	evm.model.000100F.39	0.473758
SpbZIP11.1	evm.model.000103F.36	0.463043
SpbZIP11.1	evm.model.000104F.14	0.472027
SpbZIP11.1	evm.model.000104F.25	0.48691
SpbZIP11.1	evm.model.000104F.53	0.43699
SpbZIP11.1	evm.model.000104F.75	0.452791
SpbZIP11.1	evm.model.000105F.29	0.437193
SpbZIP11.1	evm.model.000105F.3	0.456833
SpbZIP11.1	evm.model.000106F.112	0.483065
SpbZIP11.1	evm.model.000106F.114	0.433964
SpbZIP11.1	evm.model.000106F.50	0.473233
SpbZIP11.1	evm.model.000106F.61	0.438336
SpbZIP11.1	evm.model.000106F.89	0.487573
SpbZIP11.1	evm.model.000106F.94	0.475446
SpbZIP11.1	evm.model.000107F.102	0.455847
SpbZIP11.1	evm.model.000107F.83	0.46639
SpbZIP11.1	evm.model.000109F.2	0.462225
SpbZIP11.1	evm.model.000110F.50	0.479984
SpbZIP11.1	evm.model.000112F.127	0.418532
SpbZIP11.1	evm.model.000112F.136	0.463664
SpbZIP11.1	evm.model.000114F.19	0.449894
SpbZIP11.1	evm.model.000115F.18	0.422664
SpbZIP11.1	evm.model.000115F.34	0.431577
SpbZIP11.1	evm.model.000116F.106	0.434315
SpbZIP11.1	evm.model.000116F.94	0.408876
SpbZIP11.1	evm.model.000117F.27	0.40705
SpbZIP11.1	evm.model.000117F.30	0.418712
SpbZIP11.1	evm.model.000117F.36	0.426324
SpbZIP11.1	evm.model.000119F.28	0.412033
SpbZIP11.1	evm.model.000119F.37	0.438253
SpbZIP11.1	evm.model.000119F.64	0.4116
SpbZIP11.1	evm.model.000121F.110	0.457189
SpbZIP11.1	evm.model.000121F.37	0.446277
SpbZIP11.1	evm.model.000121F.69	0.401632
SpbZIP11.1	evm.model.000122F.9	0.40934
SpbZIP11.1	evm.model.000123F.109	0.443474
SpbZIP11.1	evm.model.000123F.117	0.461826
SpbZIP11.1	evm.model.000123F.60	0.452416
SpbZIP11.1	evm.model.000126F.97	0.408237
SpbZIP11.1	evm.model.000127F.94	0.467831
SpbZIP11.1	evm.model.000129F.34	0.438913
SpbZIP11.1	evm.model.000129F.40	0.45219
SpbZIP11.1	evm.model.000129F.61.1	0.443801
SpbZIP11.1	evm.model.000129F.76	0.480598
SpbZIP11.1	evm.model.000131F.21	0.469185
SpbZIP11.1	evm.model.000131F.26	0.437452
SpbZIP11.1	evm.model.000132F.11	0.475314
SpbZIP11.1	evm.model.000135F.9	0.415528
SpbZIP11.1	evm.model.000136F.51	0.424109
SpbZIP11.1	evm.model.000136F.62	0.400802
SpbZIP11.1	evm.model.000137F.8	0.44235
SpbZIP11.1	evm.model.000138F.21	0.447253
SpbZIP11.1	evm.model.000138F.46	0.427088
SpbZIP11.1	evm.model.000138F.61	0.451671
SpbZIP11.1	evm.model.000140F.12	0.412403
SpbZIP11.1	evm.model.000141F.13	0.464963
SpbZIP11.1	evm.model.000142F.25	0.469985
SpbZIP11.1	evm.model.000143F.34	0.424576
SpbZIP11.1	evm.model.000144F.12	0.447539
SpbZIP11.1	evm.model.000144F.19	0.466291
SpbZIP11.1	evm.model.000144F.56	0.476744
SpbZIP11.1	evm.model.000144F.61	0.40727
SpbZIP11.1	evm.model.000144F.88	0.465363
SpbZIP11.1	evm.model.000145F.6	0.400477
SpbZIP11.1	evm.model.000146F.22	0.455542
SpbZIP11.1	evm.model.000148F.12.1	0.442807
SpbZIP11.1	evm.model.000149F.33	0.402577
SpbZIP11.1	evm.model.000152F.39	0.443054
SpbZIP11.1	evm.model.000155F.13	0.463493
SpbZIP11.1	evm.model.000155F.20	0.439761
SpbZIP11.1	evm.model.000155F.29	0.444967
SpbZIP11.1	evm.model.000156F.37	0.466404
SpbZIP11.1	evm.model.000159F.43	0.423889
SpbZIP11.1	evm.model.000161F.4	0.479367
SpbZIP11.1	evm.model.000161F.78	0.436886
SpbZIP11.1	evm.model.000161F.92	0.4413
SpbZIP11.1	evm.model.000162F.18	0.487143
SpbZIP11.1	evm.model.000162F.27	0.464161
SpbZIP11.1	evm.model.000162F.35	0.407033
SpbZIP11.1	evm.model.000162F.46	0.437227
SpbZIP11.1	evm.model.000162F.50	0.425516
SpbZIP11.1	evm.model.000164F.19	0.424058
SpbZIP11.1	evm.model.000164F.24	0.454727
SpbZIP11.1	evm.model.000164F.59	0.470887
SpbZIP11.1	evm.model.000164F.73	0.411473
SpbZIP11.1	evm.model.000166F.30	0.436053
SpbZIP11.1	evm.model.000166F.36	0.440283
SpbZIP11.1	evm.model.000167F.27	0.44103
SpbZIP11.1	evm.model.000167F.53.2	0.403513
SpbZIP11.1	evm.model.000175F.36	0.484523
SpbZIP11.1	evm.model.000175F.39	0.44782
SpbZIP11.1	evm.model.000183F.15	0.462353
SpbZIP11.1	evm.model.000184F.25	0.441198
SpbZIP11.1	evm.model.000189F.7	0.403481
SpbZIP11.1	evm.model.000189F.8	0.478404
SpbZIP11.1	evm.model.000192F.39	0.403953
SpbZIP11.1	evm.model.000193F.57	0.483888
SpbZIP11.1	evm.model.000204F.56	0.404886
SpbZIP11.1	evm.model.000205F.41	0.470644
SpbZIP11.1	evm.model.000205F.42	0.41597
SpbZIP11.1	evm.model.000214F.28	0.424534
SpbZIP11.1	evm.model.000217F.24	0.401982
SpbZIP11.1	evm.model.000217F.29	0.469589
SpbZIP11.1	evm.model.000217F.42	0.436632
SpbZIP11.1	evm.model.000228F.2.2	0.472849
SpbZIP11.1	evm.model.000238F.18	0.432481
SpbZIP11.1	evm.model.000238F.26	0.425417
SpbZIP11.1	evm.model.000244F.13	0.460632
SpbZIP11.1	evm.model.000244F.38	0.471553
SpbZIP11.1	evm.model.000245F.8	0.413713
SpbZIP11.1	evm.model.000248F.2	0.406446
SpbZIP11.1	evm.model.000248F.40	0.469
SpbZIP11.1	evm.model.000258F.12	0.478981
SpbZIP11.1	evm.model.000268F.26	0.417579
SpbZIP11.1	evm.model.000351F.4	0.432255
SpbZIP11.1	evm.model.000355F.2	0.439604
SpbZIP11	evm.model.000086F.64	0.61052
SpbZIP11	evm.model.000088F.147	0.512822
SpbZIP11	evm.model.000088F.180	0.427149
SpbZIP11	evm.model.000088F.47	0.463273
SpbZIP11	evm.model.000088F.58	0.502961
SpbZIP11	evm.model.000088F.59	0.46147
SpbZIP11	evm.model.000088F.66	0.537109
SpbZIP11	evm.model.000088F.75	0.49328
SpbZIP11	evm.model.000088F.96	0.522656
SpbZIP11	evm.model.000088F.97	0.549478
SpbZIP11	evm.model.000089F.152	0.451816
SpbZIP11	evm.model.000089F.48	0.441993
SpbZIP11	evm.model.000089F.58	0.493654
SpbZIP11	evm.model.000089F.60	0.476359
SpbZIP11	evm.model.000089F.73	0.517496
SpbZIP11	evm.model.000089F.77	0.542983
SpbZIP11	evm.model.000089F.85	0.418598
SpbZIP11	evm.model.000092F.59	0.466817
SpbZIP11	evm.model.000092F.98	0.4835
SpbZIP11	evm.model.000093F.113	0.504649
SpbZIP11	evm.model.000093F.64	0.553941
SpbZIP11	evm.model.000093F.97	0.529589
SpbZIP11	evm.model.000094F.37	0.604096
SpbZIP11	evm.model.000094F.5	0.494487
SpbZIP11	evm.model.000095F.102	0.53536
SpbZIP11	evm.model.000095F.15	0.50431
SpbZIP11	evm.model.000095F.17	0.455259
SpbZIP11	evm.model.000096F.32	0.436826
SpbZIP11	evm.model.000096F.60	0.524329
SpbZIP11	evm.model.000097F.18	0.555757
SpbZIP11	evm.model.000097F.39	0.546637
SpbZIP11	evm.model.000098F.54	0.558256
SpbZIP11	evm.model.000098F.93	0.466282
SpbZIP11	evm.model.000099F.123	0.416372
SpbZIP11	evm.model.000099F.77	0.40128
SpbZIP11	evm.model.000099F.78	0.518092
SpbZIP11	evm.model.000099F.97	0.584438
SpbZIP11	evm.model.000100F.137	0.518438
SpbZIP11	evm.model.000100F.62	0.60356
SpbZIP11	evm.model.000104F.14	0.474471
SpbZIP11	evm.model.000104F.20	0.431291
SpbZIP11	evm.model.000104F.25	0.462682
SpbZIP11	evm.model.000104F.75	0.428309
SpbZIP11	evm.model.000105F.3	0.434279
SpbZIP11	evm.model.000105F.95	0.412748
SpbZIP11	evm.model.000106F.112	0.533762
SpbZIP11	evm.model.000106F.114	0.563401
SpbZIP11	evm.model.000106F.50	0.551342
SpbZIP11	evm.model.000106F.61	0.557934
SpbZIP11	evm.model.000106F.89	0.510786
SpbZIP11	evm.model.000106F.94	0.448299
SpbZIP11	evm.model.000107F.102	0.454361
SpbZIP11	evm.model.000107F.83	0.444715
SpbZIP11	evm.model.000109F.2	0.414193
SpbZIP11	evm.model.000110F.50	0.480929
SpbZIP11	evm.model.000112F.136	0.507373
SpbZIP11	evm.model.000114F.19	0.503928
SpbZIP11	evm.model.000115F.34	0.526417
SpbZIP11	evm.model.000116F.106	0.411328
SpbZIP11	evm.model.000117F.27	0.55521
SpbZIP11	evm.model.000117F.36	0.442752
SpbZIP11	evm.model.000119F.37	0.548871
SpbZIP11	evm.model.000121F.37	0.415143
SpbZIP11	evm.model.000123F.109	0.500616
SpbZIP11	evm.model.000123F.117	0.538676
SpbZIP11	evm.model.000123F.60	0.543502
SpbZIP11	evm.model.000127F.94	0.521193
SpbZIP11	evm.model.000129F.40	0.53159
SpbZIP11	evm.model.000129F.61.1	0.499605
SpbZIP11	evm.model.000129F.76	0.479419
SpbZIP11	evm.model.000131F.21	0.521816
SpbZIP11	evm.model.000131F.26	0.446347
SpbZIP11	evm.model.000135F.9	0.583394
SpbZIP11	evm.model.000137F.8	0.468976
SpbZIP11	evm.model.000138F.21	0.462781
SpbZIP11	evm.model.000138F.58	0.457189
SpbZIP11	evm.model.000138F.61	0.484788
SpbZIP11	evm.model.000141F.13	0.541333
SpbZIP11	evm.model.000141F.9	0.572564
SpbZIP11	evm.model.000142F.25	0.515572
SpbZIP11	evm.model.000142F.27	0.558598
SpbZIP11	evm.model.000144F.19	0.506895
SpbZIP11	evm.model.000144F.20	0.591973
SpbZIP11	evm.model.000144F.56	0.492406
SpbZIP11	evm.model.000144F.61	0.585847
SpbZIP11	evm.model.000144F.88	0.498431
SpbZIP11	evm.model.000145F.7	0.526405
SpbZIP11	evm.model.000146F.22	0.416377
SpbZIP11	evm.model.000148F.12.1	0.456919
SpbZIP11	evm.model.000152F.39	0.512898
SpbZIP11	evm.model.000152F.8	0.414748
SpbZIP11	evm.model.000152F.81	0.455571
SpbZIP11	evm.model.000152F.82	0.571102
SpbZIP11	evm.model.000155F.13	0.547767
SpbZIP11	evm.model.000155F.20	0.427766
SpbZIP11	evm.model.000155F.29	0.495701
SpbZIP11	evm.model.000156F.37	0.432825
SpbZIP11	evm.model.000159F.43	0.435942
SpbZIP11	evm.model.000161F.4	0.474097
SpbZIP11	evm.model.000161F.78	0.486271
SpbZIP11	evm.model.000162F.18	0.529198
SpbZIP11	evm.model.000162F.27	0.465173
SpbZIP11	evm.model.000162F.46	0.548933
SpbZIP11	evm.model.000164F.19	0.420627
SpbZIP11	evm.model.000164F.24	0.440657
SpbZIP11	evm.model.000164F.59	0.547323
SpbZIP11	evm.model.000164F.73	0.427667
SpbZIP11	evm.model.000164F.79	0.417004
SpbZIP11	evm.model.000166F.13	0.426292
SpbZIP11	evm.model.000166F.27	0.449196
SpbZIP11	evm.model.000166F.30	0.506365
SpbZIP11	evm.model.000166F.36	0.545829
SpbZIP11	evm.model.000167F.27	0.527186
SpbZIP11	evm.model.000167F.53.2	0.417494
SpbZIP11	evm.model.000168F.31	0.438221
SpbZIP11	evm.model.000175F.36	0.488898
SpbZIP11	evm.model.000175F.39	0.505456
SpbZIP11	evm.model.000175F.4	0.60979
SpbZIP11	evm.model.000175F.5	0.612347
SpbZIP11	evm.model.000183F.15	0.419228
SpbZIP11	evm.model.000189F.14	0.494145
SpbZIP11	evm.model.000189F.8	0.403726
SpbZIP11	evm.model.000192F.6	0.434444
SpbZIP11	evm.model.000193F.57	0.509497
SpbZIP11	evm.model.000194F.34	0.546637
SpbZIP11	evm.model.000205F.4	0.421035
SpbZIP11	evm.model.000205F.41	0.554387
SpbZIP11	evm.model.000205F.42	0.575715
SpbZIP11	evm.model.000217F.24	0.598125
SpbZIP11	evm.model.000228F.2.2	0.520866
SpbZIP11	evm.model.000238F.18	0.481545
SpbZIP11	evm.model.000238F.25	0.424478
SpbZIP11	evm.model.000244F.38	0.415429
SpbZIP11	evm.model.000245F.8	0.406044
SpbZIP11	evm.model.000248F.40	0.484583
SpbZIP11	evm.model.000258F.12	0.54793
SpbZIP11	evm.model.000351F.4	0.544571
SpbZIP11	evm.model.000355F.2	0.413804
SpbZIP41	evm.model.000013F.184	0.41291
SpbZIP41	evm.model.000013F.238	0.40653
SpbZIP41	evm.model.000014F.29	0.415087
SpbZIP41	evm.model.000014F.55	0.423187
SpbZIP41	evm.model.000017F.156	0.407796
SpbZIP41	evm.model.000017F.163	0.413749
SpbZIP41	evm.model.000020F.114	0.404244
SpbZIP41	evm.model.000024F.331	0.427552
SpbZIP41	evm.model.000026F.155_evm.model.000026F.156	0.409191
SpbZIP41	evm.model.000026F.284	0.405586
SpbZIP41	evm.model.000028F.106	0.401382
SpbZIP41	evm.model.000028F.168	0.412921
SpbZIP41	evm.model.000029F.272	0.413608
SpbZIP41	evm.model.000029F.305	0.403299
SpbZIP41	evm.model.000029F.341	0.404442
SpbZIP41	evm.model.000030F.9	0.411
SpbZIP41	evm.model.000033F.152	0.403083
SpbZIP41	evm.model.000033F.199	0.403319
SpbZIP41	evm.model.000035F.171	0.41384
SpbZIP41	evm.model.000037F.173	0.401943
SpbZIP41	evm.model.000039F.222	0.40924
SpbZIP41	evm.model.000039F.290	0.400255
SpbZIP41	evm.model.000040F.73	0.40454
SpbZIP41	evm.model.000041F.79	0.403497
SpbZIP41	evm.model.000042F.136	0.402982
SpbZIP41	evm.model.000042F.60	0.410276
SpbZIP41	evm.model.000043F.193	0.407531
SpbZIP41	evm.model.000047F.39	0.412136
SpbZIP41	evm.model.000049F.42	0.406911
SpbZIP41	evm.model.000049F.78	0.424334
SpbZIP41	evm.model.000050F.171	0.411503
SpbZIP41	evm.model.000050F.208	0.415225
SpbZIP41	evm.model.000051F.109	0.423466
SpbZIP41	evm.model.000051F.225.1	0.40218
SpbZIP41	evm.model.000051F.89	0.4056
SpbZIP41	evm.model.000053F.192	0.431293
SpbZIP41	evm.model.000053F.97	0.406005
SpbZIP41	evm.model.000055F.176	0.420674
SpbZIP41	evm.model.000056F.155	0.408006
SpbZIP41	evm.model.000056F.228	0.404136
SpbZIP41	evm.model.000060F.52	0.401115
SpbZIP41	evm.model.000064F.18	0.408282
SpbZIP41	evm.model.000065F.61	0.404641
SpbZIP41	evm.model.000076F.28	0.405573
SpbZIP41	evm.model.000079F.209	0.405776
SpbZIP41	evm.model.000081F.54	0.407424
SpbZIP41	evm.model.000089F.49	0.402142
SpbZIP41	evm.model.000093F.93	0.402196
SpbZIP41	evm.model.000095F.52	0.423251
SpbZIP41	evm.model.000099F.153	0.40297
SpbZIP41	evm.model.000103F.12	0.403427
SpbZIP41	evm.model.000105F.42	0.411187
SpbZIP41	evm.model.000112F.117	0.41367
SpbZIP41	evm.model.000126F.60	0.404315
SpbZIP41	evm.model.000138F.69	0.414247
SpbZIP41	evm.model.000140F.24	0.404279
SpbZIP41	evm.model.000146F.17	0.405949
SpbZIP41	evm.model.000148F.36	0.405123
SpbZIP41	evm.model.000156F.78	0.403625
SpbZIP41	evm.model.000167F.56	0.401834
SpbZIP41	evm.model.000192F.46	0.414708
SpbZIP41	evm.model.000205F.22	0.40128
SpbZIP41	evm.model.000209F.38	0.43726
SpbZIP41	evm.model.000280F.9	0.408408
SpbZIP57	evm.model.000027F.84	0.400199
SpbZIP57	evm.model.000028F.106	0.403615
SpbZIP57	evm.model.000028F.168	0.448797
SpbZIP57	evm.model.000028F.291	0.408056
SpbZIP57	evm.model.000028F.292	0.437179
SpbZIP57	evm.model.000029F.105	0.411342
SpbZIP57	evm.model.000029F.272	0.454337
SpbZIP57	evm.model.000029F.341	0.43242
SpbZIP57	evm.model.000030F.180	0.419786
SpbZIP57	evm.model.000030F.30	0.402375
SpbZIP57	evm.model.000031F.106	0.43314
SpbZIP57	evm.model.000033F.189	0.431453
SpbZIP57	evm.model.000033F.199	0.433717
SpbZIP57	evm.model.000033F.79	0.41764
SpbZIP57	evm.model.000034F.135	0.440712
SpbZIP57	evm.model.000034F.136	0.439617
SpbZIP57	evm.model.000034F.23	0.418318
SpbZIP57	evm.model.000035F.171	0.401021
SpbZIP57	evm.model.000037F.116	0.427254
SpbZIP57	evm.model.000037F.254	0.410449
SpbZIP57	evm.model.000038F.21	0.400637
SpbZIP57	evm.model.000039F.166	0.420478
SpbZIP57	evm.model.000040F.73	0.413976
SpbZIP57	evm.model.000041F.138	0.424524
SpbZIP57	evm.model.000042F.136	0.410115
SpbZIP57	evm.model.000042F.60	0.40506
SpbZIP57	evm.model.000042F.61	0.415901
SpbZIP57	evm.model.000043F.155_evm.model.000043F.156	0.425349
SpbZIP57	evm.model.000043F.33	0.430307
SpbZIP57	evm.model.000044F.145	0.43299
SpbZIP57	evm.model.000045F.224	0.4086
SpbZIP57	evm.model.000045F.35	0.410138
SpbZIP57	evm.model.000047F.188	0.432108
SpbZIP57	evm.model.000048F.134	0.40811
SpbZIP57	evm.model.000049F.42	0.401357
SpbZIP57	evm.model.000049F.78	0.429388
SpbZIP57	evm.model.000050F.105	0.422282
SpbZIP57	evm.model.000050F.168	0.413932
SpbZIP57	evm.model.000050F.171	0.440039
SpbZIP57	evm.model.000050F.208	0.401993
SpbZIP57	evm.model.000051F.109	0.456032
SpbZIP57	evm.model.000051F.75	0.440926
SpbZIP57	evm.model.000051F.89	0.407971
SpbZIP57	evm.model.000051F.93	0.41339
SpbZIP57	evm.model.000053F.192	0.451872
SpbZIP57	evm.model.000053F.91	0.408535
SpbZIP57	evm.model.000054F.131	0.42621
SpbZIP57	evm.model.000055F.176	0.424227
SpbZIP57	evm.model.000055F.225	0.420732
SpbZIP57	evm.model.000056F.130	0.424672
SpbZIP57	evm.model.000056F.134	0.407895
SpbZIP57	evm.model.000056F.148	0.404777
SpbZIP57	evm.model.000057F.90	0.413474
SpbZIP57	evm.model.000058F.101	0.422672
SpbZIP57	evm.model.000058F.113	0.423302
SpbZIP57	evm.model.000058F.16	0.41054
SpbZIP57	evm.model.000058F.197	0.401671
SpbZIP57	evm.model.000060F.52	0.402684
SpbZIP57	evm.model.000061F.39	0.412908
SpbZIP57	evm.model.000062F.29	0.423678
SpbZIP57	evm.model.000064F.16	0.424381
SpbZIP57	evm.model.000064F.18	0.42091
SpbZIP57	evm.model.000065F.18	0.431859
SpbZIP57	evm.model.000066F.129	0.433055
SpbZIP57	evm.model.000070F.185	0.424033
SpbZIP57	evm.model.000070F.52	0.434677
SpbZIP57	evm.model.000070F.89	0.435411
SpbZIP57	evm.model.000071F.100	0.41451
SpbZIP57	evm.model.000071F.48	0.425629
SpbZIP57	evm.model.000072F.70	0.430375
SpbZIP57	evm.model.000075F.11	0.430823
SpbZIP57	evm.model.000075F.72	0.431397
SpbZIP57	evm.model.000076F.28	0.423694
SpbZIP57	evm.model.000078F.177	0.41696
SpbZIP57	evm.model.000079F.209	0.401454
SpbZIP57	evm.model.000079F.62.1	0.423437
SpbZIP57	evm.model.000081F.180	0.427452
SpbZIP57	evm.model.000081F.65	0.441806
SpbZIP57	evm.model.000082F.21	0.405713
SpbZIP57	evm.model.000083F.89	0.415183
SpbZIP57	evm.model.000084F.66	0.417707
SpbZIP57	evm.model.000086F.51	0.43884
SpbZIP57	evm.model.000088F.125	0.416911
SpbZIP57	evm.model.000089F.112	0.429838
SpbZIP57	evm.model.000092F.104	0.412199
SpbZIP57	evm.model.000092F.99	0.414491
SpbZIP57	evm.model.000095F.52	0.43363
SpbZIP57	evm.model.000098F.49	0.448713
SpbZIP57	evm.model.000103F.12	0.41067
SpbZIP57	evm.model.000104F.5	0.41514
SpbZIP57	evm.model.000105F.26	0.415045
SpbZIP57	evm.model.000105F.60	0.421875
SpbZIP57	evm.model.000107F.67	0.403675
SpbZIP57	evm.model.000110F.59	0.411947
SpbZIP57	evm.model.000122F.7	0.412762
SpbZIP57	evm.model.000123F.30	0.420447
SpbZIP57	evm.model.000129F.25	0.449698
SpbZIP57	evm.model.000135F.21	0.409849
SpbZIP57	evm.model.000135F.24	0.412146
SpbZIP57	evm.model.000138F.38	0.430463
SpbZIP57	evm.model.000138F.69	0.405392
SpbZIP57	evm.model.000140F.24	0.407345
SpbZIP57	evm.model.000140F.37	0.43619
SpbZIP57	evm.model.000143F.44	0.40952
SpbZIP57	evm.model.000143F.62	0.427145
SpbZIP57	evm.model.000148F.36	0.444651
SpbZIP57	evm.model.000148F.6	0.404162
SpbZIP57	evm.model.000156F.78	0.442224
SpbZIP57	evm.model.000161F.43	0.432007
SpbZIP57	evm.model.000161F.46	0.429842
SpbZIP57	evm.model.000161F.5	0.429276
SpbZIP57	evm.model.000161F.6	0.402486
SpbZIP57	evm.model.000162F.29	0.400422
SpbZIP57	evm.model.000182F.34	0.445712
SpbZIP57	evm.model.000188F.19	0.427819
SpbZIP57	evm.model.000192F.2	0.433393
SpbZIP57	evm.model.000207F.22	0.423753
SpbZIP57	evm.model.000209F.38	0.430834
SpbZIP57	evm.model.000262F.7	0.412982
SpbZIP57	evm.model.000273F.2	0.414723
SpbZIP57	evm.model.000280F.9	0.401889
SpbZIP57	evm.model.000339F.2	0.400967
SpbZIP56	evm.model.000012F.199.1	0.421107
SpbZIP56	evm.model.000012F.418	0.432595
SpbZIP56	evm.model.000012F.54	0.422935
SpbZIP56	evm.model.000013F.126	0.408426
SpbZIP56	evm.model.000014F.29	0.401518
SpbZIP56	evm.model.000014F.55	0.445042
SpbZIP56	evm.model.000017F.39	0.418088
SpbZIP56	evm.model.000017F.40	0.423475
SpbZIP56	evm.model.000019F.116	0.429888
SpbZIP56	evm.model.000020F.262	0.406583
SpbZIP56	evm.model.000022F.121	0.413726
SpbZIP56	evm.model.000024F.162	0.400744
SpbZIP56	evm.model.000024F.331	0.424568
SpbZIP56	evm.model.000025F.110	0.402471
SpbZIP56	evm.model.000028F.168	0.440374
SpbZIP56	evm.model.000028F.292	0.416797
SpbZIP56	evm.model.000029F.272	0.432825
SpbZIP56	evm.model.000029F.341	0.439163
SpbZIP56	evm.model.000033F.189	0.410347
SpbZIP56	evm.model.000033F.199	0.44043
SpbZIP56	evm.model.000037F.116	0.427547
SpbZIP56	evm.model.000038F.184	0.411564
SpbZIP56	evm.model.000039F.166	0.425204
SpbZIP56	evm.model.000039F.174.1	0.414518
SpbZIP56	evm.model.000039F.222	0.405186
SpbZIP56	evm.model.000043F.155_evm.model.000043F.156	0.417981
SpbZIP56	evm.model.000043F.193	0.413957
SpbZIP56	evm.model.000046F.67	0.407536
SpbZIP56	evm.model.000046F.83	0.417063
SpbZIP56	evm.model.000047F.188	0.427373
SpbZIP56	evm.model.000049F.78	0.429674
SpbZIP56	evm.model.000050F.171	0.438924
SpbZIP56	evm.model.000051F.109	0.435975
SpbZIP56	evm.model.000051F.215	0.410836
SpbZIP56	evm.model.000051F.225.1	0.412846
SpbZIP56	evm.model.000053F.192	0.443726
SpbZIP56	evm.model.000053F.97	0.421189
SpbZIP56	evm.model.000055F.176	0.429394
SpbZIP56	evm.model.000055F.225	0.419866
SpbZIP56	evm.model.000056F.148	0.415441
SpbZIP56	evm.model.000056F.237	0.400296
SpbZIP56	evm.model.000058F.75	0.40002
SpbZIP56	evm.model.000062F.29	0.428094
SpbZIP56	evm.model.000062F.65	0.407003
SpbZIP56	evm.model.000064F.18	0.440415
SpbZIP56	evm.model.000066F.129	0.424214
SpbZIP56	evm.model.000070F.89	0.414622
SpbZIP56	evm.model.000071F.100	0.424943
SpbZIP56	evm.model.000075F.72	0.42597
SpbZIP56	evm.model.000076F.28	0.422729
SpbZIP56	evm.model.000078F.177	0.417388
SpbZIP56	evm.model.000079F.62.1	0.414189
SpbZIP56	evm.model.000084F.66	0.410056
SpbZIP56	evm.model.000088F.80	0.411182
SpbZIP56	evm.model.000089F.52	0.405857
SpbZIP56	evm.model.000095F.52	0.433015
SpbZIP56	evm.model.000099F.75	0.405965
SpbZIP56	evm.model.000107F.67	0.42132
SpbZIP56	evm.model.000122F.7	0.415668
SpbZIP56	evm.model.000123F.35	0.405782
SpbZIP56	evm.model.000140F.24	0.430498
SpbZIP56	evm.model.000148F.36	0.442846
SpbZIP56	evm.model.000148F.6	0.409636
SpbZIP56	evm.model.000156F.78	0.418277
SpbZIP56	evm.model.000161F.43	0.437439
SpbZIP56	evm.model.000182F.34	0.428541
SpbZIP56	evm.model.000188F.19	0.425438
SpbZIP56	evm.model.000192F.2	0.410111
SpbZIP56	evm.model.000192F.46	0.406249
SpbZIP56	evm.model.000209F.38	0.441094
SpbZIP63.3	evm.model.000007F.219	0.43649
SpbZIP63.3	evm.model.000007F.254	0.421435
SpbZIP63.3	evm.model.000007F.285	0.420001
SpbZIP63.3	evm.model.000007F.298	0.445805
SpbZIP63.3	evm.model.000007F.427	0.421142
SpbZIP63.3	evm.model.000007F.437	0.422111
SpbZIP63.3	evm.model.000007F.49	0.446801
SpbZIP63.3	evm.model.000007F.519	0.436474
SpbZIP63.3	evm.model.000007F.539	0.41901
SpbZIP63.3	evm.model.000007F.548	0.425062
SpbZIP63.3	evm.model.000007F.73	0.411334
SpbZIP63.3	evm.model.000008F.112	0.427281
SpbZIP63.3	evm.model.000008F.119	0.423178
SpbZIP63.3	evm.model.000008F.247	0.414459
SpbZIP63.3	evm.model.000008F.248	0.430039
SpbZIP63.3	evm.model.000008F.258	0.40232
SpbZIP63.3	evm.model.000008F.259	0.412884
SpbZIP63.3	evm.model.000008F.263	0.44274
SpbZIP63.3	evm.model.000008F.290	0.421896
SpbZIP63.3	evm.model.000008F.3.2	0.424764
SpbZIP63.3	evm.model.000008F.386	0.410736
SpbZIP63.3	evm.model.000008F.425	0.441233
SpbZIP63.3	evm.model.000008F.450	0.449425
SpbZIP63.3	evm.model.000008F.55	0.416379
SpbZIP63.3	evm.model.000008F.63	0.404055
SpbZIP63.3	evm.model.000008F.8	0.406867
SpbZIP63.3	evm.model.000008F.88	0.409915
SpbZIP63.3	evm.model.000009F.133	0.415219
SpbZIP63.3	evm.model.000009F.140	0.430731
SpbZIP63.3	evm.model.000009F.190	0.438553
SpbZIP63.3	evm.model.000009F.255	0.409001
SpbZIP63.3	evm.model.000009F.275	0.435644
SpbZIP63.3	evm.model.000009F.310	0.408627
SpbZIP63.3	evm.model.000009F.425	0.400377
SpbZIP63.3	evm.model.000009F.466.1	0.410667
SpbZIP63.3	evm.model.000009F.504	0.440307
SpbZIP63.3	evm.model.000009F.512	0.416596
SpbZIP63.3	evm.model.000009F.55.1	0.426284
SpbZIP63.3	evm.model.000009F.56	0.418133
SpbZIP63.3	evm.model.000009F.59	0.451248
SpbZIP63.3	evm.model.000010F.141	0.435254
SpbZIP63.3	evm.model.000010F.142	0.443767
SpbZIP63.3	evm.model.000010F.172	0.451513
SpbZIP63.3	evm.model.000010F.26	0.414984
SpbZIP63.3	evm.model.000010F.289.1	0.407479
SpbZIP63.3	evm.model.000010F.334	0.44363
SpbZIP63.3	evm.model.000010F.341	0.402956
SpbZIP63.3	evm.model.000010F.349	0.420663
SpbZIP63.3	evm.model.000010F.379	0.419397
SpbZIP63.3	evm.model.000010F.4	0.413935
SpbZIP63.3	evm.model.000010F.418	0.420025
SpbZIP63.3	evm.model.000010F.427	0.405652
SpbZIP63.3	evm.model.000010F.435	0.435084
SpbZIP63.3	evm.model.000010F.450.1	0.416053
SpbZIP63.3	evm.model.000010F.464	0.41258
SpbZIP63.3	evm.model.000010F.47	0.43643
SpbZIP63.3	evm.model.000010F.48	0.408337
SpbZIP63.3	evm.model.000011F.230	0.418518
SpbZIP63.3	evm.model.000011F.250	0.407282
SpbZIP63.3	evm.model.000011F.39	0.407162
SpbZIP63.3	evm.model.000012F.121	0.411874
SpbZIP63.3	evm.model.000012F.122	0.42547
SpbZIP63.3	evm.model.000012F.125	0.433397
SpbZIP63.3	evm.model.000012F.136	0.43795
SpbZIP63.3	evm.model.000012F.219	0.419596
SpbZIP63.3	evm.model.000012F.277	0.413776
SpbZIP63.3	evm.model.000012F.330	0.413119
SpbZIP63.3	evm.model.000012F.418	0.425793
SpbZIP63.3	evm.model.000012F.54	0.401369
SpbZIP63.3	evm.model.000013F.106	0.43715
SpbZIP63.3	evm.model.000013F.108	0.402021
SpbZIP63.3	evm.model.000013F.126	0.427162
SpbZIP63.3	evm.model.000013F.127	0.42619
SpbZIP63.3	evm.model.000013F.13	0.401874
SpbZIP63.3	evm.model.000013F.161	0.408257
SpbZIP63.3	evm.model.000013F.162.2	0.427702
SpbZIP63.3	evm.model.000013F.164	0.433185
SpbZIP63.3	evm.model.000013F.180	0.433128
SpbZIP63.3	evm.model.000013F.181	0.409034
SpbZIP63.3	evm.model.000013F.260	0.431389
SpbZIP63.3	evm.model.000013F.307	0.448184
SpbZIP63.3	evm.model.000013F.32	0.449449
SpbZIP63.3	evm.model.000013F.382	0.411013
SpbZIP63.3	evm.model.000014F.104	0.418617
SpbZIP63.3	evm.model.000014F.168	0.417224
SpbZIP63.3	evm.model.000014F.263	0.411468
SpbZIP63.3	evm.model.000014F.273	0.418989
SpbZIP63.3	evm.model.000014F.30	0.423543
[truncated: 436 more rows]

## Sheet: Sheet2
transporter activity	signaling	nucleic acid binding transcription factor activity	response to stimulus	antioxidant activity	molecular transducer activity	transcription factor activity, protein binding
evm.model.000161F.43	evm.model.000013F.108	evm.model.000014F.273	evm.model.000076F.29	evm.model.000058F.119	evm.model.000040F.73	evm.model.000033F.82
evm.model.000102F.27	evm.model.000047F.238	evm.model.000033F.164	evm.model.000067F.80	evm.model.000067F.80	evm.model.000005F.656.4	evm.model.000081F.167
evm.model.000054F.37	evm.model.000005F.656.4	evm.model.000007F.539	evm.model.000042F.136	evm.model.000042F.136	evm.model.000104F.14	evm.model.000054F.78
evm.model.000076F.29	evm.model.000228F.2.2	evm.model.000027F.133_evm.model.000027F.134	evm.model.000099F.163	evm.model.000023F.142		evm.model.000028F.188
evm.model.000127F.32	evm.model.000018F.359	evm.model.000026F.287	evm.model.000018F.359	evm.model.000058F.16		evm.model.000014F.55
evm.model.000078F.58	evm.model.000019F.283	evm.model.000026F.155_evm.model.000026F.156	evm.model.000138F.38	evm.model.000059F.78
evm.model.000143F.62	evm.model.000060F.144	evm.model.000037F.99	evm.model.000060F.144	evm.model.000138F.38
evm.model.000083F.85	evm.model.000129F.61.1	evm.model.000031F.82	evm.model.000129F.61.1	evm.model.000037F.19
evm.model.000123F.61	evm.model.000053F.271	evm.model.000037F.73	evm.model.000046F.175
evm.model.000026F.280	evm.model.000046F.175	evm.model.000092F.66	evm.model.000104F.14
evm.model.000018F.373	evm.model.000104F.14	evm.model.000056F.17	evm.model.000056F.251
evm.model.000098F.49	evm.model.000072F.36	evm.model.000056F.145	evm.model.000058F.119
evm.model.000054F.116	evm.model.000070F.89	evm.model.000105F.107	evm.model.000059F.127
evm.model.000015F.68	evm.model.000026F.93	evm.model.000050F.130	evm.model.000074F.101
evm.model.000161F.36	evm.model.000040F.73	evm.model.000011F.53	evm.model.000039F.45
evm.model.000018F.164	evm.model.000020F.158	evm.model.000010F.427	evm.model.000030F.188
evm.model.000009F.425	evm.model.000044F.108	evm.model.000059F.127	evm.model.000026F.93
evm.model.000088F.58	evm.model.000192F.42	evm.model.000040F.139	evm.model.000020F.158
evm.model.000009F.404	evm.model.000043F.193	evm.model.000037F.254	evm.model.000192F.42
evm.model.000083F.84		evm.model.000193F.40	evm.model.000043F.193
evm.model.000121F.37		evm.model.000052F.65	evm.model.000013F.108
evm.model.000093F.14		evm.model.000029F.320	evm.model.000047F.238
evm.model.000110F.59		evm.model.000099F.123	evm.model.000055F.189
evm.model.000167F.56		evm.model.000030F.188	evm.model.000039F.108
evm.model.000088F.59		evm.model.000010F.18	evm.model.000005F.656.4
evm.model.000039F.108		evm.model.000044F.212	evm.model.000023F.142
evm.model.000009F.466.1		evm.model.000044F.163	evm.model.000228F.2.2
evm.model.000013F.106		evm.model.000126F.97	evm.model.000074F.73
evm.model.000026F.71		evm.model.000054F.4	evm.model.000067F.182
evm.model.000148F.36		evm.model.000007F.163_evm.model.000007F.164	evm.model.000100F.78
evm.model.000043F.33		evm.model.000018F.31	evm.model.000059F.78
evm.model.000074F.23		evm.model.000032F.36	evm.model.000019F.283
evm.model.000105F.26		evm.model.000055F.189	evm.model.000093F.64
evm.model.000100F.78		evm.model.000011F.201	evm.model.000053F.271
evm.model.000119F.37		evm.model.000015F.4	evm.model.000144F.5
evm.model.000056F.255		evm.model.000079F.158	evm.model.000028F.106
evm.model.000007F.254		evm.model.000009F.367	evm.model.000072F.36
evm.model.000161F.89		evm.model.000085F.63	evm.model.000070F.89
evm.model.000205F.4		evm.model.000020F.241	evm.model.000036F.122
evm.model.000129F.25		evm.model.000067F.182	evm.model.000037F.19
evm.model.000008F.259		evm.model.000045F.81	evm.model.000040F.73
evm.model.000011F.176		evm.model.000081F.167	evm.model.000024F.135
evm.model.000006F.145		evm.model.000085F.66	evm.model.000044F.108
evm.model.000040F.7		evm.model.000019F.336
evm.model.000037F.111.1		evm.model.000067F.151
evm.model.000098F.40		evm.model.000144F.5
evm.model.000012F.136		evm.model.000008F.88
evm.model.000044F.195		evm.model.000013F.109
evm.model.000013F.105		evm.model.000019F.116
evm.model.000009F.433		evm.model.000033F.239
evm.model.000161F.41		evm.model.000217F.29
evm.model.000155F.20		evm.model.000042F.111
		evm.model.000036F.143
		evm.model.000042F.152
		evm.model.000205F.41
		evm.model.000013F.238
		evm.model.000024F.135
		evm.model.000012F.409
		evm.model.000041F.233

## Sheet: Sheet3
GENE_ID	GO	IPR	KEGG	Swissprot
evm.model.000001F.75	GO:0000166; nucleotide binding; Molecular Function::GO:0005524; ATP binding; Molecular Function::GO:0016887; ATPase activity; Molecular Function::GO:0017111; nucleoside-triphosphatase activity; Molecular Function	IPR003439; ABC transporter-like::IPR003593; AAA+ ATPase domain	ATP-binding cassette sub-family G member 2-like; K05681 ATP-binding cassette, subfamily G (WHITE), member 2 (A)	ABC transporter G family member 24 OS=Arabidopsis thaliana GN=ABCG24 PE=2 SV=2
evm.model.000001F.770.2	GO:0005515; protein binding; Molecular Function::GO:0008270; zinc ion binding; Molecular Function	IPR001841; Zinc finger, RING-type	hypothetical protein; K19041 E3 ubiquitin-protein ligase RNF38/44 [EC:2.3.2.27] (A)	NEP1-interacting protein 1 OS=Arabidopsis thaliana GN=NIP1 PE=1 SV=2
evm.model.000002F.391	GO:0046872; metal ion binding; Molecular Function	IPR007087; Zinc finger, C2H2	DNA glycosylase superfamily protein isoform 1; K10773 endonuclease III [EC:4.2.99.18] (A)	Zinc finger protein 6 OS=Arabidopsis thaliana GN=ZFP6 PE=2 SV=1
evm.model.000002F.434	GO:0006629; lipid metabolic process; Biological Process::GO:0016788; hydrolase activity, acting on ester bonds; Molecular Function	IPR001087; Lipase, GDSL	geranylgeranyl diphosphate reductase, chloroplastic; K10960 geranylgeranyl reductase [EC:1.3.1.83] (A)	GDSL esterase/lipase At2g23540 OS=Arabidopsis thaliana GN=At2g23540 PE=2 SV=1
evm.model.000003F.391	NA	IPR025714; Methyltransferase domain::IPR026635; N-lysine methyltransferase See1-like	decapping nuclease DXO homolog, chloroplastic-like; K14845 RAT1-interacting protein (A)	Protein-lysine N-methyltransferase Mettl10 OS=Mus musculus GN=Mettl10 PE=2 SV=1
evm.model.000003F.497	GO:0004672; protein kinase activity; Molecular Function::GO:0005524; ATP binding; Molecular Function::GO:0006468; protein phosphorylation; Biological Process	IPR000719; Protein kinase domain::IPR002290; Serine/threonine- / dual specificity protein kinase, catalytic domain	putative protein serine/threonine kinase; K04733 interleukin-1 receptor-associated kinase 4 [EC:2.7.11.1] (A)	Probably inactive leucine-rich repeat receptor-like protein kinase At2g25790 OS=Arabidopsis thaliana GN=At2g25790 PE=2 SV=1
evm.model.000003F.657	NA	NA	NA	NA
evm.model.000004F.206	GO:0003735; structural constituent of ribosome; Molecular Function::GO:0005840; ribosome; Cellular Component::GO:0006412; translation; Biological Process	IPR021138; Ribosomal protein L18a	60S ribosomal protein L18a-like; K02882 large subunit ribosomal protein L18Ae (A)	60S ribosomal protein L18a-like protein OS=Arabidopsis thaliana GN=At1g29970 PE=2 SV=2
evm.model.000004F.212	GO:0005515; protein binding; Molecular Function::GO:0005737; cytoplasm; Cellular Component	IPR000108; Neutrophil cytosol factor 2 p67phox::IPR001452; Src homology-3 domain::IPR004148; BAR domain	hypothetical protein; K11247 endophilin-A (A)	Rho guanine nucleotide exchange factor 6 OS=Rattus norvegicus GN=Arhgef6 PE=2 SV=1
evm.model.000004F.260	GO:0016021; integral to membrane; Cellular Component	IPR004877; Cytochrome b561, eukaryote::IPR005018; DOMON domain::IPR006593; Cytochrome b561/ferric reductase transmembrane::IPR017214; Uncharacterised conserved protein UCP037471	uncharacterized LOC104585983; K03189 urease accessory protein (A)	Cytochrome b561 and DOMON domain-containing protein At5g47530 OS=Arabidopsis thaliana GN=At5g47530 PE=2 SV=1
evm.model.000004F.317	GO:0004672; protein kinase activity; Molecular Function::GO:0004713; protein tyrosine kinase activity; Molecular Function::GO:0005515; protein binding; Molecular Function::GO:0005524; ATP binding; Molecular Function::GO:0006468; protein phosphorylation; Biological Process	IPR000719; Protein kinase domain::IPR001611; Leucine-rich repeat::IPR002290; Serine/threonine- / dual specificity protein kinase, catalytic domain::IPR003591; Leucine-rich repeat, typical subtype::IPR013210; Leucine-rich repeat-containing N-terminal, type 2::IPR020635; Tyrosine-protein kinase, catalytic domain::IPR025875; Leucine rich repeat 4	probable receptor protein kinase TMK1; K17285 selenium-binding protein 1 (A)	Receptor-like kinase TMK4 OS=Arabidopsis thaliana GN=TMK4 PE=1 SV=1
evm.model.000004F.376	NA	IPR006456; ZF-HD homeobox protein, Cys/His-rich dimerisation domain	NA	Mini zinc finger protein 2 OS=Arabidopsis thaliana GN=MIF2 PE=1 SV=1
evm.model.000004F.577	GO:0005506; iron ion binding; Molecular Function::GO:0009055; electron carrier activity; Molecular Function::GO:0016705; oxidoreductase activity, acting on paired donors, with incorporation or reduction of molecular oxygen; Molecular Function::GO:0020037; heme binding; Molecular Function::GO:0055114; oxidation-reduction process; Biological Process	IPR001128; Cytochrome P450::IPR002401; Cytochrome P450, E-class, group I	cytochrome P450 78A6-like; K00517 [EC:1.14.-.-] (A)	Cytochrome P450 78A9 OS=Arabidopsis thaliana GN=CYP78A9 PE=2 SV=1
evm.model.000004F.620	GO:0004659; prenyltransferase activity; Molecular Function::GO:0016021; integral to membrane; Cellular Component	IPR000537; UbiA prenyltransferase family	protoheme IX farnesyltransferase, mitochondrial; K02257 protoheme IX farnesyltransferase [EC:2.5.1.-] (A)	Protoheme IX farnesyltransferase, mitochondrial OS=Arabidopsis thaliana GN=COX10 PE=2 SV=4
evm.model.000004F.633	GO:0003824; catalytic activity; Molecular Function	IPR001932; Protein phosphatase 2C (PP2C)-like domain::IPR015655; Protein phosphatase 2C	probable protein phosphatase 2C 60; K01102 pyruvate dehydrogenase phosphatase [EC:3.1.3.43] (A)	Probable protein phosphatase 2C 64 OS=Arabidopsis thaliana GN=At4g38520 PE=2 SV=1
evm.model.000005F.11	GO:0004553; hydrolase activity, hydrolyzing O-glycosyl compounds; Molecular Function::GO:0005975; carbohydrate metabolic process; Biological Process	IPR000490; Glycoside hydrolase, family 17::IPR012946; X8	hypothetical protein; K19891 glucan endo-1,3-beta-glucosidase 1/2/3 [EC:3.2.1.39] (A)	Glucan endo-1,3-beta-glucosidase 13 OS=Arabidopsis thaliana GN=At5g56590 PE=1 SV=1
evm.model.000005F.190	GO:0004672; protein kinase activity; Molecular Function::GO:0004713; protein tyrosine kinase activity; Molecular Function::GO:0005524; ATP binding; Molecular Function::GO:0006468; protein phosphorylation; Biological Process::GO:0030246; carbohydrate binding; Molecular Function	IPR000719; Protein kinase domain::IPR001220; Legume lectin domain::IPR002290; Serine/threonine- / dual specificity protein kinase, catalytic domain::IPR020635; Tyrosine-protein kinase, catalytic domain	L-type lectin-domain containing receptor kinase IV.1-like; K04730 interleukin-1 receptor-associated kinase 1 [EC:2.7.11.1] (A)	L-type lectin-domain containing receptor kinase S.1 OS=Arabidopsis thaliana GN=LECRKS1 PE=2 SV=1
evm.model.000005F.217	NA	IPR005175; Domain of unknown function DUF296	NA	AT-hook motif nuclear-localized protein 21 OS=Arabidopsis thaliana GN=AHL21 PE=2 SV=1
evm.model.000005F.218	GO:0030001; metal ion transport; Biological Process::GO:0046872; metal ion binding; Molecular Function	IPR006121; Heavy metal-associated domain, HMA	NA	NA
evm.model.000005F.219	GO:0000287; magnesium ion binding; Molecular Function::GO:0004749; ribose phosphate diphosphokinase activity; Molecular Function::GO:0009165; nucleotide biosynthetic process; Biological Process	IPR005946; Ribose-phosphate diphosphokinase	ribose-phosphate pyrophosphokinase 1; K00948 ribose-phosphate pyrophosphokinase [EC:2.7.6.1] (A)	Ribose-phosphate pyrophosphokinase 1 OS=Spinacia oleracea GN=PRS1 PE=2 SV=1
evm.model.000005F.24	GO:0016021; integral to membrane; Cellular Component::GO:0055085; transmembrane transport; Biological Process	IPR004837; Sodium/calcium exchanger membrane region	vacuolar cation/proton exchanger 3-like; K07300 Ca2+:H+ antiporter (A)	Vacuolar cation/proton exchanger 5 OS=Arabidopsis thaliana GN=CAX5 PE=2 SV=1
evm.model.000005F.435	GO:0016020; membrane; Cellular Component	IPR000620; Drug/metabolite transporter	probable fructose-bisphosphate aldolase 3, chloroplastic; K01623 fructose-bisphosphate aldolase, class I [EC:4.1.2.13] (A)	WAT1-related protein At5g40240 OS=Arabidopsis thaliana GN=At5g40240 PE=2 SV=1
evm.model.000005F.656.4	GO:0000155; phosphorelay sensor kinase activity; Molecular Function::GO:0000160; phosphorelay signal transduction system; Biological Process::GO:0004871; signal transducer activity; Molecular Function::GO:0005515; protein binding; Molecular Function::GO:0005524; ATP binding; Molecular Function::GO:0006355; regulation of transcription, DNA-dependent; Biological Process::GO:0007165; signal transduc…	IPR000014; PAS domain::IPR000700; PAS-associated, C-terminal::IPR001294; Phytochrome::IPR003018; GAF domain::IPR003594; Histidine kinase-like ATPase, ATP-binding domain::IPR003661; Signal transduction histidine kinase, subgroup 1, dimerisation/phosphoacceptor domain::IPR005467; Signal transduction histidine kinase, core::IPR013515; Phytochrome, central region::IPR013654; PAS fold-2::IPR013767; PA…	PHYA; phytochrome A; K12120 phytochrome A (A)	Phytochrome type A OS=Lathyrus sativus GN=PHYA PE=3 SV=1
evm.model.000006F.145	GO:0006812; cation transport; Biological Process::GO:0015299; solute:hydrogen antiporter activity; Molecular Function::GO:0016021; integral to membrane; Cellular Component::GO:0055085; transmembrane transport; Biological Process	IPR006153; Cation/H+ exchanger	NA	Cation/H(+) antiporter 20 OS=Arabidopsis thaliana GN=CHX20 PE=2 SV=1
evm.model.000006F.146	NA	NA	NA	Cation/H(+) antiporter 20 OS=Arabidopsis thaliana GN=CHX20 PE=2 SV=1
evm.model.000006F.182	NA	IPR007717; Nuclear pore localisation protein NPL4::IPR024682; Nuclear pore localisation protein Npl4, ubiquitin-like domain	nuclear pore localization protein NPL4; K14015 nuclear protein localization protein 4 homolog (A)	NPL4-like protein 1 OS=Arabidopsis thaliana GN=At3g63000 PE=1 SV=1
evm.model.000006F.189	GO:0003824; catalytic activity; Molecular Function::GO:0009058; biosynthetic process; Biological Process	IPR003719; Phenazine biosynthesis PhzF protein	hypothetical protein; K10599 pre-mRNA-processing factor 19 [EC:2.3.2.27] (A)	Uncharacterized isomerase BH0283 OS=Bacillus halodurans (strain ATCC BAA-125 / DSM 18197 / FERM 7344 / JCM 9153 / C-125) GN=BH0283 PE=3 SV=1
evm.model.000006F.230	GO:0030145; manganese ion binding; Molecular Function::GO:0045735; nutrient reservoir activity; Molecular Function	IPR001929; Germin::IPR006045; Cupin 1	uncharacterized LOC101250545; K11426 SET and MYND domain-containing protein (A)	Germin-like protein subfamily 2 member 1 OS=Arabidopsis thaliana GN=GLP4 PE=2 SV=2
evm.model.000006F.231	NA	NA	NA	NA
evm.model.000006F.53	GO:0004672; protein kinase activity; Molecular Function::GO:0004713; protein tyrosine kinase activity; Molecular Function::GO:0005524; ATP binding; Molecular Function::GO:0006468; protein phosphorylation; Biological Process	IPR000719; Protein kinase domain::IPR001245; Serine-threonine/tyrosine-protein kinase catalytic domain::IPR002290; Serine/threonine- / dual specificity protein kinase, catalytic domain::IPR020635; Tyrosine-protein kinase, catalytic domain	protein kinase APK1B, chloroplastic-like; K04733 interleukin-1 receptor-associated kinase 4 [EC:2.7.11.1] (A)	Protein kinase APK1A, chloroplastic OS=Arabidopsis thaliana GN=APK1A PE=2 SV=1
evm.model.000006F.84_evm.model.000006F.85	GO:0005509; calcium ion binding; Molecular Function	IPR001881; EGF-like calcium-binding domain::IPR003137; Protease-associated domain, PA	cubn; cubilin (intrinsic factor-cobalamin receptor); K14616 cubilin (A)	Vacuolar-sorting receptor 1 OS=Arabidopsis thaliana GN=VSR1 PE=1 SV=2
evm.model.000007F.163_evm.model.000007F.164	GO:0003700; sequence-specific DNA binding transcription factor activity; Molecular Function::GO:0006355; regulation of transcription, DNA-dependent; Biological Process::GO:0043565; sequence-specific DNA binding; Molecular Function	IPR004827; Basic-leucine zipper domain::IPR020983; Basic leucine-zipper, C-terminal	Os02g0128200; K09060 plant G-box-binding factor (A)	Light-inducible protein CPRF2 OS=Petroselinum crispum GN=CPRF2 PE=2 SV=2
evm.model.000007F.254	GO:0016021; integral to membrane; Cellular Component::GO:0022857; transmembrane transporter activity; Molecular Function::GO:0055085; transmembrane transport; Biological Process	IPR005828; General substrate transporter::IPR020846; Major facilitator superfamily domain	inorganic phosphate transporter 1-4-like; K08176 MFS transporter, PHS family, inorganic phosphate transporter (A)	Probable inorganic phosphate transporter 1-7 OS=Arabidopsis thaliana GN=PHT1-7 PE=2 SV=2
evm.model.000007F.298	NA	NA	NA	NA
evm.model.000007F.341	GO:0005975; carbohydrate metabolic process; Biological Process::GO:0016901; oxidoreductase activity, acting on the CH-OH group of donors, quinone or similar compound as acceptor; Molecular Function::GO:0048038; quinone binding; Molecular Function	IPR012938; Glucose/Sorbosone dehydrogenase	HHIPL2, TAF1A; HHIP-like 2; K15212 TATA box-binding protein-associated factor RNA polymerase I subunit A (A)	HIPL1 protein OS=Arabidopsis thaliana GN=HIPL1 PE=1 SV=2
evm.model.000007F.437	GO:0004672; protein kinase activity; Molecular Function::GO:0005524; ATP binding; Molecular Function::GO:0006468; protein phosphorylation; Biological Process	IPR000719; Protein kinase domain::IPR002290; Serine/threonine- / dual specificity protein kinase, catalytic domain	casein kinase II subunit alpha-like; K03097 casein kinase II subunit alpha [EC:2.7.11.1] (A)	Casein kinase II subunit alpha, chloroplastic OS=Arabidopsis thaliana GN=At2g23070 PE=2 SV=1
evm.model.000007F.438	GO:0004672; protein kinase activity; Molecular Function::GO:0005524; ATP binding; Molecular Function::GO:0006468; protein phosphorylation; Biological Process	IPR000719; Protein kinase domain::IPR002290; Serine/threonine- / dual specificity protein kinase, catalytic domain	casein kinase II subunit alpha, chloroplastic-like; K03097 casein kinase II subunit alpha [EC:2.7.11.1] (A)	Casein kinase II subunit alpha, chloroplastic OS=Arabidopsis thaliana GN=At2g23070 PE=2 SV=1
evm.model.000007F.49	NA	NA	NA	NA
evm.model.000007F.70.1	NA	IPR007033; Transcriptional activator, plants	ankyrin repeat domain-containing protein 30A; K19748 RAB6-interacting golgin (A)	NA
evm.model.000008F.259	GO:0000166; nucleotide binding; Molecular Function::GO:0006812; cation transport; Biological Process::GO:0016021; integral to membrane; Cellular Component::GO:0019829; cation-transporting ATPase activity; Molecular Function::GO:0046872; metal ion binding; Molecular Function	IPR001757; Cation-transporting P-type ATPase::IPR008250; P-type ATPase, A domain::IPR023214; HAD-like domain::IPR027265; Divalent cation-transporting P-type ATPase	putative inactive cadmium/zinc-transporting ATPase HMA3; K01534 Cd2+/Zn2+-exporting ATPase [EC:3.6.3.3 3.6.3.5] (A)	Cadmium/zinc-transporting ATPase HMA2 OS=Arabidopsis thaliana GN=HMA2 PE=2 SV=1
evm.model.000008F.263	NA	IPR012936; Endoplasmic reticulum vesicle transporter, C-terminal	NA	Endoplasmic reticulum-Golgi intermediate compartment protein 3 OS=Xenopus laevis GN=ergic3 PE=2 SV=1
evm.model.000009F.121	GO:0005515; protein binding; Molecular Function	IPR000048; IQ motif, EF-hand binding site::IPR025064; Domain of unknown function DUF4005	protein gar2; K14411 RNA-binding protein Musashi (A)	Protein IQ-DOMAIN 14 OS=Arabidopsis thaliana GN=IQD14 PE=1 SV=1
evm.model.000009F.190	GO:0004672; protein kinase activity; Molecular Function::GO:0004713; protein tyrosine kinase activity; Molecular Function::GO:0005515; protein binding; Molecular Function::GO:0005524; ATP binding; Molecular Function::GO:0006468; protein phosphorylation; Biological Process	IPR000719; Protein kinase domain::IPR001245; Serine-threonine/tyrosine-protein kinase catalytic domain::IPR002110; Ankyrin repeat::IPR002290; Serine/threonine- / dual specificity protein kinase, catalytic domain::IPR020635; Tyrosine-protein kinase, catalytic domain::IPR020683; Ankyrin repeat-containing domain	probable serine/threonine-protein kinase DDB_G0271682; K06272 integrin-linked kinase [EC:2.7.11.1] (A)	Dual specificity protein kinase splA OS=Dictyostelium discoideum GN=splA PE=1 SV=3
evm.model.000009F.368	GO:0005515; protein binding; Molecular Function	IPR001810; F-box domain::IPR006652; Kelch repeat type 1	hypothetical protein; K10442 kelch-like protein 1/4/5 (A)	F-box/kelch-repeat protein OR23 OS=Arabidopsis thaliana GN=OR23 PE=2 SV=1
evm.model.000009F.410	NA	NA	NA	NA
evm.model.000009F.466.1	GO:0005215; transporter activity; Molecular Function::GO:0005886; plasma membrane; Cellular Component::GO:0016021; integral to membrane; Cellular Component::GO:0055085; transmembrane transport; Biological Process	IPR001958; Tetracycline resistance protein, TetA/multidrug resistance protein MdtG::IPR011701; Major facilitator superfamily::IPR020846; Major facilitator superfamily domain	hypothetical protein; K12818 ATP-dependent RNA helicase DHX8/PRP22 [EC:3.6.4.13] (A)	Protein ZINC INDUCED FACILITATOR-LIKE 1 OS=Arabidopsis thaliana GN=ZIFL1 PE=2 SV=1
evm.model.000009F.55.1	GO:0003924; GTPase activity; Molecular Function::GO:0005525; GTP binding; Molecular Function	IPR000375; Dynamin central domain::IPR001401; Dynamin, GTPase domain::IPR003130; Dynamin GTPase effector::IPR020850; GTPase effector domain, GED::IPR022812; Dynamin superfamily	dynamin, putative; K01528 dynamin GTPase [EC:3.6.5.5] (A)	Dynamin-related protein 1C OS=Arabidopsis thaliana GN=DRP1C PE=1 SV=2
evm.model.000010F.172	GO:0055085; transmembrane transport; Biological Process	IPR002067; Mitochondrial carrier protein::IPR018108; Mitochondrial substrate/solute carrier	solute carrier family 25 member 44; K15121 solute carrier family 25, member 44 (A)	Solute carrier family 25 member 44 OS=Pongo abelii GN=SLC25A44 PE=2 SV=2
evm.model.000010F.248	GO:0003872; 6-phosphofructokinase activity; Molecular Function::GO:0005945; 6-phosphofructokinase complex; Cellular Component::GO:0006002; fructose 6-phosphate metabolic process; Biological Process::GO:0006096; glycolysis; Biological Process	IPR000023; Phosphofructokinase domain::IPR022953; Phosphofructokinase	Phosphofructokinase 5 isoform 1; K00850 6-phosphofructokinase 1 [EC:2.7.1.11] (A)	ATP-dependent 6-phosphofructokinase 5, chloroplastic OS=Arabidopsis thaliana GN=PFK5 PE=1 SV=1
evm.model.000010F.34	NA	IPR006041; Pollen Ole e 1 allergen/extensin	NA	NA
evm.model.000010F.4	GO:0008060; ARF GTPase activator activity; Molecular Function::GO:0008270; zinc ion binding; Molecular Function::GO:0032312; regulation of ARF GTPase activity; Biological Process	IPR001164; Arf GTPase activating protein	probable ADP-ribosylation factor GTPase-activating protein AGD5; K12486 stromal membrane-associated protein (A)	Probable ADP-ribosylation factor GTPase-activating protein AGD5 OS=Arabidopsis thaliana GN=AGD5 PE=1 SV=1
evm.model.000010F.47	GO:0003824; catalytic activity; Molecular Function	IPR001932; Protein phosphatase 2C (PP2C)-like domain::IPR015655; Protein phosphatase 2C	probable protein phosphatase 2C 73-like; K19704 protein phosphatase PTC1 [EC:3.1.3.16] (A)	Probable protein phosphatase 2C 34 OS=Arabidopsis thaliana GN=At3g05640 PE=2 SV=1
evm.model.000010F.48	GO:0003824; catalytic activity; Molecular Function	IPR001932; Protein phosphatase 2C (PP2C)-like domain::IPR015655; Protein phosphatase 2C	AGC protein kinase; K07376 cGMP-dependent protein kinase 1 [EC:2.7.11.12] (A)	Probable protein phosphatase 2C 34 OS=Arabidopsis thaliana GN=At3g05640 PE=2 SV=1
evm.model.000010F.73	NA	IPR004518; NTP pyrophosphohydrolase MazG, putative catalytic core::IPR009039; EAR	dCTP pyrophosphatase 1-like; K16904 dCTP diphosphatase [EC:3.6.1.12] (A)	dCTP pyrophosphatase 1 OS=Mus musculus GN=Dctpp1 PE=1 SV=1
evm.model.000011F.53	GO:0003700; sequence-specific DNA binding transcription factor activity; Molecular Function::GO:0006355; regulation of transcription, DNA-dependent; Biological Process::GO:0043565; sequence-specific DNA binding; Molecular Function	IPR004827; Basic-leucine zipper domain	transcription factor HY5; K16241 transcription factor HY5 (A)	Transcription factor HY5 OS=Solanum lycopersicum GN=HY5 PE=2 SV=1
evm.model.000012F.136	GO:0015095; magnesium ion transmembrane transporter activity; Molecular Function::GO:0015693; magnesium ion transport; Biological Process	IPR026573; Magnesium transporter MRS2/LPE10	RNA splicing protein mrs2, mitochondrial, putative; K16075 magnesium transporter (A)	Magnesium transporter MRS2-4 OS=Arabidopsis thaliana GN=MRS2-4 PE=2 SV=1
evm.model.000012F.199.1	NA	IPR005175; Domain of unknown function DUF296	NA	AT-hook motif nuclear-localized protein 22 OS=Arabidopsis thaliana GN=AHL22 PE=1 SV=1
evm.model.000012F.366	GO:0005515; protein binding; Molecular Function	IPR001611; Leucine-rich repeat::IPR013210; Leucine-rich repeat-containing N-terminal, type 2::IPR024788; Malectin-like carbohydrate-binding domain	FRK1; FLG22-induced receptor-like kinase 1; K16224 senescence-induced receptor-like serine/threonine-protein kinase (A)	Probable LRR receptor-like serine/threonine-protein kinase At1g67720 OS=Arabidopsis thaliana GN=At1g67720 PE=2 SV=1
evm.model.000012F.418	GO:0005515; protein binding; Molecular Function::GO:0008270; zinc ion binding; Molecular Function	IPR001841; Zinc finger, RING-type	zinc finger domain containing protein; K17637 exocyst complex component 2 (A)	RING finger protein 141 OS=Gallus gallus GN=RNF141 PE=2 SV=1
evm.model.000012F.54	GO:0005515; protein binding; Molecular Function	IPR001810; F-box domain	EIF2Aa; eukaryotic initiation factor; K15026 translation initiation factor 2A (A)	F-box protein SKIP8 OS=Arabidopsis thaliana GN=SKIP8 PE=1 SV=1
evm.model.000014F.168	GO:0016798; hydrolase activity, acting on glycosyl bonds; Molecular Function	IPR002818; ThiJ/PfpI::IPR006286; Peptidase C56, PfpI	hypothetical protein; K18881 D-lactate dehydratase [EC:4.2.1.130] (A)	Protein DJ-1 homolog D OS=Arabidopsis thaliana GN=DJ1D PE=1 SV=1
evm.model.000014F.55	GO:0001104; RNA polymerase II transcription cofactor activity; Molecular Function::GO:0006357; regulation of transcription from RNA polymerase II promoter; Biological Process::GO:0016592; mediator complex; Cellular Component	IPR019145; Mediator complex, subunit Med10	mediator of RNA polymerase II transcription subunit 10b-like; K15151 mediator of RNA polymerase II transcription subunit 10 (A)	Mediator of RNA polymerase II transcription subunit 10b OS=Arabidopsis thaliana GN=MED10B PE=1 SV=1
evm.model.000015F.198	GO:0005515; protein binding; Molecular Function::GO:0008270; zinc ion binding; Molecular Function	IPR001841; Zinc finger, RING-type	RING-H2 finger protein ATL56; K19041 E3 ubiquitin-protein ligase RNF38/44 [EC:2.3.2.27] (A)	RING-H2 finger protein ATL56 OS=Arabidopsis thaliana GN=ATL56 PE=2 SV=1
evm.model.000015F.36	GO:0000287; magnesium ion binding; Molecular Function::GO:0016616; oxidoreductase activity, acting on the CH-OH group of donors, NAD or NADP as acceptor; Molecular Function::GO:0051287; NAD binding; Molecular Function::GO:0055114; oxidation-reduction process; Biological Process	IPR001804; Isocitrate and isopropylmalate dehydrogenases family::IPR024084; Isopropylmalate dehydrogenase-like domain	isocitrate dehydrogenase, putative (EC:1.1.1.41); K00030 isocitrate dehydrogenase (NAD+) [EC:1.1.1.41] (A)	Isocitrate dehydrogenase [NAD] regulatory subunit 1, mitochondrial OS=Arabidopsis thaliana GN=IDH1 PE=2 SV=2
evm.model.000015F.450	NA	IPR009737; Sucraseferredoxin-like	hypothetical protein; K01869 leucyl-tRNA synthetase [EC:6.1.1.4] (A)	Altered inheritance of mitochondria protein 32 OS=Meyerozyma guilliermondii (strain ATCC 6260 / CBS 566 / DSM 6381 / JCM 1539 / NBRC 10279 / NRRL Y-324) GN=AIM32 PE=3 SV=2
evm.model.000017F.39	NA	NA	autophagy-related protein 13; K08331 autophagy-related protein 13 (A)	NA
evm.model.000017F.40	NA	IPR018731; Autophagy-related protein 13	autophagy-related protein 13-like; K08331 autophagy-related protein 13 (A)	Autophagy-related protein 13 OS=Pichia angusta GN=ATG13 PE=3 SV=1
evm.model.000017F.68	NA	IPR008545; WEB family	putative WEB family protein At4g17210; K17618 ubiquitin-like domain-containing CTD phosphatase 1 [EC:3.1.3.16] (A)	WEB family protein At5g55860 OS=Arabidopsis thaliana GN=At5g55860 PE=1 SV=1
evm.model.000018F.127	GO:0055085; transmembrane transport; Biological Process	IPR004813; Oligopeptide transporter, OPT superfamily	NA	Metal-nicotianamine transporter YSL3 OS=Arabidopsis thaliana GN=YSL3 PE=2 SV=1
evm.model.000018F.31	GO:0003700; sequence-specific DNA binding transcription factor activity; Molecular Function::GO:0006355; regulation of transcription, DNA-dependent; Biological Process::GO:0043565; sequence-specific DNA binding; Molecular Function	IPR003657; DNA-binding WRKY::IPR018872; Zn-cluster domain	WRKY transcription factor 22; K13425 WRKY transcription factor 22 (A)	Probable WRKY transcription factor 7 OS=Arabidopsis thaliana GN=WRKY7 PE=2 SV=1
evm.model.000018F.321	NA	NA	NA	NA
evm.model.000018F.359	GO:0004672; protein kinase activity; Molecular Function::GO:0004713; protein tyrosine kinase activity; Molecular Function::GO:0005524; ATP binding; Molecular Function::GO:0006468; protein phosphorylation; Biological Process::GO:0007165; signal transduction; Biological Process	IPR000719; Protein kinase domain::IPR002290; Serine/threonine- / dual specificity protein kinase, catalytic domain::IPR004041; NAF domain::IPR018451; NAF/FISL domain::IPR020635; Tyrosine-protein kinase, catalytic domain	CBL-interacting protein kinase 32; K07198 5'-AMP-activated protein kinase, catalytic alpha subunit [EC:2.7.11.11] (A)	CBL-interacting protein kinase 32 OS=Oryza sativa subsp. japonica GN=CIPK32 PE=2 SV=2
evm.model.000018F.75	NA	NA	NA	NA
evm.model.000019F.116	GO:0003677; DNA binding; Molecular Function::GO:0003700; sequence-specific DNA binding transcription factor activity; Molecular Function::GO:0005634; nucleus; Cellular Component::GO:0006355; regulation of transcription, DNA-dependent; Biological Process::GO:0046983; protein dimerization activity; Molecular Function	IPR002100; Transcription factor, MADS-box::IPR002487; Transcription factor, K-box	MADS-box transcription factor 23; K09264 MADS-box transcription factor, plant (A)	Agamous-like MADS-box protein AGL21 OS=Arabidopsis thaliana GN=AGL21 PE=1 SV=1
evm.model.000019F.283	GO:0004143; diacylglycerol kinase activity; Molecular Function::GO:0007205; protein kinase C-activating G-protein coupled receptor signaling pathway; Biological Process	IPR000756; Diacylglycerol kinase, accessory domain::IPR001206; Diacylglycerol kinase, catalytic domain	diacylglycerol kinase 4-like; K00901 diacylglycerol kinase (ATP) [EC:2.7.1.107] (A)	Diacylglycerol kinase 7 OS=Arabidopsis thaliana GN=DGK7 PE=1 SV=1
evm.model.000019F.82	GO:0004672; protein kinase activity; Molecular Function::GO:0004713; protein tyrosine kinase activity; Molecular Function::GO:0005524; ATP binding; Molecular Function::GO:0006468; protein phosphorylation; Biological Process	IPR000719; Protein kinase domain::IPR002290; Serine/threonine- / dual specificity protein kinase, catalytic domain::IPR020635; Tyrosine-protein kinase, catalytic domain	wall-associated receptor kinase-like 14; K04730 interleukin-1 receptor-associated kinase 1 [EC:2.7.11.1] (A)	Wall-associated receptor kinase-like 14 OS=Arabidopsis thaliana GN=WAKL14 PE=2 SV=2
evm.model.000019F.95.4	GO:0005515; protein binding; Molecular Function::GO:0008270; zinc ion binding; Molecular Function	IPR001841; Zinc finger, RING-type	probable E3 ubiquitin-protein ligase HIP1; K10635 E3 ubiquitin-protein ligase Arkadia [EC:2.3.2.27] (A)	Probable E3 ubiquitin-protein ligase HIP1 OS=Oryza sativa subsp. japonica GN=HIP1 PE=1 SV=2
evm.model.000020F.207	NA	IPR006769; Coiled-coil domain containing protein 109, C-terminal	uncharacterized LOC105166296; K01404 leishmanolysin [EC:3.4.24.36] (A)	Calcium uniporter protein 5, mitochondrial OS=Arabidopsis thaliana GN=At1g57610 PE=2 SV=1
evm.model.000020F.52	NA	IPR004328; BRO1 domain	NA	NA
evm.model.000022F.121	GO:0005507; copper ion binding; Molecular Function::GO:0005758; mitochondrial intermembrane space; Cellular Component::GO:0006825; copper ion transport; Biological Process::GO:0016531; copper chaperone activity; Molecular Function	IPR007745; Cytochrome c oxidase copper chaperone	hypothetical protein; K02260 cytochrome c oxidase assembly protein subunit 17 (A)	Cytochrome c oxidase copper chaperone 1 OS=Arabidopsis thaliana GN=COX17-1 PE=2 SV=1
evm.model.000022F.135	GO:0004672; protein kinase activity; Molecular Function::GO:0004713; protein tyrosine kinase activity; Molecular Function::GO:0005524; ATP binding; Molecular Function::GO:0006468; protein phosphorylation; Biological Process::GO:0008152; metabolic process; Biological Process::GO:0016597; amino acid binding; Molecular Function	IPR000719; Protein kinase domain::IPR001245; Serine-threonine/tyrosine-protein kinase catalytic domain::IPR002290; Serine/threonine- / dual specificity protein kinase, catalytic domain::IPR002912; ACT domain::IPR020635; Tyrosine-protein kinase, catalytic domain	protein kinase, putative (EC:2.7.10.2); K17535 serine/threonine-protein kinase TNNI3K [EC:2.7.11.1] (A)	Serine/threonine-protein kinase HT1 OS=Arabidopsis thaliana GN=HT1 PE=1 SV=1
evm.model.000023F.142	GO:0004601; peroxidase activity; Molecular Function::GO:0006979; response to oxidative stress; Biological Process::GO:0020037; heme binding; Molecular Function::GO:0055114; oxidation-reduction process; Biological Process	IPR000823; Plant peroxidase::IPR002016; Haem peroxidase, plant/fungal/bacterial	cationic peroxidase 1-like; K00430 peroxidase [EC:1.11.1.7] (A)	Cationic peroxidase 1 OS=Arachis hypogaea GN=PNC1 PE=1 SV=2
evm.model.000023F.162	GO:0005507; copper ion binding; Molecular Function::GO:0016491; oxidoreductase activity; Molecular Function::GO:0055114; oxidation-reduction process; Biological Process	IPR001117; Multicopper oxidase, type 1::IPR011706; Multicopper oxidase, type 2::IPR011707; Multicopper oxidase, type 3	laccase-7; K05909 laccase [EC:1.10.3.2] (A)	Laccase-7 OS=Arabidopsis thaliana GN=LAC7 PE=2 SV=1
evm.model.000023F.166	NA	IPR023214; HAD-like domain	uncharacterized LOC101294772; K07025 putative hydrolase of the HAD superfamily (A)	Uncharacterized protein C24B11.05 OS=Schizosaccharomyces pombe (strain 972 / ATCC 24843) GN=SPAC24B11.05 PE=3 SV=1
evm.model.000024F.104	GO:0016491; oxidoreductase activity; Molecular Function::GO:0055114; oxidation-reduction process; Biological Process	IPR013027; FAD-dependent pyridine nucleotide-disulphide oxidoreductase::IPR023753; Pyridine nucleotide-disulphide oxidoreductase, FAD/NAD(P)-binding domain	NADH dehydrogenase (EC:1.6.5.3); K03885 NADH dehydrogenase [EC:1.6.99.3] (A)	Apoptosis-inducing factor homolog A OS=Dictyostelium discoideum GN=aifA PE=3 SV=1
evm.model.000024F.107	GO:0080019; fatty-acyl-CoA reductase (alcohol-forming) activity; Molecular Function	IPR013120; Male sterility, NAD-binding::IPR026055; Fatty acyl-CoA reductase	alcohol-forming fatty acyl-CoA reductase-like; K13356 alcohol-forming fatty acyl-CoA reductase [EC:1.2.1.84] (A)	Fatty acyl-CoA reductase 3 OS=Arabidopsis thaliana GN=FAR3 PE=2 SV=1
evm.model.000024F.162	NA	NA	NA	NA
evm.model.000024F.331	GO:0044262; cellular carbohydrate metabolic process; Biological Process::GO:0046912; transferase activity, transferring acyl groups, acyl groups converted into alkyl on transfer; Molecular Function	IPR002020; Citrate synthase-like	citrate synthase, mitochondrial; K01647 citrate synthase [EC:2.3.3.1] (A)	Citrate synthase, mitochondrial OS=Daucus carota GN=CS PE=2 SV=1
evm.model.000024F.60	NA	NA	NA	NA
evm.model.000025F.110	NA	NA	NA	NA
evm.model.000026F.174	GO:0016491; oxidoreductase activity; Molecular Function::GO:0016706; oxidoreductase activity, acting on paired donors, with incorporation or reduction of molecular oxygen, 2-oxoglutarate as one donor, and incorporation of one atom each of oxygen into both donors; Molecular Function::GO:0055114; oxidation-reduction process; Biological Process	IPR005123; Oxoglutarate/iron-dependent dioxygenase::IPR026992; Non-haem dioxygenase N-terminal domain	gibberellin 2-beta-dioxygenase-like; K04125 gibberellin 2-oxidase [EC:1.14.11.13] (A)	Gibberellin 2-beta-dioxygenase OS=Phaseolus coccineus GN=GA2OX1 PE=2 SV=1
evm.model.000026F.234	GO:0006629; lipid metabolic process; Biological Process::GO:0016788; hydrolase activity, acting on ester bonds; Molecular Function	IPR001087; Lipase, GDSL	hypothetical protein; K00679 phospholipid:diacylglycerol acyltransferase [EC:2.3.1.158] (A)	GDSL esterase/lipase EXL3 OS=Arabidopsis thaliana GN=EXL3 PE=2 SV=1
evm.model.000027F.133_evm.model.000027F.134	GO:0003700; sequence-specific DNA binding transcription factor activity; Molecular Function::GO:0006351; transcription, DNA-dependent; Biological Process::GO:0006355; regulation of transcription, DNA-dependent; Biological Process::GO:0043565; sequence-specific DNA binding; Molecular Function	IPR004827; Basic-leucine zipper domain::IPR025422; Transcription factor TGA like domain	BZIP transcription factor family protein isoform 1; K14431 transcription factor TGA (A)	Transcription factor TGA4 OS=Arabidopsis thaliana GN=TGA4 PE=1 SV=2
evm.model.000027F.84	GO:0003735; structural constituent of ribosome; Molecular Function::GO:0005840; ribosome; Cellular Component::GO:0006412; translation; Biological Process	IPR021138; Ribosomal protein L18a	RPL18AA; 60S ribosomal protein L18a-1; K02882 large subunit ribosomal protein L18Ae (A)	60S ribosomal protein L18a-like protein OS=Arabidopsis thaliana GN=At1g29970 PE=2 SV=2
evm.model.000028F.168	GO:0009058; biosynthetic process; Biological Process::GO:0030170; pyridoxal phosphate binding; Molecular Function	IPR004839; Aminotransferase, class I/classII	CCBL; kynurenine-oxoglutarate transaminase / cysteine-S-conjugate beta-lyase (EC:2.6.1.7); K00816 kynurenine---oxoglutarate transaminase / cysteine-S-conjugate beta-lyase / glutamine---phenylpyruvate transaminase [EC:2.6.1.7 4.4.1.13 2.6.1.64] (A)	Methionine aminotransferase OS=Escherichia coli (strain K12) GN=ybdL PE=1 SV=1
evm.model.000028F.291	GO:0005975; carbohydrate metabolic process; Biological Process::GO:0016853; isomerase activity; Molecular Function::GO:0019318; hexose metabolic process; Biological Process	IPR008183; Aldose 1-/Glucose-6-phosphate 1-epimerase::IPR015443; Aldose 1-epimerase	aldose 1-epimerase; K01785 aldose 1-epimerase [EC:5.1.3.3] (A)	Aldose 1-epimerase OS=Mus musculus GN=Galm PE=2 SV=1
evm.model.000028F.292	GO:0000166; nucleotide binding; Molecular Function::GO:0005524; ATP binding; Molecular Function::GO:0016887; ATPase activity; Molecular Function::GO:0017111; nucleoside-triphosphatase activity; Molecular Function	IPR003439; ABC transporter-like::IPR003593; AAA+ ATPase domain::IPR026082; ABC transporter A, ABCA	POPTRDRAFT_831828; ABC transporter family protein; K05643 ATP-binding cassette, subfamily A (ABC1), member 3 (A)	ABC transporter A family member 3 OS=Arabidopsis thaliana GN=ABCA3 PE=2 SV=3
evm.model.000028F.293	GO:0000166; nucleotide binding; Molecular Function::GO:0005524; ATP binding; Molecular Function::GO:0016887; ATPase activity; Molecular Function::GO:0017111; nucleoside-triphosphatase activity; Molecular Function	IPR003439; ABC transporter-like::IPR003593; AAA+ ATPase domain::IPR026082; ABC transporter A, ABCA	ATP-binding cassette sub-family A member 5-like; K05648 ATP-binding cassette, subfamily A (ABC1), member 5 (A)	ABC transporter A family member 2 OS=Arabidopsis thaliana GN=ABCA2 PE=2 SV=1
evm.model.000028F.360	GO:0005986; sucrose biosynthetic process; Biological Process::GO:0050307; sucrose-phosphate phosphatase activity; Molecular Function	IPR006380; Sucrose-phosphate synthase::IPR013679; Sucrose-6-phosphate phosphohydrolase C-terminal	hypothetical protein; K14514 ethylene-insensitive protein 3 (A)	Sucrose-phosphatase 1 OS=Nicotiana tabacum GN=SPP1 PE=2 SV=1
evm.model.000029F.105	NA	IPR009836; Protein of unknown function DUF1399	NA	Glycine-rich domain-containing protein 2 OS=Arabidopsis thaliana GN=GRDP2 PE=2 SV=1
evm.model.000029F.272	GO:0005515; protein binding; Molecular Function	IPR000225; Armadillo	hypothetical protein; K00276 primary-amine oxidase [EC:1.4.3.21] (A)	Importin subunit alpha-1a OS=Oryza sativa subsp. japonica GN=Os01g0253300 PE=1 SV=2
evm.model.000029F.341	GO:0016787; hydrolase activity; Molecular Function	IPR000086; NUDIX hydrolase domain::IPR003293; Nudix hydrolase 6-like::IPR020476; NUDIX hydrolase	NUDIX domain, putative; K03574 8-oxo-dGTP diphosphatase [EC:3.6.1.55] (A)	Nudix hydrolase 2 OS=Arabidopsis thaliana GN=NUDT2 PE=1 SV=1
evm.model.000030F.180	GO:0004185; serine-type carboxypeptidase activity; Molecular Function::GO:0006508; proteolysis; Biological Process	IPR001563; Peptidase S10, serine carboxypeptidase	serine carboxypeptidase-like; K16298 serine carboxypeptidase-like clade IV [EC:3.4.16.-] (A)	Serine carboxypeptidase-like 49 OS=Arabidopsis thaliana GN=SCPL49 PE=2 SV=2
evm.model.000030F.30	GO:0016491; oxidoreductase activity; Molecular Function::GO:0055114; oxidation-reduction process; Biological Process	IPR000103; Pyridine nucleotide-disulphide oxidoreductase, class-II::IPR013027; FAD-dependent pyridine nucleotide-disulphide oxidoreductase::IPR023753; Pyridine nucleotide-disulphide oxidoreductase, FAD/NAD(P)-binding domain	thioredoxin reductase 1-like; K00384 thioredoxin reductase (NADPH) [EC:1.8.1.9] (A)	Thioredoxin reductase 2 OS=Arabidopsis thaliana GN=NTR2 PE=2 SV=2
evm.model.000033F.189	GO:0008270; zinc ion binding; Molecular Function::GO:0046872; metal ion binding; Molecular Function	IPR000058; Zinc finger, AN1-type::IPR007087; Zinc finger, C2H2::IPR015880; Zinc finger, C2H2-like	ZFAND1; zinc finger AN1-type containing 1; K07059 uncharacterized protein (A)	Zinc finger AN1 and C2H2 domain-containing stress-associated protein 11 OS=Arabidopsis thaliana GN=SAP11 PE=2 SV=1
evm.model.000033F.199	NA	IPR019587; Polyketide cyclase/dehydrase	abscisic acid receptor PYR1; K14496 abscisic acid receptor PYR/PYL family (A)	Abscisic acid receptor PYR1 OS=Arabidopsis thaliana GN=PYR1 PE=1 SV=1
evm.model.000033F.79	NA	NA	manganese-dependent ADP-ribose/CDP-alcohol diphosphatase; K01517 manganese-dependent ADP-ribose/CDP-alcohol diphosphatase [EC:3.6.1.13 3.6.1.16 3.6.1.53] (A)	High-affinity nitrate transporter 3.1 OS=Arabidopsis thaliana GN=NRT3.1 PE=1 SV=1
evm.model.000033F.90	GO:0008270; zinc ion binding; Molecular Function	IPR001594; Zinc finger, DHHC-type, palmitoyltransferase	probable protein S-acyltransferase 7; K16675 palmitoyltransferase ZDHHC9/14/18 [EC:2.3.1.225] (A)	Probable protein S-acyltransferase 7 OS=Arabidopsis thaliana GN=PAT07 PE=1 SV=1
evm.model.000034F.136	GO:0016491; oxidoreductase activity; Molecular Function::GO:0016706; oxidoreductase activity, acting on paired donors, with incorporation or reduction of molecular oxygen, 2-oxoglutarate as one donor, and incorporation of one atom each of oxygen into both donors; Molecular Function::GO:0055114; oxidation-reduction process; Biological Process	IPR005123; Oxoglutarate/iron-dependent dioxygenase	1-aminocyclopropane-1-carboxylate oxidase; K05933 aminocyclopropanecarboxylate oxidase [EC:1.14.17.4] (A)	1-aminocyclopropane-1-carboxylate oxidase 5 OS=Arabidopsis thaliana GN=At1g77330 PE=2 SV=1
evm.model.000035F.61	NA	IPR001251; CRAL-TRIO domain::IPR011074; CRAL/TRIO, N-terminal domain	Clp1-domain-containing protein; K14399 polyribonucleotide 5'-hydroxyl-kinase [EC:2.7.1.78] (A)	Random slug protein 5 OS=Dictyostelium discoideum GN=rsc5 PE=2 SV=1
evm.model.000036F.147	GO:0004416; hydroxyacylglutathione hydrolase activity; Molecular Function::GO:0006750; glutathione biosynthetic process; Biological Process::GO:0008270; zinc ion binding; Molecular Function::GO:0016787; hydrolase activity; Molecular Function	IPR001279; Beta-lactamase-like::IPR017782; Hydroxyacylglutathione hydrolase	hypothetical protein; K01069 hydroxyacylglutathione hydrolase [EC:3.1.2.6] (A)	Hydroxyacylglutathione hydrolase 1, mitochondrial OS=Arabidopsis thaliana GN=GLX2-1 PE=2 SV=2
evm.model.000037F.116	NA	IPR009880; Glyoxal oxidase, N-terminal::IPR015202; Domain of unknown function DUF1929	hypothetical protein; K04618 galactose oxidase [EC:1.1.3.9] (A)	Galactose oxidase OS=Gibberella zeae (strain PH-1 / ATCC MYA-4620 / FGSC 9075 / NRRL 31084) GN=GAOA PE=3 SV=1
evm.model.000037F.148	GO:0046373; L-arabinose metabolic process; Biological Process::GO:0046556; alpha-N-arabinofuranosidase activity; Molecular Function	IPR010720; Alpha-L-arabinofuranosidase, C-terminal	alpha-L-arabinofuranosidase 1; K01209 alpha-N-arabinofuranosidase [EC:3.2.1.55] (A)	Alpha-L-arabinofuranosidase 1 OS=Arabidopsis thaliana GN=ASD1 PE=1 SV=1
evm.model.000037F.149	NA	NA	ASD1; alpha-L-arabinofuranosidase; K01209 alpha-N-arabinofuranosidase [EC:3.2.1.55] (A)	Alpha-L-arabinofuranosidase 1 OS=Arabidopsis thaliana GN=ASD1 PE=1 SV=1
evm.model.000037F.158	GO:0030170; pyridoxal phosphate binding; Molecular Function	IPR000277; Cys/Met metabolism, pyridoxal phosphate-dependent enzyme	cystathionine gamma-synthase, chloroplastic; K01739 cystathionine gamma-synthase [EC:2.5.1.48] (A)	Cystathionine gamma-synthase 1, chloroplastic OS=Arabidopsis thaliana GN=CGS1 PE=1 SV=3
evm.model.000037F.254	GO:0003700; sequence-specific DNA binding transcription factor activity; Molecular Function::GO:0006355; regulation of transcription, DNA-dependent; Biological Process::GO:0043565; sequence-specific DNA binding; Molecular Function	IPR003657; DNA-binding WRKY	cyclin-dependent kinase 12; K08819 cyclin-dependent kinase 12/13 [EC:2.7.11.22 2.7.11.23] (A)	Probable WRKY transcription factor 4 OS=Arabidopsis thaliana GN=WRKY4 PE=1 SV=2
evm.model.000037F.28.1	GO:0004177; aminopeptidase activity; Molecular Function::GO:0006508; proteolysis; Biological Process::GO:0008235; metalloexopeptidase activity; Molecular Function::GO:0009987; cellular process; Biological Process	IPR000994; Peptidase M24, structural domain::IPR001714; Peptidase M24, methionine aminopeptidase	methionine aminopeptidase 1D, chloroplastic/mitochondrial; K01265 methionyl aminopeptidase [EC:3.4.11.18] (A)	Methionine aminopeptidase 1D, chloroplastic/mitochondrial OS=Arabidopsis thaliana GN=MAP1D PE=2 SV=1
evm.model.000037F.69	GO:0005515; protein binding; Molecular Function	IPR000007; Tubby, C-terminal::IPR001810; F-box domain	tubby-like F-box protein 1; K19600 tubby-related protein 1 (A)	Tubby-like F-box protein 8 OS=Oryza sativa subsp. japonica GN=TULP8 PE=2 SV=1
evm.model.000039F.108	GO:0006855; drug transmembrane transport; Biological Process::GO:0015238; drug transmembrane transporter activity; Molecular Function::GO:0015297; antiporter activity; Molecular Function::GO:0016020; membrane; Cellular Component::GO:0055085; transmembrane transport; Biological Process	IPR002528; Multi antimicrobial extrusion protein	MATE efflux family protein 6; K03327 multidrug resistance protein, MATE family (A)	MATE efflux family protein 5 OS=Arabidopsis thaliana GN=DTXL1 PE=3 SV=1
evm.model.000039F.166	GO:0030145; manganese ion binding; Molecular Function::GO:0045735; nutrient reservoir activity; Molecular Function	IPR001929; Germin::IPR006045; Cupin 1	uncharacterized LOC101250545; K11426 SET and MYND domain-containing protein (A)	Germin-like protein subfamily T member 2 OS=Arabidopsis thaliana GN=At1g18980 PE=2 SV=1
evm.model.000039F.174.1	NA	IPR021894; Protein of unknown function DUF3506	RNB-domain-containing protein; K18681 DIS3-like exonuclease 1 [EC:3.1.13.-] (A)	Protein EXECUTER 2, chloroplastic OS=Arabidopsis thaliana GN=EX2 PE=2 SV=1
evm.model.000039F.219	GO:0016491; oxidoreductase activity; Molecular Function::GO:0055114; oxidation-reduction process; Biological Process	IPR013027; FAD-dependent pyridine nucleotide-disulphide oxidoreductase::IPR023753; Pyridine nucleotide-disulphide oxidoreductase, FAD/NAD(P)-binding domain	alternative NAD(P)H-ubiquinone oxidoreductase C1, chloroplastic/mitochondrial; K17872 NADH:ubiquinone reductase (non-electrogenic) [EC:1.6.5.9] (A)	Alternative NAD(P)H-ubiquinone oxidoreductase C1, chloroplastic/mitochondrial OS=Arabidopsis thaliana GN=NDC1 PE=1 SV=2
evm.model.000039F.85	NA	IPR010908; Longin domain	hypothetical protein; K19039 E3 ubiquitin-protein ligase ATL7/58/59 [EC:2.3.2.27] (A)	Probable VAMP-like protein At1g33475 OS=Arabidopsis thaliana GN=At1g33475 PE=2 SV=1
evm.model.000040F.26.1	NA	IPR004263; Exostosin-like	probable glycosyltransferase At5g20260; K18789 xylogalacturonan beta-1,3-xylosyltransferase [EC:2.4.2.41] (A)	Probable glycosyltransferase At5g03795 OS=Arabidopsis thaliana GN=At5g03795 PE=3 SV=2
evm.model.000041F.155	NA	IPR003397; Mitochondrial inner membrane translocase subunit Tim17/Tim22/Tim23/peroxisomal protein PMP24	mitochondrial import inner membrane translocase subunit TIM23-1; K17794 mitochondrial import inner membrane translocase subunit TIM23 (A)	Mitochondrial import inner membrane translocase subunit TIM23-1 OS=Arabidopsis thaliana GN=TIM23-1 PE=2 SV=1
evm.model.000042F.136	GO:0004601; peroxidase activity; Molecular Function::GO:0006979; response to oxidative stress; Biological Process::GO:0020037; heme binding; Molecular Function::GO:0055114; oxidation-reduction process; Biological Process	IPR000823; Plant peroxidase::IPR002016; Haem peroxidase, plant/fungal/bacterial	peroxidase 47; K00430 peroxidase [EC:1.11.1.7] (A)	Peroxidase 47 OS=Arabidopsis thaliana GN=PER47 PE=2 SV=2
evm.model.000042F.36	GO:0003677; DNA binding; Molecular Function::GO:0005634; nucleus; Cellular Component::GO:0006351; transcription, DNA-dependent; Biological Process	IPR003617; Transcription elongation factor, TFIIS/CRSP70, N-terminal, sub-type::IPR017923; Transcription factor IIS, N-terminal	hypothetical protein; K15076 transcription elongation factor B, polypeptide 3 (A)	Probable mediator of RNA polymerase II transcription subunit 26b OS=Arabidopsis thaliana GN=MED26B PE=2 SV=1
evm.model.000043F.155_evm.model.000043F.156	NA	IPR008811; Glycosyl hydrolases 36	probable galactinol--sucrose galactosyltransferase 2-like; K06617 raffinose synthase [EC:2.4.1.82] (A)	Probable galactinol--sucrose galactosyltransferase 2 OS=Arabidopsis thaliana GN=RFS2 PE=2 SV=2
evm.model.000043F.33	GO:0000166; nucleotide binding; Molecular Function::GO:0005524; ATP binding; Molecular Function::GO:0006810; transport; Biological Process::GO:0016021; integral to membrane; Cellular Component::GO:0016887; ATPase activity; Molecular Function::GO:0017111; nucleoside-triphosphatase activity; Molecular Function::GO:0042626; ATPase activity, coupled to transmembrane movement of substances; Molecular …	IPR001140; ABC transporter, transmembrane domain::IPR003439; ABC transporter-like::IPR003593; AAA+ ATPase domain::IPR017940; ABC transporter, integral membrane type 1	ATP binding cassette subfamily B4 isoform 1; K05658 ATP-binding cassette, subfamily B (MDR/TAP), member 1 [EC:3.6.3.44] (A)	ABC transporter B family member 4 OS=Arabidopsis thaliana GN=ABCB4 PE=1 SV=1
evm.model.000043F.79	NA	NA	NA	Transmembrane protein 128 OS=Bos taurus GN=TMEM128 PE=2 SV=1
evm.model.000044F.145	NA	NA	NA	NA
evm.model.000044F.212	GO:0003700; sequence-specific DNA binding transcription factor activity; Molecular Function::GO:0006355; regulation of transcription, DNA-dependent; Biological Process::GO:0043565; sequence-specific DNA binding; Molecular Function	IPR001356; Homeobox domain::IPR002913; START domain	homeobox-leucine zipper protein GLABRA 2-like; K09338 homeobox-leucine zipper protein (A)	Homeobox-leucine zipper protein GLABRA 2 OS=Arabidopsis thaliana GN=GL2 PE=2 SV=3
evm.model.000045F.224	GO:0003824; catalytic activity; Molecular Function::GO:0005975; carbohydrate metabolic process; Biological Process::GO:0016857; racemase and epimerase activity, acting on carbohydrates and derivatives; Molecular Function::GO:0044237; cellular metabolic process; Biological Process::GO:0050662; coenzyme binding; Molecular Function	IPR001509; NAD-dependent epimerase/dehydratase::IPR008089; Nucleotide sugar epimerase	UDP-glucuronate 4-epimerase 3; K08679 UDP-glucuronate 4-epimerase [EC:5.1.3.6] (A)	UDP-glucuronate 4-epimerase 3 OS=Arabidopsis thaliana GN=GAE3 PE=2 SV=1
evm.model.000046F.66	NA	IPR001026; Epsin domain, N-terminal::IPR013809; Epsin-like, N-terminal	ENTH/VHS family protein, putative isoform 1; K12471 epsin (A)	Clathrin interactor EPSIN 2 OS=Arabidopsis thaliana GN=EPSIN2 PE=1 SV=1
evm.model.000046F.83	GO:0005515; protein binding; Molecular Function::GO:0008270; zinc ion binding; Molecular Function	IPR001841; Zinc finger, RING-type	E3 ubiquitin-protein ligase ATL41-like; K19038 E3 ubiquitin-protein ligase ATL41 [EC:2.3.2.27] (A)	E3 ubiquitin-protein ligase ATL41 OS=Arabidopsis thaliana GN=ATL41 PE=1 SV=1
evm.model.000047F.188	NA	IPR008540; BZR1, transcriptional repressor	protein BRASSINAZOLE-RESISTANT 1; K14503 brassinosteroid resistant 1/2 (A)	BES1/BZR1 homolog protein 4 OS=Arabidopsis thaliana GN=BEH4 PE=1 SV=1
evm.model.000048F.134	GO:0016020; membrane; Cellular Component	IPR000620; Drug/metabolite transporter	probable fructose-bisphosphate aldolase 3, chloroplastic; K01623 fructose-bisphosphate aldolase, class I [EC:4.1.2.13] (A)	WAT1-related protein At5g07050 OS=Arabidopsis thaliana GN=At5g07050 PE=2 SV=1
evm.model.000049F.55	GO:0003824; catalytic activity; Molecular Function::GO:0005992; trehalose biosynthetic process; Biological Process	IPR003337; Trehalose-phosphatase	probable trehalose-phosphate phosphatase J; K01087 trehalose 6-phosphate phosphatase [EC:3.1.3.12] (A)	Probable trehalose-phosphate phosphatase J OS=Arabidopsis thaliana GN=TPPJ PE=1 SV=1
evm.model.000049F.65	GO:0016020; membrane; Cellular Component	IPR000620; Drug/metabolite transporter::IPR004853; Triose-phosphate transporter domain	triose phosphate/phosphate translocator; K15283 solute carrier family 35, member E1 (A)	Triose phosphate/phosphate translocator TPT, chloroplastic OS=Arabidopsis thaliana GN=TPT PE=2 SV=1
evm.model.000049F.78	GO:0008152; metabolic process; Biological Process::GO:0016787; hydrolase activity; Molecular Function	IPR013094; Alpha/beta hydrolase fold-3	2-hydroxyisoflavanone dehydratase; K13258 2-hydroxyisoflavanone dehydratase [EC:4.2.1.105] (A)	Probable carboxylesterase 2 OS=Arabidopsis thaliana GN=CXE2 PE=2 SV=1
evm.model.000050F.168	NA	NA	NA	NA
evm.model.000050F.171	NA	IPR021825; Protein of unknown function DUF3411, plant	SORBIDRAFT_03g046345, Sb03g046345; hypothetical protein; K07562 nonsense-mediated mRNA decay protein 3 (A)	Protein RETICULATA-RELATED 4 OS=Arabidopsis thaliana GN=RER4 PE=2 SV=1
evm.model.000050F.175	NA	IPR006797; PRELI/MSF1	NA	Protein slowmo homolog OS=Dictyostelium discoideum GN=slmo PE=3 SV=1
evm.model.000051F.109	GO:0003777; microtubule motor activity; Molecular Function::GO:0005524; ATP binding; Molecular Function::GO:0005871; kinesin complex; Cellular Component::GO:0007018; microtubule-based movement; Biological Process::GO:0008017; microtubule binding; Molecular Function	IPR001752; Kinesin, motor domain::IPR021881; Protein of unknown function DUF3490::IPR027640; Kinesin-like protein	hypothetical protein; K11498 centromeric protein E (A)	Kinesin-like protein NACK1 OS=Nicotiana tabacum GN=NACK1 PE=1 SV=1
evm.model.000051F.75	NA	IPR008480; Protein of unknown function DUF761, plant	hypothetical protein; K03350 anaphase-promoting complex subunit 3 (A)	NA
evm.model.000052F.65	GO:0003700; sequence-specific DNA binding transcription factor activity; Molecular Function::GO:0006355; regulation of transcription, DNA-dependent; Biological Process	IPR001471; AP2/ERF domain	ethylene-responsive transcription factor RAP2-7-like; K09284 AP2-like factor, euAP2 lineage (A)	Floral homeotic protein APETALA 2 OS=Arabidopsis thaliana GN=AP2 PE=1 SV=1
evm.model.000053F.107	GO:0016787; hydrolase activity; Molecular Function	IPR004843; Phosphoesterase domain::IPR006186; Serine/threonine-specific protein phosphatase/bis(5-nucleosyl)-tetraphosphatase	serine/threonine-protein phosphatase PP1-like; K06269 serine/threonine-protein phosphatase PP1 catalytic subunit [EC:3.1.3.16] (A)	Serine/threonine-protein phosphatase PP1 OS=Oryza sativa subsp. japonica GN=Os03g0268000 PE=2 SV=2
evm.model.000053F.192	GO:0031072; heat shock protein binding; Molecular Function::GO:0051082; unfolded protein binding; Molecular Function	IPR001305; Heat shock protein DnaJ, cysteine-rich domain::IPR001623; DnaJ domain::IPR002939; Chaperone DnaJ, C-terminal	dnaJ protein homolog; K09503 DnaJ homolog subfamily A member 2 (A)	DnaJ protein homolog OS=Cucumis sativus GN=DNAJ1 PE=2 SV=1
evm.model.000053F.91	GO:0004672; protein kinase activity; Molecular Function::GO:0004713; protein tyrosine kinase activity; Molecular Function::GO:0005515; protein binding; Molecular Function::GO:0005524; ATP binding; Molecular Function::GO:0006468; protein phosphorylation; Biological Process	IPR000719; Protein kinase domain::IPR001245; Serine-threonine/tyrosine-protein kinase catalytic domain::IPR001611; Leucine-rich repeat::IPR002290; Serine/threonine- / dual specificity protein kinase, catalytic domain::IPR020635; Tyrosine-protein kinase, catalytic domain	nodulation receptor kinase-like; K04730 interleukin-1 receptor-associated kinase 1 [EC:2.7.11.1] (A)	Nodulation receptor kinase OS=Pisum sativum GN=NORK PE=1 SV=1
evm.model.000053F.97	GO:0005515; protein binding; Molecular Function	IPR001611; Leucine-rich repeat::IPR003591; Leucine-rich repeat, typical subtype::IPR025875; Leucine rich repeat 4::IPR027733; Protein phosphatase 1 regulatory subunit 7	protein phosphatase 1 regulatory subunit 7-like; K17550 protein phosphatase 1 regulatory subunit 7 (A)	Protein phosphatase 1 regulatory subunit pprA OS=Dictyostelium discoideum GN=pprA PE=3 SV=1
evm.model.000054F.131	GO:0016779; nucleotidyltransferase activity; Molecular Function	IPR002058; PAP/25A-associated::IPR002934; Nucleotidyl transferase domain	poly(A) RNA polymerase cid13; K13291 terminal uridylyltransferase [EC:2.7.7.52] (A)	Poly(A) RNA polymerase cid11 OS=Schizosaccharomyces pombe (strain 972 / ATCC 24843) GN=cid11 PE=3 SV=1
evm.model.000055F.166	NA	IPR003397; Mitochondrial inner membrane translocase subunit Tim17/Tim22/Tim23/peroxisomal protein PMP24::IPR026749; Transmembrane protein 135	transmembrane protein 135; K02354 frizzled 4 (A)	Transmembrane protein 135 OS=Xenopus laevis GN=tmem135 PE=2 SV=1
evm.model.000055F.176	GO:0004672; protein kinase activity; Molecular Function::GO:0004713; protein tyrosine kinase activity; Molecular Function::GO:0005524; ATP binding; Molecular Function::GO:0006468; protein phosphorylation; Biological Process	IPR000719; Protein kinase domain::IPR002290; Serine/threonine- / dual specificity protein kinase, catalytic domain::IPR020635; Tyrosine-protein kinase, catalytic domain	CDPK-related kinase 3-like; K13412 calcium-dependent protein kinase [EC:2.7.11.1] (A)	CDPK-related kinase 4 OS=Arabidopsis thaliana GN=CRK4 PE=2 SV=1
evm.model.000055F.225	GO:0000287; magnesium ion binding; Molecular Function::GO:0004743; pyruvate kinase activity; Molecular Function::GO:0006096; glycolysis; Biological Process::GO:0030955; potassium ion binding; Molecular Function	IPR001697; Pyruvate kinase::IPR015793; Pyruvate kinase, barrel::IPR015795; Pyruvate kinase, C-terminal	PK; pyruvate kinase; K00873 pyruvate kinase [EC:2.7.1.40] (A)	Pyruvate kinase, cytosolic isozyme OS=Solanum tuberosum PE=2 SV=1
evm.model.000055F.271	GO:0004175; endopeptidase activity; Molecular Function::GO:0004298; threonine-type endopeptidase activity; Molecular Function::GO:0005839; proteasome core complex; Cellular Component::GO:0006511; ubiquitin-dependent protein catabolic process; Biological Process::GO:0019773; proteasome core complex, alpha-subunit complex; Cellular Component::GO:0051603; proteolysis involved in cellular protein cat…	IPR000426; Proteasome, alpha-subunit, N-terminal domain::IPR001353; Proteasome, subunit alpha/beta::IPR023332; Proteasome A-type subunit	proteasome subunit alpha type-1-B-like; K02725 20S proteasome subunit alpha 6 [EC:3.4.25.1] (A)	Proteasome subunit alpha type-1-B OS=Arabidopsis thaliana GN=PAF2 PE=1 SV=2
evm.model.000056F.134	NA	IPR007493; Protein of unknown function DUF538	NA	NA
evm.model.000056F.237	GO:0004672; protein kinase activity; Molecular Function::GO:0004713; protein tyrosine kinase activity; Molecular Function::GO:0005524; ATP binding; Molecular Function::GO:0006468; protein phosphorylation; Biological Process	IPR000719; Protein kinase domain::IPR001245; Serine-threonine/tyrosine-protein kinase catalytic domain::IPR002290; Serine/threonine- / dual specificity protein kinase, catalytic domain::IPR020635; Tyrosine-protein kinase, catalytic domain	protein kinase, putative (EC:2.7.10.2); K17535 serine/threonine-protein kinase TNNI3K [EC:2.7.11.1] (A)	Serine/threonine-protein kinase HT1 OS=Arabidopsis thaliana GN=HT1 PE=1 SV=1
evm.model.000056F.254	GO:0005524; ATP binding; Molecular Function::GO:0016887; ATPase activity; Molecular Function	IPR003439; ABC transporter-like	ABC transporter B family member 15-like; K05658 ATP-binding cassette, subfamily B (MDR/TAP), member 1 [EC:3.6.3.44] (A)	ABC transporter B family member 15 OS=Arabidopsis thaliana GN=ABCB15 PE=3 SV=1
evm.model.000056F.85	GO:0030410; nicotianamine synthase activity; Molecular Function::GO:0030418; nicotianamine biosynthetic process; Biological Process	IPR004298; Nicotianamine synthase	nicotianamine synthase; K05953 nicotianamine synthase [EC:2.5.1.43] (A)	Nicotianamine synthase OS=Solanum lycopersicum GN=CHLN PE=2 SV=1
evm.model.000057F.128	NA	IPR025322; Protein of unknown function DUF4228, plant	NA	NA
evm.model.000057F.90	GO:0003682; chromatin binding; Molecular Function	IPR001005; SANT/Myb domain::IPR017930; Myb domain	POPTRDRAFT_408761; hypothetical protein; K09422 myb proto-oncogene protein, plant (A)	Transcription factor RAX3 OS=Arabidopsis thaliana GN=RAX3 PE=2 SV=1
evm.model.000058F.113	NA	IPR006747; Protein of unknown function DUF599	NA	NA
evm.model.000058F.197	GO:0004788; thiamine diphosphokinase activity; Molecular Function::GO:0005524; ATP binding; Molecular Function::GO:0009229; thiamine diphosphate biosynthetic process; Biological Process	IPR007371; Thiamin pyrophosphokinase, catalytic domain::IPR007373; Thiamin pyrophosphokinase, vitamin B1-binding domain	thiamine pyrophosphokinase 1; K00949 thiamine pyrophosphokinase [EC:2.7.6.2] (A)	Thiamine pyrophosphokinase 1 OS=Arabidopsis thaliana GN=TPK1 PE=2 SV=1
evm.model.000060F.149	NA	IPR012312; Haemerythrin/HHE cation-binding motif	uncharacterized LOC100267228; K16276 zinc finger protein-like protein (A)	NA
evm.model.000060F.30	GO:0005515; protein binding; Molecular Function	IPR000717; Proteasome component (PCI) domain	26S proteasome non-ATPase regulatory subunit 13 homolog A; K03039 26S proteasome regulatory subunit N9 (A)	26S proteasome non-ATPase regulatory subunit 13 homolog A OS=Arabidopsis thaliana GN=RPN9A PE=1 SV=1
evm.model.000061F.39	GO:0030145; manganese ion binding; Molecular Function::GO:0045735; nutrient reservoir activity; Molecular Function	IPR001929; Germin::IPR006045; Cupin 1	uncharacterized LOC101250545; K11426 SET and MYND domain-containing protein (A)	Germin-like protein subfamily 2 member 1 OS=Arabidopsis thaliana GN=GLP4 PE=2 SV=2
evm.model.000062F.29	NA	NA	NA	NA
evm.model.000062F.65	GO:0016787; hydrolase activity; Molecular Function	IPR004843; Phosphoesterase domain::IPR006186; Serine/threonine-specific protein phosphatase/bis(5-nucleosyl)-tetraphosphatase	Pectinesterase-2 precursor, putative (EC:3.1.1.11); K01051 pectinesterase [EC:3.1.1.11] (A)	Uncharacterized protein At1g18480 OS=Arabidopsis thaliana GN=At1g18480 PE=2 SV=1
evm.model.000064F.16	GO:0046983; protein dimerization activity; Molecular Function	IPR011598; Myc-type, basic helix-loop-helix (bHLH) domain	MYC2; transcription factor MYC2; K13422 transcription factor MYC2 (A)	Transcription factor bHLH51 OS=Arabidopsis thaliana GN=BHLH51 PE=2 SV=1
evm.model.000064F.18	GO:0003677; DNA binding; Molecular Function::GO:0006355; regulation of transcription, DNA-dependent; Biological Process	IPR003851; Zinc finger, Dof-type	hypothetical protein; K16222 Dof zinc finger protein DOF5.5 (A)	Cyclic dof factor 4 OS=Arabidopsis thaliana GN=CDF4 PE=2 SV=1
evm.model.000064F.41	GO:0003924; GTPase activity; Molecular Function::GO:0005525; GTP binding; Molecular Function	IPR001401; Dynamin, GTPase domain::IPR022812; Dynamin superfamily	hypothetical protein; K17065 dynamin 1-like protein [EC:3.6.5.5] (A)	Dynamin-like protein ARC5 OS=Arabidopsis thaliana GN=ARC5 PE=1 SV=2
evm.model.000066F.129	NA	IPR004853; Triose-phosphate transporter domain	NA	Probable purine permease 11 OS=Arabidopsis thaliana GN=PUP11 PE=1 SV=1
evm.model.000067F.123	NA	IPR002818; ThiJ/PfpI	hypothetical protein; K03152 4-methyl-5(b-hydroxyethyl)-thiazole monophosphate biosynthesis (A)	Protein DJ-1 homolog B OS=Arabidopsis thaliana GN=DJ1B PE=1 SV=1
evm.model.000069F.34	GO:0004175; endopeptidase activity; Molecular Function::GO:0004298; threonine-type endopeptidase activity; Molecular Function::GO:0005839; proteasome core complex; Cellular Component::GO:0006511; ubiquitin-dependent protein catabolic process; Biological Process::GO:0019773; proteasome core complex, alpha-subunit complex; Cellular Component::GO:0051603; proteolysis involved in cellular protein cat…	IPR000426; Proteasome, alpha-subunit, N-terminal domain::IPR001353; Proteasome, subunit alpha/beta::IPR023332; Proteasome A-type subunit	proteasome subunit alpha type-1-B-like; K02725 20S proteasome subunit alpha 6 [EC:3.4.25.1] (A)	Proteasome subunit alpha type-1-B OS=Arabidopsis thaliana GN=PAF2 PE=1 SV=2
evm.model.000070F.185	NA	IPR006460; Protein of unknown function DUF617, plant	NA	Protein MIZU-KUSSEI 1 OS=Arabidopsis thaliana GN=MIZ1 PE=1 SV=1
evm.model.000070F.52	GO:0009058; biosynthetic process; Biological Process::GO:0030170; pyridoxal phosphate binding; Molecular Function	IPR004839; Aminotransferase, class I/classII	tyrosine aminotransferase-like; K00815 tyrosine aminotransferase [EC:2.6.1.5] (A)	Probable aminotransferase TAT2 OS=Arabidopsis thaliana GN=At5g53970 PE=2 SV=1
evm.model.000070F.89	GO:0003924; GTPase activity; Molecular Function::GO:0005525; GTP binding; Molecular Function::GO:0005622; intracellular; Cellular Component::GO:0006184; GTP catabolic process; Biological Process::GO:0006886; intracellular protein transport; Biological Process::GO:0006913; nucleocytoplasmic transport; Biological Process::GO:0007165; signal transduction; Biological Process::GO:0007264; small GTPase…	IPR001806; Small GTPase superfamily::IPR002041; Ran GTPase::IPR003578; Small GTPase superfamily, Rho type::IPR003579; Small GTPase superfamily, Rab type::IPR020849; Small GTPase superfamily, Ras type	ras-related protein RABA1f; K07904 Ras-related protein Rab-11A (A)	Ras-related protein RABA1f OS=Arabidopsis thaliana GN=RABA1F PE=2 SV=1
evm.model.000071F.100	NA	NA	NA	NA
evm.model.000071F.119.1	GO:0005576; extracellular region; Cellular Component::GO:0019953; sexual reproduction; Biological Process	IPR005795; Major pollen allergen Lol pI::IPR007112; Expansin/pollen allergen, DPBB domain::IPR007117; Expansin, cellulose-binding-like domain::IPR007118; Expansin/Lol pI::IPR009009; RlpA-like double-psi beta-barrel domain	NA	Expansin-like A1 OS=Arabidopsis thaliana GN=EXLA1 PE=2 SV=1
evm.model.000074F.134	GO:0016021; integral to membrane; Cellular Component	IPR007248; Mpv17/PMP22	peroxisomal membrane protein PMP22-like; K13347 peroxisomal membrane protein 2 (A)	Peroxisomal membrane protein PMP22 OS=Arabidopsis thaliana GN=PMP22 PE=1 SV=1
evm.model.000075F.72	GO:0004672; protein kinase activity; Molecular Function::GO:0004713; protein tyrosine kinase activity; Molecular Function::GO:0005524; ATP binding; Molecular Function::GO:0006468; protein phosphorylation; Biological Process	IPR000719; Protein kinase domain::IPR001245; Serine-threonine/tyrosine-protein kinase catalytic domain::IPR002290; Serine/threonine- / dual specificity protein kinase, catalytic domain::IPR020635; Tyrosine-protein kinase, catalytic domain	calmodulin-binding receptor-like cytoplasmic kinase 3; K04733 interleukin-1 receptor-associated kinase 4 [EC:2.7.11.1] (A)	Calmodulin-binding receptor-like cytoplasmic kinase 3 OS=Arabidopsis thaliana GN=CRCK3 PE=2 SV=1
evm.model.000076F.27	GO:0005515; protein binding; Molecular Function::GO:0008270; zinc ion binding; Molecular Function	IPR001841; Zinc finger, RING-type	E3 ubiquitin-protein ligase RHA2A; K16282 E3 ubiquitin-protein ligase RHA2 [EC:2.3.2.27] (A)	E3 ubiquitin-protein ligase RHA2A OS=Arabidopsis thaliana GN=RHA2A PE=1 SV=1
evm.model.000078F.177	NA	IPR025846; PMR5 N-terminal domain::IPR026057; PC-Esterase	NA	Protein trichome birefringence-like 34 OS=Arabidopsis thaliana GN=TBL34 PE=2 SV=2
evm.model.000079F.116	GO:0008270; zinc ion binding; Molecular Function	IPR001594; Zinc finger, DHHC-type, palmitoyltransferase	probable protein S-acyltransferase 7; K16675 palmitoyltransferase ZDHHC9/14/18 [EC:2.3.1.225] (A)	Probable protein S-acyltransferase 6 OS=Arabidopsis thaliana GN=PAT06 PE=2 SV=1
evm.model.000079F.62.1	NA	IPR025886; Phloem protein 2-like	Cysteine/Histidine-rich C1 domain family protein, putative; K16219 protein N-terminal methyltransferase [EC:2.1.1.244] (A)	F-box protein At2g02240 OS=Arabidopsis thaliana GN=At2g02240 PE=2 SV=1
evm.model.000082F.130	GO:0033926; glycopeptide alpha-N-acetylgalactosaminidase activity; Molecular Function	IPR024746; Glycosyl hydrolase family 100	SORBIDRAFT_02g032885, Sb02g032885; hypothetical protein; K11593 eukaryotic translation initiation factor 2C (A)	Alkaline/neutral invertase A, mitochondrial OS=Arabidopsis thaliana GN=INVA PE=1 SV=1
evm.model.000084F.66	GO:0004672; protein kinase activity; Molecular Function::GO:0004713; protein tyrosine kinase activity; Molecular Function::GO:0005524; ATP binding; Molecular Function::GO:0006468; protein phosphorylation; Biological Process	IPR000719; Protein kinase domain::IPR002290; Serine/threonine- / dual specificity protein kinase, catalytic domain::IPR020635; Tyrosine-protein kinase, catalytic domain	tyrosine kinase family protein; K04733 interleukin-1 receptor-associated kinase 4 [EC:2.7.11.1] (A)	Probable serine/threonine-protein kinase At1g18390 OS=Arabidopsis thaliana GN=At1g18390 PE=2 SV=2
evm.model.000084F.96	NA	IPR006636; Heat shock chaperonin-binding	hypothetical protein; K09560 suppressor of tumorigenicity protein 13 (A)	Protein TIC 40, chloroplastic OS=Pisum sativum GN=TIC40 PE=1 SV=1
evm.model.000086F.51	GO:0000287; magnesium ion binding; Molecular Function::GO:0004743; pyruvate kinase activity; Molecular Function::GO:0006096; glycolysis; Biological Process::GO:0030955; potassium ion binding; Molecular Function	IPR001697; Pyruvate kinase::IPR015793; Pyruvate kinase, barrel::IPR015795; Pyruvate kinase, C-terminal	pyruvate kinase, cytosolic isozyme; K00873 pyruvate kinase [EC:2.7.1.40] (A)	Pyruvate kinase, cytosolic isozyme OS=Nicotiana tabacum PE=2 SV=1
evm.model.000088F.125	GO:0004672; protein kinase activity; Molecular Function::GO:0004713; protein tyrosine kinase activity; Molecular Function::GO:0005524; ATP binding; Molecular Function::GO:0006468; protein phosphorylation; Biological Process	IPR000719; Protein kinase domain::IPR002290; Serine/threonine- / dual specificity protein kinase, catalytic domain::IPR020635; Tyrosine-protein kinase, catalytic domain	hypothetical protein; K04730 interleukin-1 receptor-associated kinase 1 [EC:2.7.11.1] (A)	Probable leucine-rich repeat receptor-like serine/threonine-protein kinase At5g15730 OS=Arabidopsis thaliana GN=At5g15730 PE=2 SV=1
evm.model.000089F.112	NA	NA	NA	NA
evm.model.000089F.194	GO:0004190; aspartic-type endopeptidase activity; Molecular Function::GO:0006508; proteolysis; Biological Process	IPR001461; Peptidase A1	Eukaryotic aspartyl protease family protein isoform 1; K00924 [EC:2.7.1.-] (A)	Aspartic proteinase-like protein 1 OS=Arabidopsis thaliana GN=At5g10080 PE=1 SV=1
evm.model.000092F.104	GO:0006508; proteolysis; Biological Process::GO:0008234; cysteine-type peptidase activity; Molecular Function	IPR000668; Peptidase C1A, papain C-terminal::IPR013128; Peptidase C1A, papain::IPR013201; Proteinase inhibitor I29, cathepsin propeptide	hypothetical protein; K16292 KDEL-tailed cysteine endopeptidase [EC:3.4.22.-] (A)	Vignain OS=Phaseolus vulgaris PE=2 SV=2
evm.model.000092F.63	GO:0005975; carbohydrate metabolic process; Biological Process::GO:0016901; oxidoreductase activity, acting on the CH-OH group of donors, quinone or similar compound as acceptor; Molecular Function::GO:0048038; quinone binding; Molecular Function	IPR012938; Glucose/Sorbosone dehydrogenase	HHIPL2, TAF1A; HHIP-like 2; K15212 TATA box-binding protein-associated factor RNA polymerase I subunit A (A)	HIPL1 protein OS=Arabidopsis thaliana GN=HIPL1 PE=1 SV=2
evm.model.000092F.99	GO:0003824; catalytic activity; Molecular Function::GO:0008152; metabolic process; Biological Process	IPR000873; AMP-dependent synthetase/ligase::IPR025110; AMP-binding enzyme C-terminal domain	4-coumarate--CoA ligase-like 5; K10526 OPC-8:0 CoA ligase 1 [EC:6.2.1.-] (A)	4-coumarate--CoA ligase-like 9 OS=Arabidopsis thaliana GN=4CLL9 PE=1 SV=2
evm.model.000093F.14	GO:0000166; nucleotide binding; Molecular Function::GO:0000287; magnesium ion binding; Molecular Function::GO:0004012; phospholipid-translocating ATPase activity; Molecular Function::GO:0005524; ATP binding; Molecular Function::GO:0006812; cation transport; Biological Process::GO:0015914; phospholipid transport; Biological Process::GO:0016021; integral to membrane; Cellular Component::GO:0019829;…	IPR001757; Cation-transporting P-type ATPase::IPR006539; Phospholipid-transporting P-type ATPase, subfamily IV::IPR008250; P-type ATPase, A domain	phospholipid-transporting ATPase 1-like; K14802 phospholipid-transporting ATPase [EC:3.6.3.1] (A)	Phospholipid-transporting ATPase 1 OS=Arabidopsis thaliana GN=ALA1 PE=2 SV=1
evm.model.000095F.52	GO:0005783; endoplasmic reticulum; Cellular Component::GO:0006886; intracellular protein transport; Biological Process::GO:0016021; integral to membrane; Cellular Component	IPR008417; B-cell receptor-associated 31-like	hypothetical protein; K14009 B-cell receptor-associated protein 31 (A)	B-cell receptor-associated protein 31 OS=Homo sapiens GN=BCAP31 PE=1 SV=3
evm.model.000095F.65	GO:0005515; protein binding; Molecular Function	IPR000008; C2 calcium-dependent membrane targeting::IPR004182; GRAM domain::IPR018029; C2 membrane targeting protein::IPR020477; C2 domain	Syt7; synaptotagmin 7; K19907 synaptotagmin-7 (A)	C2 and GRAM domain-containing protein At1g03370 OS=Arabidopsis thaliana GN=At1g03370 PE=2 SV=4
evm.model.000099F.158	GO:0003677; DNA binding; Molecular Function::GO:0006355; regulation of transcription, DNA-dependent; Biological Process	IPR003441; NAC domain	NAC domain-containing protein 89-like; K12581 CCR4-NOT transcription complex subunit 7/8 (A)	NAC domain-containing protein 78 OS=Arabidopsis thaliana GN=NAC078 PE=2 SV=2
evm.model.000100F.90	GO:0004619; phosphoglycerate mutase activity; Molecular Function::GO:0006096; glycolysis; Biological Process::GO:0016868; intramolecular transferase activity, phosphotransferases; Molecular Function	IPR005952; Phosphoglycerate mutase 1::IPR013078; Histidine phosphatase superfamily, clade-1	phosphoglycerate mutase-like; K01834 2,3-bisphosphoglycerate-dependent phosphoglycerate mutase [EC:5.4.2.11] (A)	2,3-bisphosphoglycerate-dependent phosphoglycerate mutase OS=Protochlamydia amoebophila (strain UWE25) GN=gpmA PE=3 SV=1
evm.model.000103F.15	GO:0005515; protein binding; Molecular Function	IPR001810; F-box domain::IPR006527; F-box associated domain, type 1	F-box and associated interaction domain protein; K11649 SWI/SNF related-matrix-associated actin-dependent regulator of chromatin subfamily C (A)	F-box/kelch-repeat protein At3g06240 OS=Arabidopsis thaliana GN=At3g06240 PE=2 SV=1
evm.model.000104F.5	GO:0008152; metabolic process; Biological Process::GO:0016624; oxidoreductase activity, acting on the aldehyde or oxo group of donors, disulfide as acceptor; Molecular Function	IPR001017; Dehydrogenase, E1 component	pyruvate dehydrogenase E1 component subunit alpha, mitochondrial; K00161 pyruvate dehydrogenase E1 component alpha subunit [EC:1.2.4.1] (A)	Pyruvate dehydrogenase E1 component subunit alpha, mitochondrial OS=Pisum sativum PE=2 SV=1
evm.model.000105F.58	GO:0008152; metabolic process; Biological Process::GO:0016597; amino acid binding; Molecular Function	IPR002912; ACT domain	glycogen phosphorylase 1-like; K00688 starch phosphorylase [EC:2.4.1.1] (A)	ACT domain-containing protein ACR1 OS=Arabidopsis thaliana GN=ACR1 PE=2 SV=1
evm.model.000105F.60	NA	IPR006553; Leucine-rich repeat, cysteine-containing subtype	F-box protein At1g47056-like; K10268 F-box and leucine-rich repeat protein 2/20 (A)	Putative F-box/LRR-repeat protein 8 OS=Arabidopsis thaliana GN=FBL8 PE=3 SV=1
evm.model.000107F.67	GO:0003779; actin binding; Molecular Function::GO:0005622; intracellular; Cellular Component::GO:0015629; actin cytoskeleton; Cellular Component::GO:0030042; actin filament depolymerization; Biological Process	IPR002108; Actin-binding, cofilin/tropomyosin type::IPR017904; ADF/Cofilin/Destrin	hypothetical protein; K05765 cofilin (A)	Actin-depolymerizing factor 5 OS=Arabidopsis thaliana GN=ADF5 PE=1 SV=1
evm.model.000117F.24	NA	NA	NA	NA
evm.model.000122F.7	NA	IPR004883; Lateral organ boundaries, LOB	uncharacterized LOC102704525; K01227 mannosyl-glycoprotein endo-beta-N-acetylglucosaminidase [EC:3.2.1.96] (A)	LOB domain-containing protein 13 OS=Arabidopsis thaliana GN=LBD13 PE=2 SV=2
evm.model.000123F.29	GO:0000151; ubiquitin ligase complex; Cellular Component::GO:0004842; ubiquitin-protein ligase activity; Molecular Function::GO:0005515; protein binding; Molecular Function::GO:0016567; protein ubiquitination; Biological Process	IPR000225; Armadillo::IPR003613; U box domain	hypothetical protein; K08332 vacuolar protein 8 (A)	U-box domain-containing protein 41 OS=Arabidopsis thaliana GN=PUB41 PE=2 SV=1
evm.model.000123F.30	GO:0003677; DNA binding; Molecular Function::GO:0046983; protein dimerization activity; Molecular Function	IPR011598; Myc-type, basic helix-loop-helix (bHLH) domain::IPR015660; Achaete-scute transcription factor-related	transcription factor bHLH100-like; K18486 heart-and neural crest derivatives-expressed protein 2 (A)	Transcription factor ORG2 OS=Arabidopsis thaliana GN=ORG2 PE=1 SV=1
evm.model.000123F.35	NA	IPR001251; CRAL-TRIO domain	Clp1-domain-containing protein; K14399 polyribonucleotide 5'-hydroxyl-kinase [EC:2.7.1.78] (A)	Motile sperm domain-containing protein 2 OS=Mus musculus GN=Mospd2 PE=1 SV=2
evm.model.000129F.16	GO:0004527; exonuclease activity; Molecular Function	IPR006055; Exonuclease::IPR013520; Exonuclease, RNase T/DNA polymerase III	Trex2; three prime repair exonuclease 2 (EC:3.1.11.2); K10791 three prime repair exonuclease 2 [EC:3.1.11.2] (A)	Exonuclease DPD1, chloroplastic/mitochondrial OS=Arabidopsis thaliana GN=DPD1 PE=1 SV=1
evm.model.000135F.24	GO:0003682; chromatin binding; Molecular Function	IPR001005; SANT/Myb domain::IPR017930; Myb domain	uncharacterized LOC100256181; K09422 myb proto-oncogene protein, plant (A)	Myb-related protein 3R-1 OS=Arabidopsis thaliana GN=MYB3R-1 PE=2 SV=1
evm.model.000141F.29	GO:0016757; transferase activity, transferring glycosyl groups; Molecular Function	IPR002495; Glycosyl transferase, family 8	polygalacturonate 4-alpha-galacturonosyltransferase; K13648 alpha-1,4-galacturonosyltransferase [EC:2.4.1.43] (A)	Probable galacturonosyltransferase-like 7 OS=Arabidopsis thaliana GN=GATL7 PE=2 SV=1
evm.model.000143F.44	NA	IPR010410; Protein of unknown function DUF1005	NA	NA
evm.model.000143F.62	GO:0015078; hydrogen ion transmembrane transporter activity; Molecular Function::GO:0015991; ATP hydrolysis coupled proton transport; Biological Process::GO:0033179; proton-transporting V-type ATPase, V0 domain; Cellular Component	IPR002490; ATPase, V0 complex, subunit 116kDa	hypothetical protein; K02154 V-type H+-transporting ATPase subunit a (A)	V-type proton ATPase subunit a3 OS=Arabidopsis thaliana GN=VHA-a3 PE=1 SV=1
evm.model.000148F.36	GO:0006812; cation transport; Biological Process::GO:0008324; cation transmembrane transporter activity; Molecular Function::GO:0016021; integral to membrane; Cellular Component::GO:0055085; transmembrane transport; Biological Process	IPR002524; Cation efflux protein	Metal tolerance protein B1, putative isoform 1; K14689 solute carrier family 30 (zinc transporter), member 2 (A)	Metal tolerance protein B OS=Arabidopsis thaliana GN=MTPB PE=2 SV=1
evm.model.000148F.6	GO:0008610; lipid biosynthetic process; Biological Process	IPR003333; Mycolic acid cyclopropane synthase	(S)-coclaurine N-methyltransferase; K13384 (S)-coclaurine N-methyltransferase [EC:2.1.1.140] (A)	(S)-coclaurine N-methyltransferase OS=Thalictrum flavum subsp. glaucum PE=1 SV=1
evm.model.000156F.78	GO:0003824; catalytic activity; Molecular Function::GO:0004739; pyruvate dehydrogenase (acetyl-transferring) activity; Molecular Function::GO:0006086; acetyl-CoA biosynthetic process from pyruvate; Biological Process::GO:0008152; metabolic process; Biological Process	IPR005475; Transketolase-like, pyrimidine-binding domain::IPR005476; Transketolase, C-terminal::IPR027110; Pyruvate dehydrogenase E1 component subunit beta	pyruvate dehydrogenase E1 component subunit beta-1, mitochondrial; K00162 pyruvate dehydrogenase E1 component beta subunit [EC:1.2.4.1] (A)	Pyruvate dehydrogenase E1 component subunit beta-1, mitochondrial OS=Arabidopsis thaliana GN=PDH2 PE=1 SV=2
evm.model.000161F.43	GO:0005215; transporter activity; Molecular Function::GO:0006810; transport; Biological Process::GO:0016020; membrane; Cellular Component::GO:0055085; transmembrane transport; Biological Process	IPR006043; Xanthine/uracil/vitamin C permease	adenine/guanine permease AZG1-like; K06901 putative MFS transporter, AGZA family, xanthine/uracil permease (A)	Adenine/guanine permease AZG1 OS=Arabidopsis thaliana GN=AZG1 PE=2 SV=1
evm.model.000161F.46	GO:0005506; iron ion binding; Molecular Function::GO:0009055; electron carrier activity; Molecular Function::GO:0016705; oxidoreductase activity, acting on paired donors, with incorporation or reduction of molecular oxygen; Molecular Function::GO:0020037; heme binding; Molecular Function::GO:0055114; oxidation-reduction process; Biological Process	IPR001128; Cytochrome P450::IPR002401; Cytochrome P450, E-class, group I	trans-cinnamate 4-monooxygenase; K00487 trans-cinnamate 4-monooxygenase [EC:1.14.13.11] (A)	Trans-cinnamate 4-monooxygenase OS=Helianthus tuberosus GN=CYP73A1 PE=1 SV=1
evm.model.000161F.5	GO:0004672; protein kinase activity; Molecular Function::GO:0004713; protein tyrosine kinase activity; Molecular Function::GO:0005515; protein binding; Molecular Function::GO:0005524; ATP binding; Molecular Function::GO:0006468; protein phosphorylation; Biological Process	IPR000719; Protein kinase domain::IPR001245; Serine-threonine/tyrosine-protein kinase catalytic domain::IPR001611; Leucine-rich repeat::IPR002290; Serine/threonine- / dual specificity protein kinase, catalytic domain::IPR013210; Leucine-rich repeat-containing N-terminal, type 2::IPR020635; Tyrosine-protein kinase, catalytic domain::IPR025875; Leucine rich repeat 4	POPTRDRAFT_756677; hypothetical protein; K04730 interleukin-1 receptor-associated kinase 1 [EC:2.7.11.1] (A)	Probable leucine-rich repeat receptor-like protein kinase At5g49770 OS=Arabidopsis thaliana GN=At5g49770 PE=2 SV=1
evm.model.000161F.6	GO:0004672; protein kinase activity; Molecular Function::GO:0005524; ATP binding; Molecular Function::GO:0006468; protein phosphorylation; Biological Process	IPR000719; Protein kinase domain	POPTRDRAFT_756677; hypothetical protein; K04730 interleukin-1 receptor-associated kinase 1 [EC:2.7.11.1] (A)	Probable leucine-rich repeat receptor-like protein kinase At5g49770 OS=Arabidopsis thaliana GN=At5g49770 PE=2 SV=1
evm.model.000162F.29	GO:0006659; phosphatidylserine biosynthetic process; Biological Process	IPR004277; Phosphatidyl serine synthase	Phosphatidyl serine synthase family protein isoform 1; K08730 phosphatidylserine synthase 2 [EC:2.7.8.29] (A)	CDP-diacylglycerol--serine O-phosphatidyltransferase 1 OS=Arabidopsis thaliana GN=PSS1 PE=1 SV=1
evm.model.000164F.75	GO:0003824; catalytic activity; Molecular Function	IPR001932; Protein phosphatase 2C (PP2C)-like domain::IPR015655; Protein phosphatase 2C	hypothetical protein; K01102 pyruvate dehydrogenase phosphatase [EC:3.1.3.43] (A)	Probable protein phosphatase 2C 23 OS=Arabidopsis thaliana GN=PLL4 PE=2 SV=1
evm.model.000182F.34	NA	NA	NA	NA
evm.model.000182F.40	GO:0004190; aspartic-type endopeptidase activity; Molecular Function::GO:0006508; proteolysis; Biological Process	IPR001461; Peptidase A1	Eukaryotic aspartyl protease family protein isoform 1; K00924 [EC:2.7.1.-] (A)	Aspartic proteinase-like protein 2 OS=Arabidopsis thaliana GN=At1g65240 PE=1 SV=2
evm.model.000188F.19	GO:0008152; metabolic process; Biological Process::GO:0016746; transferase activity, transferring acyl groups; Molecular Function	IPR002123; Phospholipid/glycerol acyltransferase	glycerol-3-phosphate acyltransferase 5; K13508 glycerol-3-phosphate acyltransferase [EC:2.3.1.15] (A)	Glycerol-3-phosphate acyltransferase 5 OS=Arabidopsis thaliana GN=GPAT5 PE=1 SV=1
evm.model.000192F.2	GO:0003824; catalytic activity; Molecular Function	IPR001932; Protein phosphatase 2C (PP2C)-like domain::IPR015655; Protein phosphatase 2C	hypothetical protein; K01102 pyruvate dehydrogenase phosphatase [EC:3.1.3.43] (A)	Probable protein phosphatase 2C 23 OS=Arabidopsis thaliana GN=PLL4 PE=2 SV=1
evm.model.000192F.46	NA	IPR018108; Mitochondrial substrate/solute carrier	peroxisomal nicotinamide adenine dinucleotide carrier-like; K13354 solute carrier family 25 (peroxisomal adenine nucleotide transporter), member 17 (A)	Peroxisomal nicotinamide adenine dinucleotide carrier OS=Arabidopsis thaliana GN=PXN PE=1 SV=1
evm.model.000205F.45	NA	NA	NA	NA
evm.model.000209F.38	NA	IPR008545; WEB family	NA	WEB family protein At5g55860 OS=Arabidopsis thaliana GN=At5g55860 PE=1 SV=1
evm.model.000262F.7	GO:0006071; glycerol metabolic process; Biological Process::GO:0008889; glycerophosphodiester phosphodiesterase activity; Molecular Function	IPR004129; Glycerophosphoryl diester phosphodiesterase	POPTRDRAFT_753230; glycerophosphoryl diester phosphodiesterase family protein; K01126 glycerophosphoryl diester phosphodiesterase [EC:3.1.4.46] (A)	Glycerophosphodiester phosphodiesterase GDPDL3 OS=Arabidopsis thaliana GN=GDPDL3 PE=1 SV=3
evm.model.000273F.2	GO:0003735; structural constituent of ribosome; Molecular Function::GO:0005840; ribosome; Cellular Component::GO:0006412; translation; Biological Process	IPR021138; Ribosomal protein L18a	RPL18AA; 60S ribosomal protein L18a-1; K02882 large subunit ribosomal protein L18Ae (A)	60S ribosomal protein L18a-like protein OS=Arabidopsis thaliana GN=At1g29970 PE=2 SV=2
evm.model.000005F.403	GO:0005509; calcium ion binding; Molecular Function	IPR002048; EF-hand domain::IPR011992; EF-hand domain pair	hypothetical protein; K13448 calcium-binding protein CML (A)	Calcium-binding protein CML38 OS=Arabidopsis thaliana GN=CML38 PE=2 SV=1
evm.model.000005F.433	GO:0008113; peptide-methionine (S)-S-oxide reductase activity; Molecular Function::GO:0055114; oxidation-reduction process; Biological Process	IPR002569; Peptide methionine sulphoxide reductase MsrA	peptide methionine sulfoxide reductase A1-like; K07304 peptide-methionine (S)-S-oxide reductase [EC:1.8.4.11] (A)	Peptide methionine sulfoxide reductase OS=Brassica napus GN=PMSR PE=2 SV=1
evm.model.000005F.522	NA	IPR009880; Glyoxal oxidase, N-terminal::IPR015202; Domain of unknown function DUF1929	Pc21g18600; K04618 galactose oxidase [EC:1.1.3.9] (A)	Galactose oxidase OS=Gibberella zeae (strain PH-1 / ATCC MYA-4620 / FGSC 9075 / NRRL 31084) GN=GAOA PE=3 SV=1
evm.model.000005F.527	NA	NA	NA	Uncharacterized protein At1g76070 OS=Arabidopsis thaliana GN=At1g76070 PE=1 SV=1
evm.model.000005F.580	GO:0004672; protein kinase activity; Molecular Function::GO:0004713; protein tyrosine kinase activity; Molecular Function::GO:0005524; ATP binding; Molecular Function::GO:0006468; protein phosphorylation; Biological Process	IPR000719; Protein kinase domain::IPR002290; Serine/threonine- / dual specificity protein kinase, catalytic domain::IPR020635; Tyrosine-protein kinase, catalytic domain	Phosphoenolpyruvate carboxylase kinase 1, putative; K04515 calcium/calmodulin-dependent protein kinase (CaM kinase) II [EC:2.7.11.17] (A)	Phosphoenolpyruvate carboxylase kinase 1 OS=Arabidopsis thaliana GN=PPCK1 PE=1 SV=1
evm.model.000005F.588	GO:0004672; protein kinase activity; Molecular Function::GO:0004713; protein tyrosine kinase activity; Molecular Function::GO:0005524; ATP binding; Molecular Function::GO:0006468; protein phosphorylation; Biological Process	IPR000719; Protein kinase domain::IPR002290; Serine/threonine- / dual specificity protein kinase, catalytic domain::IPR003591; Leucine-rich repeat, typical subtype::IPR020635; Tyrosine-protein kinase, catalytic domain	Kinase family protein with leucine-rich repeat domain, putative; K00924 [EC:2.7.1.-] (A)	Receptor-like protein kinase HSL1 OS=Arabidopsis thaliana GN=HSL1 PE=2 SV=1
evm.model.000005F.597	NA	IPR021261; Protein of unknown function DUF2838	hypothetical protein; K07466 replication factor A1 (A)	Uncharacterized membrane protein C776.05 OS=Schizosaccharomyces pombe (strain 972 / ATCC 24843) GN=SPBC776.05 PE=4 SV=2
evm.model.000005F.92	NA	NA	NA	NA
evm.model.000005F.93	NA	NA	NA	NA
evm.model.000005F.94	NA	NA	NA	NA
evm.model.000006F.16	GO:0005634; nucleus; Cellular Component	IPR006941; Ribonuclease CAF1	Polynucleotidyl transferase, ribonuclease H-like superfamily protein; K12581 CCR4-NOT transcription complex subunit 7/8 (A)	Probable CCR4-associated factor 1 homolog 11 OS=Arabidopsis thaliana GN=CAF1-11 PE=2 SV=1
evm.model.000006F.212	GO:0005509; calcium ion binding; Molecular Function	IPR002048; EF-hand domain	probable calcium-binding protein CML49; K13448 calcium-binding protein CML (A)	Probable calcium-binding protein CML49 OS=Arabidopsis thaliana GN=CML49 PE=2 SV=1
evm.model.000006F.278	GO:0005515; protein binding; Molecular Function	IPR000008; C2 calcium-dependent membrane targeting::IPR018029; C2 membrane targeting protein	POPTRDRAFT_649601; hypothetical protein; K05402 toll-interacting protein (A)	Elicitor-responsive protein 1 OS=Oryza sativa subsp. japonica GN=ERG1 PE=2 SV=1
evm.model.000006F.379	GO:0003677; DNA binding; Molecular Function::GO:0006355; regulation of transcription, DNA-dependent; Biological Process	IPR003441; NAC domain	uncharacterized LOC106399005; K01054 acylglycerol lipase [EC:3.1.1.23] (A)	NAC domain-containing protein 102 OS=Arabidopsis thaliana GN=NAC102 PE=1 SV=1
evm.model.000006F.88	GO:0003676; nucleic acid binding; Molecular Function	IPR000504; RNA recognition motif domain	serine/arginine-rich splicing factor 33-like; K12900 FUS-interacting serine-arginine-rich protein 1 (A)	Serine/arginine-rich SC35-like splicing factor SCL30A OS=Arabidopsis thaliana GN=SCL30A PE=1 SV=1
evm.model.000007F.133	GO:0006633; fatty acid biosynthetic process; Biological Process::GO:0016790; thiolester hydrolase activity; Molecular Function	IPR002864; Acyl-ACP thioesterase::IPR021113; Acyl-ACP-thioesterase, N-terminal	palmitoyl-acyl carrier protein thioesterase, chloroplastic; K10781 fatty acyl-ACP thioesterase B [EC:3.1.2.14 3.1.2.21] (A)	Palmitoyl-acyl carrier protein thioesterase, chloroplastic OS=Gossypium hirsutum GN=FATB1 PE=1 SV=1
evm.model.000007F.135	GO:0005515; protein binding; Molecular Function	IPR001810; F-box domain	NA	NA
evm.model.000007F.185	GO:0009055; electron carrier activity; Molecular Function::GO:0015035; protein disulfide oxidoreductase activity; Molecular Function::GO:0045454; cell redox homeostasis; Biological Process	IPR002109; Glutaredoxin	glutaredoxin, grx, putative; K03676 glutaredoxin 3 (A)	Glutaredoxin-C9 OS=Arabidopsis thaliana GN=GRXC9 PE=1 SV=1
evm.model.000007F.186	NA	NA	NA	Desiccation-related protein PCC3-06 OS=Craterostigma plantagineum PE=2 SV=1
evm.model.000007F.199	GO:0004672; protein kinase activity; Molecular Function::GO:0004713; protein tyrosine kinase activity; Molecular Function::GO:0005524; ATP binding; Molecular Function::GO:0006468; protein phosphorylation; Biological Process	IPR000719; Protein kinase domain::IPR001245; Serine-threonine/tyrosine-protein kinase catalytic domain::IPR002290; Serine/threonine- / dual specificity protein kinase, catalytic domain::IPR020635; Tyrosine-protein kinase, catalytic domain	protein kinase, putative (EC:2.7.10.2); K17535 serine/threonine-protein kinase TNNI3K [EC:2.7.11.1] (A)	Serine/threonine-protein kinase HT1 OS=Arabidopsis thaliana GN=HT1 PE=1 SV=1
evm.model.000007F.258	NA	NA	NA	NA
evm.model.000007F.278	GO:0004372; glycine hydroxymethyltransferase activity; Molecular Function::GO:0006544; glycine metabolic process; Biological Process::GO:0006563; L-serine metabolic process; Biological Process	IPR001085; Serine hydroxymethyltransferase	Serine hydroxymethyltransferase 4 isoform 1; K00600 glycine hydroxymethyltransferase [EC:2.1.2.1] (A)	Serine hydroxymethyltransferase 4 OS=Arabidopsis thaliana GN=SHM4 PE=1 SV=1
evm.model.000007F.403	NA	NA	NA	Vacuole membrane protein KMS1 OS=Arabidopsis thaliana GN=KMS1 PE=1 SV=1
evm.model.000007F.427	NA	IPR008889; VQ	NA	Protein MKS1 OS=Arabidopsis thaliana GN=MKS1 PE=1 SV=2
evm.model.000007F.519	GO:0003682; chromatin binding; Molecular Function	IPR001005; SANT/Myb domain::IPR017930; Myb domain::IPR025756; MYB-CC type transcription factor, LHEQLE-containing domain	uncharacterized protein LOC103984394; K14317 nuclear pore complex protein Nup214 (A)	Protein PHR1-LIKE 1 OS=Arabidopsis thaliana GN=PHL1 PE=1 SV=1
evm.model.000008F.164	GO:0005515; protein binding; Molecular Function	IPR001810; F-box domain::IPR025886; Phloem protein 2-like	vacuolar protein sorting-associated protein 54, chloroplastic-like; K17600 vacuolar protein sorting-associated protein 54 (A)	F-box protein PP2-B1 OS=Arabidopsis thaliana GN=PP2B1 PE=1 SV=1
evm.model.000008F.248	NA	NA	NA	NA
evm.model.000008F.25	GO:0005634; nucleus; Cellular Component	IPR006941; Ribonuclease CAF1	probable CCR4-associated factor 1 homolog 11; K12581 CCR4-NOT transcription complex subunit 7/8 (A)	Probable CCR4-associated factor 1 homolog 11 OS=Arabidopsis thaliana GN=CAF1-11 PE=2 SV=1
evm.model.000008F.326	NA	IPR003323; Ovarian tumour, otubain	abnormal spindle-like microcephaly-associated protein; K16743 abnormal spindle-like microcephaly-associated protein (A)	OTU domain-containing protein DDB_G0284757 OS=Dictyostelium discoideum GN=DDB_G0284757 PE=3 SV=2
evm.model.000008F.425	GO:0004672; protein kinase activity; Molecular Function::GO:0004713; protein tyrosine kinase activity; Molecular Function::GO:0005509; calcium ion binding; Molecular Function::GO:0005524; ATP binding; Molecular Function::GO:0006468; protein phosphorylation; Biological Process	IPR000719; Protein kinase domain::IPR002048; EF-hand domain::IPR002290; Serine/threonine- / dual specificity protein kinase, catalytic domain::IPR011992; EF-hand domain pair::IPR020635; Tyrosine-protein kinase, catalytic domain	calcium-dependent protein kinase 2-like; K13412 calcium-dependent protein kinase [EC:2.7.11.1] (A)	Calcium-dependent protein kinase 33 OS=Arabidopsis thaliana GN=CPK33 PE=2 SV=1
evm.model.000008F.435	NA	IPR000073; Alpha/beta hydrolase fold-1::IPR022742; Putative lysophospholipase	POPTRDRAFT_661356; hydrolase family protein; K01054 acylglycerol lipase [EC:3.1.1.23] (A)	Monoglyceride lipase OS=Rattus norvegicus GN=Mgll PE=1 SV=1
evm.model.000008F.88	GO:0003700; sequence-specific DNA binding transcription factor activity; Molecular Function::GO:0006355; regulation of transcription, DNA-dependent; Biological Process::GO:0043565; sequence-specific DNA binding; Molecular Function	IPR003657; DNA-binding WRKY	WRKY22; WRKY transcription factor 22; K13425 WRKY transcription factor 22 (A)	WRKY transcription factor 22 OS=Arabidopsis thaliana GN=WRKY22 PE=2 SV=1
evm.model.000009F.118	NA	NA	peroxisomal membrane protein 13-like; K13344 peroxin-13 (A)	Peroxisomal membrane protein 13 OS=Arabidopsis thaliana GN=PEX13 PE=1 SV=1
evm.model.000009F.133	GO:0008270; zinc ion binding; Molecular Function	IPR011016; Zinc finger, RING-CH-type	hypothetical protein; K15407 queuine tRNA-ribosyltransferase subunit QTRTD1 [EC:2.4.2.29] (A)	NA
evm.model.000009F.182	NA	NA	NA	NA
evm.model.000009F.19	GO:0003824; catalytic activity; Molecular Function::GO:0003978; UDP-glucose 4-epimerase activity; Molecular Function::GO:0005975; carbohydrate metabolic process; Biological Process::GO:0006012; galactose metabolic process; Biological Process::GO:0016857; racemase and epimerase activity, acting on carbohydrates and derivatives; Molecular Function::GO:0044237; cellular metabolic process; Biological…	IPR001509; NAD-dependent epimerase/dehydratase::IPR005886; UDP-glucose 4-epimerase GalE::IPR008089; Nucleotide sugar epimerase::IPR025308; UDP-glucose 4-epimerase C-terminal domain	UDP-glucose 4-epimerase GEPI48; K01784 UDP-glucose 4-epimerase [EC:5.1.3.2] (A)	UDP-glucose 4-epimerase GEPI48 OS=Cyamopsis tetragonoloba PE=2 SV=1
evm.model.000009F.260	GO:0004751; ribose-5-phosphate isomerase activity; Molecular Function::GO:0009052; pentose-phosphate shunt, non-oxidative branch; Biological Process	IPR004788; Ribose 5-phosphate isomerase, type A	probable ribose-5-phosphate isomerase 2; K01807 ribose 5-phosphate isomerase A [EC:5.3.1.6] (A)	Probable ribose-5-phosphate isomerase 1 OS=Arabidopsis thaliana GN=RPI1 PE=1 SV=1
evm.model.000009F.367	GO:0003700; sequence-specific DNA binding transcription factor activity; Molecular Function::GO:0006355; regulation of transcription, DNA-dependent; Biological Process	IPR001471; AP2/ERF domain	ethylene-responsive transcription factor 1B-like; K14516 ethylene-responsive transcription factor 1 (A)	Ethylene-responsive transcription factor 1B OS=Arabidopsis thaliana GN=ERF1B PE=1 SV=2
evm.model.000009F.404	GO:0000166; nucleotide binding; Molecular Function::GO:0005524; ATP binding; Molecular Function::GO:0006810; transport; Biological Process::GO:0016021; integral to membrane; Cellular Component::GO:0016887; ATPase activity; Molecular Function::GO:0017111; nucleoside-triphosphatase activity; Molecular Function::GO:0042626; ATPase activity, coupled to transmembrane movement of substances; Molecular …	IPR001140; ABC transporter, transmembrane domain::IPR003439; ABC transporter-like::IPR003593; AAA+ ATPase domain::IPR017940; ABC transporter, integral membrane type 1	ABC transporter B family member 11; K05658 ATP-binding cassette, subfamily B (MDR/TAP), member 1 [EC:3.6.3.44] (A)	ABC transporter B family member 4 OS=Arabidopsis thaliana GN=ABCB4 PE=1 SV=1
evm.model.000009F.425	GO:0003333; amino acid transmembrane transport; Biological Process::GO:0015171; amino acid transmembrane transporter activity; Molecular Function::GO:0016020; membrane; Cellular Component	IPR002293; Amino acid/polyamine transporter I::IPR015606; Cationic amino acid transporter	Cationic amino acid transporter 2 isoform 1; K13863 solute carrier family 7 (cationic amino acid transporter), member 1 (A)	Cationic amino acid transporter 2, vacuolar OS=Arabidopsis thaliana GN=CAT2 PE=2 SV=1
evm.model.000009F.433	GO:0005216; ion channel activity; Molecular Function::GO:0005249; voltage-gated potassium channel activity; Molecular Function::GO:0005515; protein binding; Molecular Function::GO:0006811; ion transport; Biological Process::GO:0006813; potassium ion transport; Biological Process::GO:0016020; membrane; Cellular Component::GO:0055085; transmembrane transport; Biological Process	IPR000595; Cyclic nucleotide-binding domain::IPR002110; Ankyrin repeat::IPR003938; Potassium channel, voltage-dependent, EAG/ELK/ERG::IPR005821; Ion transport domain::IPR020683; Ankyrin repeat-containing domain::IPR021789; Potassium channel, plant-type	KCNH6; potassium channel, voltage gated eag related subfamily H, member 6; K04909 potassium voltage-gated channel Eag-related subfamily H member 6 (A)	Potassium channel SKOR OS=Arabidopsis thaliana GN=SKOR PE=1 SV=1
evm.model.000009F.92	GO:0003677; DNA binding; Molecular Function::GO:0006355; regulation of transcription, DNA-dependent; Biological Process	IPR003441; NAC domain	NAC domain-containing protein 89-like; K12581 CCR4-NOT transcription complex subunit 7/8 (A)	NAC domain-containing protein 83 OS=Arabidopsis thaliana GN=NAC083 PE=1 SV=1
evm.model.000010F.18	GO:0003700; sequence-specific DNA binding transcription factor activity; Molecular Function::GO:0006355; regulation of transcription, DNA-dependent; Biological Process::GO:0043565; sequence-specific DNA binding; Molecular Function	IPR003657; DNA-binding WRKY	WRKY family transcription factor; K01892 histidyl-tRNA synthetase [EC:6.1.1.21] (A)	WRKY transcription factor 6 OS=Arabidopsis thaliana GN=WRKY6 PE=1 SV=1
evm.model.000010F.20	NA	NA	NA	NA
evm.model.000010F.263	GO:0003824; catalytic activity; Molecular Function::GO:0006541; glutamine metabolic process; Biological Process::GO:0008242; omega peptidase activity; Molecular Function	IPR015527; Peptidase C26, gamma-glutamyl hydrolase	gamma-glutamyl hydrolase 2-like; K01307 gamma-glutamyl hydrolase [EC:3.4.19.9] (A)	Gamma-glutamyl hydrolase 2 OS=Arabidopsis thaliana GN=GGH2 PE=1 SV=2
evm.model.000010F.270	GO:0004411; homogentisate 1,2-dioxygenase activity; Molecular Function::GO:0006559; L-phenylalanine catabolic process; Biological Process::GO:0006570; tyrosine metabolic process; Biological Process::GO:0055114; oxidation-reduction process; Biological Process	IPR005708; Homogentisate 1,2-dioxygenase	homogentisate 1,2-dioxygenase-like; K00451 homogentisate 1,2-dioxygenase [EC:1.13.11.5] (A)	Homogentisate 1,2-dioxygenase OS=Arabidopsis thaliana GN=HGO PE=2 SV=2
evm.model.000010F.307	NA	IPR012442; Protein of unknown function DUF1645, plant	NA	NA
evm.model.000010F.346	NA	IPR008480; Protein of unknown function DUF761, plant	NA	NA
evm.model.000010F.534	GO:0003824; catalytic activity; Molecular Function::GO:0008762; UDP-N-acetylmuramate dehydrogenase activity; Molecular Function::GO:0016491; oxidoreductase activity; Molecular Function::GO:0016614; oxidoreductase activity, acting on CH-OH group of donors; Molecular Function::GO:0050660; flavin adenine dinucleotide binding; Molecular Function::GO:0055114; oxidation-reduction process; Biological Pr…	IPR006094; FAD linked oxidase, N-terminal::IPR012951; Berberine/berberine-like::IPR016166; FAD-binding, type 2	cysteine desulfurase, mitochondrial precursor; K04487 cysteine desulfurase [EC:2.8.1.7] (A)	Reticuline oxidase-like protein OS=Arabidopsis thaliana GN=At4g20830 PE=1 SV=2
evm.model.000010F.54	GO:0005515; protein binding; Molecular Function	IPR000008; C2 calcium-dependent membrane targeting	NA	NA
evm.model.000011F.146	NA	NA	NA	NA
evm.model.000011F.165	NA	IPR000361; FeS cluster biogenesis	iron-sulfur assembly protein IscA, chloroplastic; K13628 iron-sulfur cluster assembly protein (A)	Iron-sulfur assembly protein IscA-like 2, mitochondrial OS=Arabidopsis thaliana GN=At5g03905 PE=2 SV=2
evm.model.000011F.201	GO:0003700; sequence-specific DNA binding transcription factor activity; Molecular Function::GO:0006355; regulation of transcription, DNA-dependent; Biological Process::GO:0043565; sequence-specific DNA binding; Molecular Function	IPR003657; DNA-binding WRKY	transcription factor, putative; K13424 WRKY transcription factor 33 (A)	Probable WRKY transcription factor 33 OS=Arabidopsis thaliana GN=WRKY33 PE=1 SV=2
evm.model.000011F.250	GO:0004672; protein kinase activity; Molecular Function::GO:0004713; protein tyrosine kinase activity; Molecular Function::GO:0005524; ATP binding; Molecular Function::GO:0006468; protein phosphorylation; Biological Process	IPR000719; Protein kinase domain::IPR002290; Serine/threonine- / dual specificity protein kinase, catalytic domain::IPR020635; Tyrosine-protein kinase, catalytic domain	protein kinase APK1B, chloroplastic-like; K04733 interleukin-1 receptor-associated kinase 4 [EC:2.7.11.1] (A)	Protein kinase APK1B, chloroplastic OS=Arabidopsis thaliana GN=APK1B PE=2 SV=2
evm.model.000012F.106	GO:0046872; metal ion binding; Molecular Function	IPR007087; Zinc finger, C2H2::IPR015880; Zinc finger, C2H2-like	NA	Zinc finger protein ZAT10 OS=Arabidopsis thaliana GN=ZAT10 PE=2 SV=1
evm.model.000012F.121	NA	NA	NA	NA
evm.model.000012F.125	NA	IPR006766; Phosphate-induced protein 1	nucleoporin SEH1-like; K14299 nucleoporin SEH1 (A)	Protein EXORDIUM-like 2 OS=Arabidopsis thaliana GN=EXL2 PE=2 SV=1
evm.model.000012F.277	NA	NA	dead Box protein Dhh1p; K12614 ATP-dependent RNA helicase DDX6/DHH1 [EC:3.6.4.13] (A)	Glycine-rich protein A3 OS=Daucus carota PE=2 SV=1
evm.model.000012F.368	GO:0010215; cellulose microfibril organization; Biological Process::GO:0016049; cell growth; Biological Process::GO:0031225; anchored to membrane; Cellular Component	IPR006918; COBRA, plant	preprotein translocase subunit SECY, chloroplastic-like; K10956 protein transport protein SEC61 subunit alpha (A)	COBRA-like protein 7 OS=Arabidopsis thaliana GN=COBL7 PE=1 SV=2
evm.model.000012F.404	GO:0003677; DNA binding; Molecular Function::GO:0006355; regulation of transcription, DNA-dependent; Biological Process	IPR003441; NAC domain	NAC domain-containing protein 89-like; K12581 CCR4-NOT transcription complex subunit 7/8 (A)	NAC domain-containing protein 100 OS=Arabidopsis thaliana GN=NAC100 PE=2 SV=1
evm.model.000012F.409	GO:0000976; transcription regulatory region sequence-specific DNA binding; Molecular Function::GO:0003677; DNA binding; Molecular Function::GO:0003700; sequence-specific DNA binding transcription factor activity; Molecular Function::GO:0005634; nucleus; Cellular Component::GO:0006355; regulation of transcription, DNA-dependent; Biological Process::GO:0043565; sequence-specific DNA binding; Molecu…	IPR000047; Helix-turn-helix motif::IPR001356; Homeobox domain::IPR003106; Leucine zipper, homeobox-associated	POPTRDRAFT_807937; hypothetical protein; K09338 homeobox-leucine zipper protein (A)	Homeobox-leucine zipper protein HAT5 OS=Arabidopsis thaliana GN=HAT5 PE=1 SV=1
evm.model.000013F.105	GO:0005215; transporter activity; Molecular Function::GO:0006810; transport; Biological Process::GO:0016020; membrane; Cellular Component	IPR000425; Major intrinsic protein	aquaporin NIP1-1-like; K09874 aquaporin NIP (A)	Aquaporin NIP1-2 OS=Arabidopsis thaliana GN=NIP1-2 PE=2 SV=2
evm.model.000013F.108	GO:0003924; GTPase activity; Molecular Function::GO:0005525; GTP binding; Molecular Function::GO:0005622; intracellular; Cellular Component::GO:0006184; GTP catabolic process; Biological Process::GO:0006886; intracellular protein transport; Biological Process::GO:0006913; nucleocytoplasmic transport; Biological Process::GO:0007165; signal transduction; Biological Process::GO:0007264; small GTPase…	IPR001806; Small GTPase superfamily::IPR002041; Ran GTPase::IPR003578; Small GTPase superfamily, Rho type::IPR003579; Small GTPase superfamily, Rab type::IPR020849; Small GTPase superfamily, Ras type	RAB GTPase A1C; K07904 Ras-related protein Rab-11A (A)	Ras-related protein RABA1c OS=Arabidopsis thaliana GN=RABA1C PE=2 SV=1
evm.model.000013F.161	GO:0046983; protein dimerization activity; Molecular Function	IPR011598; Myc-type, basic helix-loop-helix (bHLH) domain	NA	Transcription factor bHLH36 OS=Arabidopsis thaliana GN=BHLH36 PE=2 SV=1
evm.model.000013F.181	GO:0008152; metabolic process; Biological Process::GO:0016787; hydrolase activity; Molecular Function	IPR013094; Alpha/beta hydrolase fold-3	isoprenylcysteine alpha-carbonyl methylesterase ICME-like; K15889 prenylcysteine alpha-carboxyl methylesterase [EC:3.1.1.-] (A)	Probable isoprenylcysteine alpha-carbonyl methylesterase ICMEL2 OS=Arabidopsis thaliana GN=ICMEL2 PE=2 SV=1
evm.model.000013F.25	GO:0004672; protein kinase activity; Molecular Function::GO:0004713; protein tyrosine kinase activity; Molecular Function::GO:0005524; ATP binding; Molecular Function::GO:0006468; protein phosphorylation; Biological Process	IPR000719; Protein kinase domain::IPR002290; Serine/threonine- / dual specificity protein kinase, catalytic domain::IPR020635; Tyrosine-protein kinase, catalytic domain	probable serine/threonine-protein kinase WNK11; K08867 WNK lysine deficient protein kinase [EC:2.7.11.1] (A)	Probable serine/threonine-protein kinase WNK11 OS=Arabidopsis thaliana GN=WNK11 PE=2 SV=1
evm.model.000013F.264	NA	IPR012866; Protein of unknown function DUF1644	lysosomal alpha-mannosidase-like; K01191 alpha-mannosidase [EC:3.2.1.24] (A)	NA
evm.model.000013F.323	GO:0003677; DNA binding; Molecular Function::GO:0006355; regulation of transcription, DNA-dependent; Biological Process	IPR003441; NAC domain	NAC domain-containing protein 89-like; K12581 CCR4-NOT transcription complex subunit 7/8 (A)	NAC domain-containing protein 2 OS=Arabidopsis thaliana GN=NAC002 PE=2 SV=2
evm.model.000013F.348	NA	IPR025846; PMR5 N-terminal domain::IPR026057; PC-Esterase	NA	Protein trichome birefringence-like 39 OS=Arabidopsis thaliana GN=TBL39 PE=2 SV=1
evm.model.000013F.349	NA	NA	NA	NA
evm.model.000013F.79	NA	IPR012881; Protein of unknown function DUF1685	NA	NA
evm.model.000014F.104	NA	NA	NA	NA
evm.model.000014F.174	NA	NA	NA	NA
evm.model.000014F.176	NA	NA	NA	NA
evm.model.000014F.71	GO:0005515; protein binding; Molecular Function	IPR001012; UBX	plant UBX domain-containing protein 8-like; K18726 FAS-associated factor 2 (A)	Plant UBX domain-containing protein 13 OS=Arabidopsis thaliana GN=PUX13 PE=1 SV=1
evm.model.000015F.140	NA	NA	NA	NA
evm.model.000015F.186	NA	IPR008590; Protein of unknown function DUF872, transmembrane	NA	Transmembrane protein 230 OS=Gallus gallus GN=TMEM230 PE=2 SV=1
evm.model.000015F.208	GO:0043565; sequence-specific DNA binding; Molecular Function	IPR001387; Cro/C1-type helix-turn-helix domain::IPR013729; Multiprotein bridging factor 1, N-terminal	multiprotein-bridging factor 1c; K03627 putative transcription factor (A)	Multiprotein-bridging factor 1c OS=Arabidopsis thaliana GN=MBF1C PE=1 SV=1
evm.model.000015F.209	NA	NA	NA	NA
evm.model.000015F.254	NA	IPR020864; Membrane attack complex component/perforin (MACPF) domain	hypothetical protein; K14638 solute carrier family 15 (peptide/histidine transporter), member 3/4 (A)	MACPF domain-containing protein At4g24290 OS=Arabidopsis thaliana GN=At4g24290 PE=2 SV=1
evm.model.000015F.261	GO:0003735; structural constituent of ribosome; Molecular Function::GO:0005840; ribosome; Cellular Component::GO:0006412; translation; Biological Process	IPR021138; Ribosomal protein L18a	NA	NA
evm.model.000015F.316	NA	IPR021410; The fantastic four family	nucleolin; K13161 heterogeneous nuclear ribonucleoprotein R (A)	NA
evm.model.000015F.324	GO:0019904; protein domain specific binding; Molecular Function	IPR000308; 14-3-3 protein::IPR023410; 14-3-3 domain	14-3-3 protein 6; K06630 14-3-3 protein epsilon (A)	14-3-3-like protein 16R OS=Solanum tuberosum PE=2 SV=1
evm.model.000015F.358	GO:0005515; protein binding; Molecular Function::GO:0008270; zinc ion binding; Molecular Function	IPR001841; Zinc finger, RING-type	probable E3 ubiquitin-protein ligase HIP1; K10635 E3 ubiquitin-protein ligase Arkadia [EC:2.3.2.27] (A)	E3 ubiquitin-protein ligase MBR2 OS=Arabidopsis thaliana GN=MBR2 PE=1 SV=1
evm.model.000015F.4	GO:0003700; sequence-specific DNA binding transcription factor activity; Molecular Function::GO:0006355; regulation of transcription, DNA-dependent; Biological Process	IPR001471; AP2/ERF domain	ethylene response factor; K09286 EREBP-like factor (A)	Ethylene-responsive transcription factor 7 OS=Arabidopsis thaliana GN=ERF7 PE=1 SV=1
evm.model.000015F.448	GO:0003830; beta-1,4-mannosylglycoprotein 4-beta-N-acetylglucosaminyltransferase activity; Molecular Function::GO:0006487; protein N-linked glycosylation; Biological Process::GO:0016020; membrane; Cellular Component	IPR006813; Glycosyl transferase, family 17	uncharacterized LOC105780677; K00737 beta-1,4-mannosyl-glycoprotein beta-1,4-N-acetylglucosaminyltransferase [EC:2.4.1.144] (A)	NA
evm.model.000015F.68	GO:0015095; magnesium ion transmembrane transporter activity; Molecular Function::GO:0015693; magnesium ion transport; Biological Process	IPR026573; Magnesium transporter MRS2/LPE10	magnesium transporter MRS2-F-like; K16075 magnesium transporter (A)	Magnesium transporter MRS2-F OS=Oryza sativa subsp. japonica GN=MRS2-F PE=1 SV=1
evm.model.000015F.93	GO:0005515; protein binding; Molecular Function	IPR002710; Dilute::IPR018444; Dil domain	hypothetical protein; K10357 myosin V (A)	Myosin-11 OS=Arabidopsis thaliana GN=XI-E PE=3 SV=1
evm.model.000017F.3	GO:0004812; aminoacyl-tRNA ligase activity; Molecular Function::GO:0005737; cytoplasm; Cellular Component::GO:0006418; tRNA aminoacylation for protein translation; Biological Process	IPR004154; Anticodon-binding::IPR004516; Histidine-tRNA ligase/ATP phosphoribosyltransferase regulatory subunit::IPR006195; Aminoacyl-tRNA synthetase, class II	histidine--tRNA ligase, cytoplasmic; K01892 histidyl-tRNA synthetase [EC:6.1.1.21] (A)	Histidine--tRNA ligase, chloroplastic/mitochondrial OS=Arabidopsis thaliana GN=At3g46100 PE=2 SV=1
evm.model.000018F.194	GO:0005506; iron ion binding; Molecular Function::GO:0009055; electron carrier activity; Molecular Function::GO:0016705; oxidoreductase activity, acting on paired donors, with incorporation or reduction of molecular oxygen; Molecular Function::GO:0020037; heme binding; Molecular Function::GO:0055114; oxidation-reduction process; Biological Process	IPR001128; Cytochrome P450::IPR002401; Cytochrome P450, E-class, group I	Cytochrome P450 94A1; K13407 fatty acid omega-hydroxylase [EC:1.14.-.-] (A)	Cytochrome P450 94A1 OS=Vicia sativa GN=CYP94A1 PE=2 SV=2
evm.model.000018F.321	NA	NA	NA	NA
evm.model.000018F.344	NA	IPR005491; EMSY N-terminal	NA	Protein EMSY-LIKE 3 OS=Arabidopsis thaliana GN=EML3 PE=1 SV=1
evm.model.000018F.373	GO:0004129; cytochrome-c oxidase activity; Molecular Function::GO:0005746; mitochondrial respiratory chain; Cellular Component::GO:0009055; electron carrier activity; Molecular Function	IPR003177; Cytochrome c oxidase, subunit VIIa	NA	NA
evm.model.000018F.383	GO:0004672; protein kinase activity; Molecular Function::GO:0004713; protein tyrosine kinase activity; Molecular Function::GO:0005524; ATP binding; Molecular Function::GO:0006468; protein phosphorylation; Biological Process	IPR000719; Protein kinase domain::IPR001245; Serine-threonine/tyrosine-protein kinase catalytic domain::IPR002290; Serine/threonine- / dual specificity protein kinase, catalytic domain::IPR020635; Tyrosine-protein kinase, catalytic domain	hypothetical protein; K17609 nucleoredoxin [EC:1.8.1.8] (A)	U-box domain-containing protein 34 OS=Arabidopsis thaliana GN=PUB34 PE=3 SV=1
evm.model.000018F.384	NA	NA	kinase family protein; K17609 nucleoredoxin [EC:1.8.1.8] (A)	NA
evm.model.000018F.60	NA	IPR007700; Protein of unknown function DUF668::IPR021864; Protein of unknown function DUF3475	uncharacterized LOC105771841; K12812 ATP-dependent RNA helicase UAP56/SUB2 [EC:3.6.4.13] (A)	NA
evm.model.000018F.78	GO:0016757; transferase activity, transferring glycosyl groups; Molecular Function	IPR007657; Glycosyltransferase AER61, uncharacterised	POPTRDRAFT_576368; hypothetical protein; K18134 protein O-GlcNAc transferase [EC:2.4.1.255] (A)	NA
evm.model.000018F.85	GO:0004672; protein kinase activity; Molecular Function::GO:0004713; protein tyrosine kinase activity; Molecular Function::GO:0005524; ATP binding; Molecular Function::GO:0006468; protein phosphorylation; Biological Process	IPR000719; Protein kinase domain::IPR002290; Serine/threonine- / dual specificity protein kinase, catalytic domain::IPR020635; Tyrosine-protein kinase, catalytic domain	hypothetical protein; K13412 calcium-dependent protein kinase [EC:2.7.11.1] (A)	CDPK-related kinase 1 OS=Arabidopsis thaliana GN=CRK1 PE=1 SV=1
evm.model.000019F.325	NA	IPR008889; VQ	NA	VQ motif-containing protein 29 OS=Arabidopsis thaliana GN=VQ29 PE=2 SV=1
evm.model.000019F.336	GO:0003700; sequence-specific DNA binding transcription factor activity; Molecular Function::GO:0006355; regulation of transcription, DNA-dependent; Biological Process::GO:0043565; sequence-specific DNA binding; Molecular Function	IPR003657; DNA-binding WRKY::IPR018872; Zn-cluster domain	WRKY transcription factor, putative; K13425 WRKY transcription factor 22 (A)	Probable WRKY transcription factor 7 OS=Arabidopsis thaliana GN=WRKY7 PE=2 SV=1
evm.model.000019F.61	NA	IPR006734; Protein of unknown function DUF597	NA	NA
evm.model.000020F.126	NA	IPR006766; Phosphate-induced protein 1	nucleoporin SEH1-like; K14299 nucleoporin SEH1 (A)	Protein EXORDIUM OS=Arabidopsis thaliana GN=EXO PE=2 SV=1
evm.model.000020F.2	GO:0004089; carbonate dehydratase activity; Molecular Function::GO:0008270; zinc ion binding; Molecular Function	IPR001765; Carbonic anhydrase	carbonic anhydrase 2; K01673 carbonic anhydrase [EC:4.2.1.1] (A)	Beta carbonic anhydrase 2, chloroplastic OS=Arabidopsis thaliana GN=BCA2 PE=1 SV=3
evm.model.000020F.241	GO:0003700; sequence-specific DNA binding transcription factor activity; Molecular Function::GO:0006355; regulation of transcription, DNA-dependent; Biological Process	IPR001471; AP2/ERF domain	ethylene-responsive transcription factor 1A-like; K09286 EREBP-like factor (A)	Ethylene-responsive transcription factor 1A OS=Arabidopsis thaliana GN=ERF1A PE=1 SV=2
evm.model.000020F.399	GO:0005515; protein binding; Molecular Function	IPR006652; Kelch repeat type 1	vesicle-fusing ATPase-like; K06027 vesicle-fusing ATPase [EC:3.6.4.6] (A)	F-box/kelch-repeat protein SKIP11 OS=Arabidopsis thaliana GN=SKIP11 PE=1 SV=2
evm.model.000020F.41	GO:0004014; adenosylmethionine decarboxylase activity; Molecular Function::GO:0006597; spermine biosynthetic process; Biological Process::GO:0008295; spermidine biosynthetic process; Biological Process	IPR001985; S-adenosylmethionine decarboxylase	S-adenosylmethionine decarboxylase proenzyme; K01611 S-adenosylmethionine decarboxylase [EC:4.1.1.50] (A)	S-adenosylmethionine decarboxylase proenzyme OS=Vicia faba GN=SAMDC PE=2 SV=1
evm.model.000020F.42	NA	IPR012511; S-adenosyl-l-methionine decarboxylase leader peptide	S-adenosylmethionine decarboxylase proenzyme; K01611 S-adenosylmethionine decarboxylase [EC:4.1.1.50] (A)	NA
evm.model.000020F.97	GO:0008152; metabolic process; Biological Process::GO:0016758; transferase activity, transferring hexosyl groups; Molecular Function	IPR002213; UDP-glucuronosyl/UDP-glucosyltransferase	scopoletin glucosyltransferase; K13496 UDP-glucosyl transferase 73C [EC:2.4.1.-] (A)	UDP-glycosyltransferase 73C3 OS=Arabidopsis thaliana GN=UGT73C3 PE=2 SV=1
evm.model.000022F.122	NA	NA	NA	NA
evm.model.000022F.132	NA	IPR009688; Domain of unknown function DUF1279	NA	NA
evm.model.000022F.90	GO:0003682; chromatin binding; Molecular Function	IPR001005; SANT/Myb domain::IPR017930; Myb domain	GRMZM2G175265, GRMZM2G474769; LHY protein; K12133 MYB-related transcription factor LHY (A)	Protein REVEILLE 2 OS=Arabidopsis thaliana GN=RVE2 PE=2 SV=1
evm.model.000023F.107	GO:0045735; nutrient reservoir activity; Molecular Function	IPR006045; Cupin 1	NA	Globulin-1 S allele OS=Zea mays GN=GLB1 PE=1 SV=2
evm.model.000023F.155	GO:0005515; protein binding; Molecular Function::GO:0051260; protein homooligomerization; Biological Process	IPR000210; BTB/POZ-like::IPR003131; Potassium channel tetramerisation-type BTB domain	serine/threonine-protein kinase AtPK1/AtPK6-like; K04688 p70 ribosomal S6 kinase [EC:2.7.11.1] (A)	BTB/POZ domain-containing protein At3g09030 OS=Arabidopsis thaliana GN=At3g09030 PE=2 SV=1
evm.model.000023F.213	GO:0003883; CTP synthase activity; Molecular Function::GO:0006221; pyrimidine nucleotide biosynthetic process; Biological Process	IPR004468; CTP synthase::IPR017456; CTP synthase, N-terminal::IPR017926; Glutamine amidotransferase	CTP synthase-like; K01937 CTP synthase [EC:6.3.4.2] (A)	CTP synthase OS=Dictyostelium discoideum GN=ctps PE=3 SV=1
evm.model.000023F.300	NA	NA	NA	NA
evm.model.000023F.314	GO:0005509; calcium ion binding; Molecular Function	IPR002048; EF-hand domain::IPR011992; EF-hand domain pair	probable calcium-binding protein CML45; K02183 calmodulin (A)	Probable calcium-binding protein CML45 OS=Arabidopsis thaliana GN=CML45 PE=1 SV=1
evm.model.000023F.379	GO:0046872; metal ion binding; Molecular Function	IPR007087; Zinc finger, C2H2::IPR015880; Zinc finger, C2H2-like	Os04g0471000; Similar to H0418A01.4 protein.; K05747 Wiskott-Aldrich syndrome protein (A)	Zinc finger protein ZAT10 OS=Arabidopsis thaliana GN=ZAT10 PE=2 SV=1
evm.model.000023F.51	GO:0005515; protein binding; Molecular Function::GO:0008270; zinc ion binding; Molecular Function	IPR001841; Zinc finger, RING-type::IPR002035; von Willebrand factor, type A	ITIH1, ITI_HC1; inter-alpha-trypsin inhibitor heavy chain 1; K19014 inter-alpha-trypsin inhibitor heavy chain H1 (A)	Uncharacterized protein sll0103 OS=Synechocystis sp. (strain PCC 6803 / Kazusa) GN=sll0103 PE=3 SV=1
evm.model.000023F.63	GO:0004664; prephenate dehydratase activity; Molecular Function::GO:0009094; L-phenylalanine biosynthetic process; Biological Process	IPR001086; Prephenate dehydratase	arogenate dehydratase/prephenate dehydratase 6, chloroplastic-like; K05359 arogenate/prephenate dehydratase [EC:4.2.1.91 4.2.1.51] (A)	Arogenate dehydratase/prephenate dehydratase 6, chloroplastic OS=Arabidopsis thaliana GN=ADT6 PE=1 SV=1
evm.model.000024F.238	GO:0005515; protein binding; Molecular Function::GO:0016021; integral to membrane; Cellular Component::GO:0016192; vesicle-mediated transport; Biological Process	IPR001388; Synaptobrevin::IPR001680; WD40 repeat	lethal(2) giant larvae protein homolog SRO77-like; K08518 syntaxin-binding protein 5 (A)	Syntaxin-binding protein 5 OS=Mus musculus GN=Stxbp5 PE=1 SV=3
evm.model.000024F.244	NA	IPR009743; Hs1pro-1, C-terminal::IPR009869; Hs1pro-1, N-terminal	NA	Nematode resistance protein-like HSPRO2 OS=Arabidopsis thaliana GN=HSPRO2 PE=1 SV=1
evm.model.000024F.3	NA	IPR004895; Prenylated rab acceptor PRA1	3-epi-6-deoxocathasterone 23-monooxygenase-like; K12638 3-epi-6-deoxocathasterone 23-monooxygenase [EC:1.14.13.112] (A)	PRA1 family protein F2 OS=Arabidopsis thaliana GN=PRA1F2 PE=1 SV=1
evm.model.000024F.97	NA	NA	NA	NA
evm.model.000024F.99	NA	NA	transcription factor jumonji (JmjC) domain protein; K10277 lysine-specific demethylase 8 [EC:1.14.11.27] (A)	Putative lysine-specific demethylase JMJD5 OS=Arabidopsis thaliana GN=JMJD5 PE=2 SV=1
evm.model.000025F.129	GO:0004252; serine-type endopeptidase activity; Molecular Function::GO:0008270; zinc ion binding; Molecular Function::GO:0016021; integral to membrane; Cellular Component	IPR001876; Zinc finger, RanBP2-type::IPR022764; Peptidase S54, rhomboid domain	uncharacterized LOC102612667; K09651 rhomboid domain-containing protein 1 [EC:3.4.21.-] (A)	Rhomboid-like protein 14, mitochondrial OS=Arabidopsis thaliana GN=RBL14 PE=2 SV=1
evm.model.000025F.138	NA	NA	NA	NA
evm.model.000025F.169	NA	IPR009606; Protein of unknown function DUF1218	NA	NA
evm.model.000026F.142	NA	IPR010754; Optic atrophy 3-like	An15g04490; myosin-1; K10356 myosin I (A)	OPA3-like protein OS=Schizosaccharomyces pombe (strain 972 / ATCC 24843) GN=SPBC1703.11 PE=3 SV=1
evm.model.000026F.180	GO:0015031; protein transport; Biological Process	IPR005024; Snf7	POPTRDRAFT_833929; SNF7 family protein; K12198 charged multivesicular body protein 5 (A)	Charged multivesicular body protein 5 OS=Rattus norvegicus GN=Chmp5 PE=2 SV=1
evm.model.000026F.210	NA	NA	NA	NA
evm.model.000026F.276	GO:0042578; phosphoric ester hydrolase activity; Molecular Function	IPR002013; Synaptojanin, N-terminal	SYNJ1; synaptojanin 1; K01099 phosphatidylinositol-bisphosphatase [EC:3.1.3.36] (A)	Phosphoinositide phosphatase SAC4 OS=Arabidopsis thaliana GN=SAC4 PE=2 SV=1
evm.model.000026F.277	GO:0005515; protein binding; Molecular Function::GO:0008270; zinc ion binding; Molecular Function	IPR001841; Zinc finger, RING-type	E3 ubiquitin-protein ligase RHA1B-like; K16281 RING-H2 zinc finger protein RHA1 (A)	E3 ubiquitin-protein ligase ATL15 OS=Arabidopsis thaliana GN=ATL15 PE=1 SV=1
evm.model.000026F.280	GO:0005216; ion channel activity; Molecular Function::GO:0006811; ion transport; Biological Process::GO:0016020; membrane; Cellular Component::GO:0055085; transmembrane transport; Biological Process	IPR000595; Cyclic nucleotide-binding domain::IPR005821; Ion transport domain	cyclic nucleotide-gated ion channel 1-like; K05391 cyclic nucleotide gated channel, other eukaryote (A)	Cyclic nucleotide-gated ion channel 1 OS=Arabidopsis thaliana GN=CNGC1 PE=1 SV=1
evm.model.000026F.281	NA	IPR006476; Conserved hypothetical protein CHP01589, plant	NA	NA
evm.model.000026F.287	GO:0003677; DNA binding; Molecular Function::GO:0003700; sequence-specific DNA binding transcription factor activity; Molecular Function::GO:0005634; nucleus; Cellular Component::GO:0006351; transcription, DNA-dependent; Biological Process::GO:0006355; regulation of transcription, DNA-dependent; Biological Process::GO:0043565; sequence-specific DNA binding; Molecular Function	IPR004827; Basic-leucine zipper domain::IPR012900; G-box binding, MFMR	Common plant regulatory factor CPRF-1, putative; K09060 plant G-box-binding factor (A)	Common plant regulatory factor 1 OS=Petroselinum crispum GN=CPRF1 PE=2 SV=1
evm.model.000026F.296	NA	IPR008511; Protein BYPASS-related	NA	Protein BPS1, chloroplastic OS=Arabidopsis thaliana GN=BPS1 PE=2 SV=1
evm.model.000026F.331	GO:0000151; ubiquitin ligase complex; Cellular Component::GO:0004842; ubiquitin-protein ligase activity; Molecular Function::GO:0016567; protein ubiquitination; Biological Process	IPR003613; U box domain	hypothetical protein; K08332 vacuolar protein 8 (A)	E3 ubiquitin-protein ligase PUB23 OS=Arabidopsis thaliana GN=PUB23 PE=1 SV=1
evm.model.000026F.35	GO:0004672; protein kinase activity; Molecular Function::GO:0004713; protein tyrosine kinase activity; Molecular Function::GO:0005524; ATP binding; Molecular Function::GO:0006468; protein phosphorylation; Biological Process	IPR000719; Protein kinase domain::IPR001245; Serine-threonine/tyrosine-protein kinase catalytic domain::IPR002290; Serine/threonine- / dual specificity protein kinase, catalytic domain::IPR020635; Tyrosine-protein kinase, catalytic domain	hypothetical protein; K13436 pto-interacting protein 1 [EC:2.7.11.1] (A)	PTI1-like tyrosine-protein kinase 3 OS=Arabidopsis thaliana GN=PTI13 PE=1 SV=1
evm.model.000026F.71	GO:0016020; membrane; Cellular Component::GO:0016021; integral to membrane; Cellular Component::GO:0022857; transmembrane transporter activity; Molecular Function::GO:0022891; substrate-specific transmembrane transporter activity; Molecular Function::GO:0055085; transmembrane transport; Biological Process	IPR003663; Sugar/inositol transporter::IPR005828; General substrate transporter::IPR020846; Major facilitator superfamily domain	NDAI0G06310; hypothetical protein; K08139 MFS transporter, SP family, sugar:H+ symporter (A)	Sugar transport protein 13 OS=Arabidopsis thaliana GN=STP13 PE=1 SV=2
evm.model.000026F.93	GO:0004672; protein kinase activity; Molecular Function::GO:0004713; protein tyrosine kinase activity; Molecular Function::GO:0005524; ATP binding; Molecular Function::GO:0006468; protein phosphorylation; Biological Process::GO:0007165; signal transduction; Biological Process	IPR000719; Protein kinase domain::IPR002290; Serine/threonine- / dual specificity protein kinase, catalytic domain::IPR004041; NAF domain::IPR018451; NAF/FISL domain::IPR020635; Tyrosine-protein kinase, catalytic domain	CBL-interacting serine/threonine-protein kinase 1-like; K07198 5'-AMP-activated protein kinase, catalytic alpha subunit [EC:2.7.11.11] (A)	CBL-interacting protein kinase 1 OS=Oryza sativa subsp. japonica GN=CIPK1 PE=2 SV=1
evm.model.000027F.106	GO:0000103; sulfate assimilation; Biological Process::GO:0004020; adenylylsulfate kinase activity; Molecular Function::GO:0005524; ATP binding; Molecular Function	IPR002891; Adenylylsulphate kinase	adenylyl-sulfate kinase 3-like; K00860 adenylylsulfate kinase [EC:2.7.1.25] (A)	Adenylyl-sulfate kinase, chloroplastic OS=Catharanthus roseus GN=AKN PE=2 SV=1
evm.model.000027F.114	GO:0004672; protein kinase activity; Molecular Function::GO:0004713; protein tyrosine kinase activity; Molecular Function::GO:0005524; ATP binding; Molecular Function::GO:0006468; protein phosphorylation; Biological Process	IPR000719; Protein kinase domain::IPR002290; Serine/threonine- / dual specificity protein kinase, catalytic domain::IPR020635; Tyrosine-protein kinase, catalytic domain	mitogen-activated protein kinase kinase kinase NPK1-like; K04421 mitogen-activated protein kinase kinase kinase 3 [EC:2.7.11.25] (A)	Mitogen-activated protein kinase kinase kinase A OS=Dictyostelium discoideum GN=mkkA PE=1 SV=2
evm.model.000027F.160	NA	IPR025846; PMR5 N-terminal domain::IPR026057; PC-Esterase	NA	Protein trichome birefringence-like 19 OS=Arabidopsis thaliana GN=TBL19 PE=3 SV=1
evm.model.000027F.58	NA	NA	NA	NA
evm.model.000028F.148	GO:0046872; metal ion binding; Molecular Function	IPR000571; Zinc finger, CCCH-type	zinc finger CCCH domain-containing protein 39-like; K15308 tristetraprolin (A)	Zinc finger CCCH domain-containing protein 12 OS=Arabidopsis thaliana GN=At1g32360 PE=2 SV=1
evm.model.000028F.222	GO:0003677; DNA binding; Molecular Function::GO:0006355; regulation of transcription, DNA-dependent; Biological Process	IPR003441; NAC domain	NAC domain-containing protein 89-like; K12581 CCR4-NOT transcription complex subunit 7/8 (A)	NAC transcription factor 29 OS=Arabidopsis thaliana GN=NAC029 PE=2 SV=1
evm.model.000028F.239	NA	IPR007679; Protein of unknown function DUF569	uncharacterized LOC104446249; K03094 S-phase kinase-associated protein 1 (A)	NA
evm.model.000028F.60	GO:0003824; catalytic activity; Molecular Function	IPR001932; Protein phosphatase 2C (PP2C)-like domain	probable protein phosphatase 2C 55; K17508 protein phosphatase PTC7 [EC:3.1.3.16] (A)	Probable protein phosphatase 2C 55 OS=Arabidopsis thaliana GN=At4g16580 PE=2 SV=2
evm.model.000028F.73	GO:0005515; protein binding; Molecular Function::GO:0008270; zinc ion binding; Molecular Function	IPR001841; Zinc finger, RING-type::IPR002035; von Willebrand factor, type A	cacna2d4; calcium channel, voltage-dependent, alpha 2/delta subunit 4; K04861 voltage-dependent calcium channel alpha-2/delta-4 (A)	Inter-alpha-trypsin inhibitor heavy chain H2 OS=Homo sapiens GN=ITIH2 PE=1 SV=2
evm.model.000028F.77	GO:0004357; glutamate-cysteine ligase activity; Molecular Function::GO:0042398; cellular modified amino acid biosynthetic process; Biological Process	IPR006336; Glutamate--cysteine ligase, GCS2	Glutamate--cysteine ligase, chloroplast precursor, putative (EC:6.3.2.2); K01919 glutamate--cysteine ligase [EC:6.3.2.2] (A)	Glutamate--cysteine ligase, chloroplastic OS=Nicotiana tabacum GN=GSH1 PE=2 SV=2
evm.model.000029F.266	GO:0005515; protein binding; Molecular Function	IPR001810; F-box domain::IPR006553; Leucine-rich repeat, cysteine-containing subtype	F-box protein At1g47056-like; K10268 F-box and leucine-rich repeat protein 2/20 (A)	F-box protein SKIP2 OS=Arabidopsis thaliana GN=SKIP2 PE=1 SV=1
evm.model.000030F.24	NA	IPR010658; Nodulin-like	hypothetical protein; K14794 ribosomal RNA-processing protein 12 (A)	Protein NUCLEAR FUSION DEFECTIVE 4 OS=Arabidopsis thaliana GN=NFD4 PE=3 SV=1
evm.model.000030F.56_evm.model.000030F.57	GO:0008152; metabolic process; Biological Process::GO:0016491; oxidoreductase activity; Molecular Function	IPR002198; Short-chain dehydrogenase/reductase SDR::IPR002347; Glucose/ribitol dehydrogenase	POPTRDRAFT_552142; hypothetical protein; K15095 (+)-neomenthol dehydrogenase [EC:1.1.1.208] (A)	Short-chain dehydrogenase/reductase 2b OS=Arabidopsis thaliana GN=SDR2b PE=2 SV=1
evm.model.000031F.127	GO:0033926; glycopeptide alpha-N-acetylgalactosaminidase activity; Molecular Function	IPR024746; Glycosyl hydrolase family 100	SORBIDRAFT_02g032885, Sb02g032885; hypothetical protein; K11593 eukaryotic translation initiation factor 2C (A)	Alkaline/neutral invertase CINV2 OS=Arabidopsis thaliana GN=CINV2 PE=1 SV=1
evm.model.000031F.136	NA	IPR003829; Pirin, N-terminal domain::IPR008778; Pirin, C-terminal domain::IPR012093; Pirin	pirin-like protein; K06911 uncharacterized protein (A)	Pirin-like protein OS=Solanum lycopersicum PE=2 SV=1
evm.model.000032F.99	GO:0046872; metal ion binding; Molecular Function	IPR007087; Zinc finger, C2H2::IPR015880; Zinc finger, C2H2-like	Beta-galactosidase 17; K12309 beta-galactosidase [EC:3.2.1.23] (A)	Protein SENSITIVE TO PROTON RHIZOTOXICITY 1 OS=Arabidopsis thaliana GN=STOP1 PE=2 SV=1
evm.model.000033F.114	GO:0006465; signal peptide processing; Biological Process::GO:0008233; peptidase activity; Molecular Function::GO:0016020; membrane; Cellular Component	IPR001733; Peptidase S26B, eukaryotic signal peptidase::IPR019759; Peptidase S24/S26A/S26B	signal peptidase complex catalytic subunit SEC11A-like; K13280 signal peptidase, endoplasmic reticulum-type [EC:3.4.-.-] (A)	Signal peptidase complex catalytic subunit SEC11C OS=Pongo abelii GN=SEC11C PE=2 SV=3
evm.model.000033F.16	GO:0005515; protein binding; Molecular Function	IPR006652; Kelch repeat type 1	vesicle-fusing ATPase-like; K06027 vesicle-fusing ATPase [EC:3.6.4.6] (A)	F-box/kelch-repeat protein SKIP11 OS=Arabidopsis thaliana GN=SKIP11 PE=1 SV=2
evm.model.000033F.162.2	GO:0003995; acyl-CoA dehydrogenase activity; Molecular Function::GO:0003997; acyl-CoA oxidase activity; Molecular Function::GO:0005777; peroxisome; Cellular Component::GO:0006631; fatty acid metabolic process; Biological Process::GO:0006635; fatty acid beta-oxidation; Biological Process::GO:0050660; flavin adenine dinucleotide binding; Molecular Function::GO:0055114; oxidation-reduction process; …	IPR002655; Acyl-CoA oxidase, C-terminal::IPR006091; Acyl-CoA oxidase/dehydrogenase, central domain::IPR012258; Acyl-CoA oxidase	peroxisomal acyl-coenzyme A oxidase 1-like; K00232 acyl-CoA oxidase [EC:1.3.3.6] (A)	Peroxisomal acyl-coenzyme A oxidase 1 OS=Arabidopsis thaliana GN=ACX1 PE=1 SV=1
evm.model.000033F.164	GO:0003700; sequence-specific DNA binding transcription factor activity; Molecular Function::GO:0006355; regulation of transcription, DNA-dependent; Biological Process	IPR001471; AP2/ERF domain	ethylene-responsive transcription factor 2; K09286 EREBP-like factor (A)	Ethylene-responsive transcription factor 1A OS=Arabidopsis thaliana GN=ERF1A PE=1 SV=2
evm.model.000033F.268	NA	IPR012442; Protein of unknown function DUF1645, plant	NA	NA
evm.model.000033F.36	GO:0005515; protein binding; Molecular Function	IPR000270; Phox/Bem1p	clustered mitochondria protein homolog; K03255 protein TIF31 (A)	NA
evm.model.000034F.18	NA	NA	Transcription regulatory protein SNF5; K03953 NADH dehydrogenase (ubiquinone) 1 alpha subcomplex subunit 9 (A)	NA
evm.model.000035F.113	GO:0033926; glycopeptide alpha-N-acetylgalactosaminidase activity; Molecular Function	IPR024746; Glycosyl hydrolase family 100	NA	Alkaline/neutral invertase CINV2 OS=Arabidopsis thaliana GN=CINV2 PE=1 SV=1
evm.model.000035F.114	GO:0033926; glycopeptide alpha-N-acetylgalactosaminidase activity; Molecular Function	IPR024746; Glycosyl hydrolase family 100	SORBIDRAFT_02g032885, Sb02g032885; hypothetical protein; K11593 eukaryotic translation initiation factor 2C (A)	Cytosolic invertase 1 OS=Oryza sativa subsp. japonica GN=CINV1 PE=1 SV=1
evm.model.000035F.125	NA	NA	NA	NA
evm.model.000036F.122	GO:0006950; response to stress; Biological Process	IPR004926; Late embryogenesis abundant protein, LEA-5	NA	Indole-3-acetic acid-induced protein ARG2 OS=Vigna radiata var. radiata GN=ARG2 PE=2 SV=1
evm.model.000036F.70	GO:0016787; hydrolase activity; Molecular Function	IPR000086; NUDIX hydrolase domain	nudix hydrolase 18, mitochondrial-like; K07766 diphosphoinositol-polyphosphate diphosphatase [EC:3.6.1.52] (A)	Nudix hydrolase 18, mitochondrial OS=Arabidopsis thaliana GN=NUDT18 PE=2 SV=1
evm.model.000037F.111.1	GO:0005215; transporter activity; Molecular Function::GO:0005622; intracellular; Cellular Component::GO:0006810; transport; Biological Process	IPR001071; Cellular retinaldehyde binding/alpha-tocopherol transport::IPR001251; CRAL-TRIO domain::IPR011074; CRAL/TRIO, N-terminal domain	Glutamyl-tRNA(Gln) amidotransferase subunit A; K02433 aspartyl-tRNA(Asn)/glutamyl-tRNA(Gln) amidotransferase subunit A [EC:6.3.5.6 6.3.5.7] (A)	Phosphatidylinositol/phosphatidylcholine transfer protein SFH8 OS=Arabidopsis thaliana GN=SFH8 PE=2 SV=1
evm.model.000037F.113	GO:0006662; glycerol ether metabolic process; Biological Process::GO:0009055; electron carrier activity; Molecular Function::GO:0015035; protein disulfide oxidoreductase activity; Molecular Function::GO:0045454; cell redox homeostasis; Biological Process	IPR005746; Thioredoxin::IPR012336; Thioredoxin-like fold::IPR013766; Thioredoxin domain	thioredoxin H-type; K03671 thioredoxin 1 (A)	Thioredoxin H1 OS=Arabidopsis thaliana GN=TRX1 PE=1 SV=1
evm.model.000037F.126	GO:0005622; intracellular; Cellular Component::GO:0006886; intracellular protein transport; Biological Process	IPR002014; VHS::IPR004152; GAT::IPR018205; VHS subgroup	HGS; hepatocyte growth factor-regulated tyrosine kinase substrate; K12182 hepatocyte growth factor-regulated tyrosine kinase substrate (A)	TOM1-like protein 2 OS=Xenopus laevis GN=tom1l2 PE=2 SV=1
evm.model.000037F.15	GO:0005975; carbohydrate metabolic process; Biological Process::GO:0008152; metabolic process; Biological Process::GO:0016758; transferase activity, transferring hexosyl groups; Molecular Function::GO:0030259; lipid glycosylation; Biological Process	IPR002213; UDP-glucuronosyl/UDP-glucosyltransferase::IPR004276; Glycosyl transferase, family 28	sterol 3-beta-glucosyltransferase UGT80B1; K05841 sterol 3beta-glucosyltransferase [EC:2.4.1.173] (A)	Sterol 3-beta-glucosyltransferase UGT80B1 OS=Arabidopsis thaliana GN=UGT80B1 PE=2 SV=1
evm.model.000037F.166	NA	NA	NA	NA
evm.model.000037F.38	NA	NA	NA	NA
evm.model.000037F.73	GO:0003700; sequence-specific DNA binding transcription factor activity; Molecular Function::GO:0006355; regulation of transcription, DNA-dependent; Biological Process	IPR001471; AP2/ERF domain	ethylene-responsive transcription factor RAP2-13-like; K09286 EREBP-like factor (A)	Ethylene-responsive transcription factor RAP2-4 OS=Arabidopsis thaliana GN=RAP2-4 PE=1 SV=1
evm.model.000037F.82	NA	NA	NA	NA
evm.model.000038F.109	GO:0008375; acetylglucosaminyltransferase activity; Molecular Function::GO:0016020; membrane; Cellular Component	IPR003406; Glycosyl transferase, family 14	GT14A1; glycosyltransferase CAZy family 14; K00771 protein xylosyltransferase [EC:2.4.2.26] (A)	Xylosyltransferase 1 (Fragment) OS=Rattus norvegicus GN=Xylt1 PE=2 SV=1
evm.model.000038F.162	GO:0006511; ubiquitin-dependent protein catabolic process; Biological Process::GO:0008540; proteasome regulatory particle, base subcomplex; Cellular Component	IPR002035; von Willebrand factor, type A::IPR003903; Ubiquitin interacting motif::IPR027040; Proteasome subunit Rpn10	26S proteasome non-ATPase regulatory subunit 4 homolog; K03029 26S proteasome regulatory subunit N10 (A)	26S proteasome non-ATPase regulatory subunit 4 homolog OS=Arabidopsis thaliana GN=RPN10 PE=1 SV=1
evm.model.000038F.181	GO:0000166; nucleotide binding; Molecular Function::GO:0005524; ATP binding; Molecular Function::GO:0016887; ATPase activity; Molecular Function::GO:0017111; nucleoside-triphosphatase activity; Molecular Function	IPR003439; ABC transporter-like::IPR003593; AAA+ ATPase domain	ABCF1; ATP-binding cassette, sub-family F (GCN20), member 1; K06184 ATP-binding cassette, subfamily F, member 1 (A)	ABC transporter F family member 2 OS=Arabidopsis thaliana GN=ABCF2 PE=3 SV=2
evm.model.000038F.20	GO:0005089; Rho guanyl-nucleotide exchange factor activity; Molecular Function	IPR005512; PRONE domain	rop guanine nucleotide exchange factor 12; K10418 dynein light chain LC8-type (A)	Rop guanine nucleotide exchange factor 1 OS=Arabidopsis thaliana GN=ROPGEF1 PE=1 SV=2
evm.model.000038F.278	NA	NA	NA	NA
evm.model.000038F.279	GO:0005515; protein binding; Molecular Function::GO:0008270; zinc ion binding; Molecular Function	IPR001841; Zinc finger, RING-type	hypothetical protein; K19038 E3 ubiquitin-protein ligase ATL41 [EC:2.3.2.27] (A)	RING-H2 finger protein ATL60 OS=Arabidopsis thaliana GN=ATL60 PE=2 SV=1
evm.model.000038F.98	GO:0005515; protein binding; Molecular Function	IPR001611; Leucine-rich repeat::IPR003591; Leucine-rich repeat, typical subtype::IPR025875; Leucine rich repeat 4	hypothetical protein; K19613 leucine-rich repeat protein SHOC2 (A)	Plant intracellular Ras-group-related LRR protein 7 OS=Oryza sativa subsp. japonica GN=IRL7 PE=2 SV=1
evm.model.000039F.111	GO:0030247; polysaccharide binding; Molecular Function	IPR025287; Wall-associated receptor kinase galacturonan-binding domain	probable receptor-like protein kinase At1g67000; K04730 interleukin-1 receptor-associated kinase 1 [EC:2.7.11.1] (A)	Probable serine/threonine-protein kinase At1g18390 OS=Arabidopsis thaliana GN=At1g18390 PE=2 SV=2
evm.model.000039F.117	GO:0005515; protein binding; Molecular Function	IPR000727; Target SNARE coiled-coil domain	SNAP25 homologous protein SNAP33; K18211 synaptosomal-associated protein 25 (A)	SNAP25 homologous protein SNAP33 OS=Arabidopsis thaliana GN=SNAP33 PE=1 SV=1
evm.model.000039F.183_evm.model.000039F.184	GO:0004672; protein kinase activity; Molecular Function::GO:0004713; protein tyrosine kinase activity; Molecular Function::GO:0005524; ATP binding; Molecular Function::GO:0006468; protein phosphorylation; Biological Process	IPR000719; Protein kinase domain::IPR002290; Serine/threonine- / dual specificity protein kinase, catalytic domain::IPR020635; Tyrosine-protein kinase, catalytic domain	with no lysine kinase; K08867 WNK lysine deficient protein kinase [EC:2.7.11.1] (A)	Probable serine/threonine-protein kinase WNK2 OS=Oryza sativa subsp. japonica GN=WNK2 PE=2 SV=1
evm.model.000039F.233	GO:0008270; zinc ion binding; Molecular Function::GO:0016491; oxidoreductase activity; Molecular Function::GO:0016747; transferase activity, transferring acyl groups other than amino-acyl groups; Molecular Function::GO:0055114; oxidation-reduction process; Biological Process	IPR002085; Alcohol dehydrogenase superfamily, zinc-type::IPR013149; Alcohol dehydrogenase, C-terminal::IPR013154; Alcohol dehydrogenase GroES-like::IPR020843; Polyketide synthase, enoylreductase	8-hydroxygeraniol dehydrogenase-like; K00083 cinnamyl-alcohol dehydrogenase [EC:1.1.1.195] (A)	Probable mannitol dehydrogenase OS=Fragaria ananassa GN=CAD PE=2 SV=1
evm.model.000039F.288	GO:0006725; cellular aromatic compound metabolic process; Biological Process::GO:0016830; carbon-carbon lyase activity; Molecular Function	IPR005000; Aldehyde-lyase domain	NA	2-keto-3-deoxy-L-rhamnonate aldolase OS=Shigella boydii serotype 4 (strain Sb227) GN=rhmA PE=3 SV=1
evm.model.000039F.37	GO:0003682; chromatin binding; Molecular Function	IPR001005; SANT/Myb domain::IPR017930; Myb domain	LHY; hypothetical protein; K12133 MYB-related transcription factor LHY (A)	Protein REVEILLE 1 OS=Arabidopsis thaliana GN=RVE1 PE=2 SV=1
evm.model.000039F.53	GO:0003682; chromatin binding; Molecular Function	IPR001005; SANT/Myb domain::IPR017930; Myb domain	POPTRDRAFT_564352; GmMYB12 family protein; K09422 myb proto-oncogene protein, plant (A)	Transcription factor MYB108 OS=Arabidopsis thaliana GN=MYB108 PE=1 SV=1
evm.model.000040F.111	NA	IPR005202; Transcription factor GRAS	hypothetical protein; K14494 DELLA protein (A)	Scarecrow-like protein 30 OS=Arabidopsis thaliana GN=SCL30 PE=1 SV=1
evm.model.000040F.139	GO:0003700; sequence-specific DNA binding transcription factor activity; Molecular Function::GO:0006355; regulation of transcription, DNA-dependent; Biological Process::GO:0043565; sequence-specific DNA binding; Molecular Function	IPR003657; DNA-binding WRKY	WRKY DNA-binding protein 33 isoform 1; K13424 WRKY transcription factor 33 (A)	Probable WRKY transcription factor 33 OS=Arabidopsis thaliana GN=WRKY33 PE=1 SV=2
evm.model.000040F.96	GO:0045145; single-stranded DNA specific 5'-3' exodeoxyribonuclease activity; Molecular Function	IPR019190; Exonuclease V	exonuclease V, chloroplastic; K17815 exonuclease V [EC:3.1.-.-] (A)	Exonuclease V, chloroplastic OS=Arabidopsis thaliana GN=At5g60370 PE=2 SV=1
evm.model.000041F.189	NA	NA	hypothetical protein; K09753 cinnamoyl-CoA reductase [EC:1.2.1.44] (A)	Tetraketide alpha-pyrone reductase 1 OS=Arabidopsis thaliana GN=TKPR1 PE=1 SV=1
evm.model.000041F.235	NA	NA	NA	NA
evm.model.000041F.241.1	NA	NA	NA	NA
evm.model.000041F.277	NA	IPR005175; Domain of unknown function DUF296	NA	AT-hook motif nuclear-localized protein 20 OS=Arabidopsis thaliana GN=AHL20 PE=2 SV=1
evm.model.000041F.28	NA	IPR002068; Alpha crystallin/Hsp20 domain	17.1 kDa class II heat shock protein-like; K13993 HSP20 family protein (A)	17.2 kDa class II heat shock protein OS=Ipomoea nil GN=SHSP-1 PE=2 SV=1
evm.model.000041F.29	GO:0006807; nitrogen compound metabolic process; Biological Process::GO:0016810; hydrolase activity, acting on carbon-nitrogen (but not peptide) bonds; Molecular Function	IPR003010; Carbon-nitrogen hydrolase	omega-amidase,chloroplastic-like; K13566 omega-amidase [EC:3.5.1.3] (A)	Omega-amidase,chloroplastic OS=Arabidopsis thaliana GN=NLP3 PE=1 SV=1
evm.model.000041F.96	NA	NA	NA	NA
evm.model.000042F.111	GO:0003700; sequence-specific DNA binding transcription factor activity; Molecular Function::GO:0006355; regulation of transcription, DNA-dependent; Biological Process::GO:0043565; sequence-specific DNA binding; Molecular Function	IPR003657; DNA-binding WRKY	transcription factor, putative; K13424 WRKY transcription factor 33 (A)	Probable WRKY transcription factor 33 OS=Arabidopsis thaliana GN=WRKY33 PE=1 SV=2
evm.model.000042F.150	GO:0003824; catalytic activity; Molecular Function	IPR001932; Protein phosphatase 2C (PP2C)-like domain::IPR015655; Protein phosphatase 2C	probable protein phosphatase 2C 25; K17506 protein phosphatase 1L [EC:3.1.3.16] (A)	Probable protein phosphatase 2C 25 OS=Arabidopsis thaliana GN=At2g30020 PE=1 SV=1
evm.model.000042F.154	NA	NA	NA	NA
evm.model.000042F.91	NA	IPR019315; Kinase phosphorylation domain	T-complex protein 1 subunit zeta; K09498 T-complex protein 1 subunit zeta (A)	Multiple myeloma tumor-associated protein 2 homolog OS=Mus musculus GN=Mmtag2 PE=2 SV=1
evm.model.000043F.109.1	GO:0005515; protein binding; Molecular Function	IPR001680; WD40 repeat::IPR022175; Breast carcinoma amplified sequence 3	WD40 repeat-like protein; K17908 autophagy-related protein 18 (A)	Autophagy-related protein 18h OS=Arabidopsis thaliana GN=ATG18H PE=2 SV=1
evm.model.000043F.201	GO:0005515; protein binding; Molecular Function::GO:0008270; zinc ion binding; Molecular Function	IPR001841; Zinc finger, RING-type	POPTRDRAFT_177749; hypothetical protein; K11982 E3 ubiquitin-protein ligase RNF115/126 [EC:2.3.2.27] (A)	E3 ubiquitin-protein ligase RING1 OS=Gossypium hirsutum GN=RING1 PE=1 SV=1
evm.model.000043F.234	GO:0006486; protein glycosylation; Biological Process::GO:0008373; sialyltransferase activity; Molecular Function	IPR001675; Glycosyl transferase, family 29	beta-1,6-galactosyltransferase GALT29A-like; K00780 beta-galactoside alpha-2,3-sialyltransferase (sialyltransferase 4A) [EC:2.4.99.4] (A)	CMP-N-acetylneuraminate-beta-galactosamide-alpha-2, 3-sialyltransferase 1 OS=Mus musculus GN=St3gal1 PE=2 SV=1
evm.model.000043F.236	NA	NA	NA	Uncharacterized protein At4g22758 OS=Arabidopsis thaliana GN=At4g22758 PE=2 SV=1
evm.model.000043F.82	NA	NA	uncharacterized LOC103938859; K19476 vacuolar protein sorting-associated protein IST1 (A)	NA
evm.model.000043F.93	NA	IPR013918; Nucleotide exchange factor Fes1	hsp70 nucleotide exchange factor FES1-like; K09562 hsp70-interacting protein (A)	Hsp70 nucleotide exchange factor FES1 OS=Phaeosphaeria nodorum (strain SN15 / ATCC MYA-4574 / FGSC 10173) GN=FES1 PE=3 SV=1
evm.model.000044F.106	NA	IPR002068; Alpha crystallin/Hsp20 domain	hypothetical protein; K13993 HSP20 family protein (A)	22.7 kDa class IV heat shock protein OS=Pisum sativum GN=HSP22.7 PE=2 SV=1
evm.model.000044F.107	GO:0003743; translation initiation factor activity; Molecular Function::GO:0006413; translational initiation; Biological Process	IPR001950; Translation initiation factor SUI1	protein translation factor SUI1 homolog; K03113 translation initiation factor 1 (A)	Protein translation factor SUI1 homolog OS=Zea mays GN=TIF PE=3 SV=1
evm.model.000044F.108	GO:0005525; GTP binding; Molecular Function::GO:0005622; intracellular; Cellular Component::GO:0007264; small GTPase mediated signal transduction; Biological Process::GO:0015031; protein transport; Biological Process	IPR001806; Small GTPase superfamily::IPR003579; Small GTPase superfamily, Rab type::IPR013684; Mitochondrial Rho-like	septum-promoting GTP-binding protein 1-like; K07976 Rab family, other (A)	Septum-promoting GTP-binding protein 1 OS=Schizosaccharomyces pombe (strain 972 / ATCC 24843) GN=spg1 PE=1 SV=1
evm.model.000044F.138	GO:0000151; ubiquitin ligase complex; Cellular Component::GO:0004842; ubiquitin-protein ligase activity; Molecular Function::GO:0016567; protein ubiquitination; Biological Process	IPR003613; U box domain	hypothetical protein; K08332 vacuolar protein 8 (A)	E3 ubiquitin-protein ligase PUB23 OS=Arabidopsis thaliana GN=PUB23 PE=1 SV=1
evm.model.000044F.160	GO:0003677; DNA binding; Molecular Function::GO:0005634; nucleus; Cellular Component::GO:0006351; transcription, DNA-dependent; Biological Process	IPR003617; Transcription elongation factor, TFIIS/CRSP70, N-terminal, sub-type::IPR017923; Transcription factor IIS, N-terminal	transcription elongation factor B polypeptide 3-like; K15076 transcription elongation factor B, polypeptide 3 (A)	Probable mediator of RNA polymerase II transcription subunit 26b OS=Arabidopsis thaliana GN=MED26B PE=2 SV=1
evm.model.000044F.243	NA	NA	NA	NA
evm.model.000044F.257	GO:0003682; chromatin binding; Molecular Function	IPR001005; SANT/Myb domain::IPR017930; Myb domain	hypothetical protein; K08869 aarF domain-containing kinase (A)	Transcription factor DIVARICATA OS=Antirrhinum majus GN=DIVARICATA PE=2 SV=1
evm.model.000044F.289	GO:0016021; integral to membrane; Cellular Component::GO:0055085; transmembrane transport; Biological Process	IPR004776; Auxin efflux carrier	hypothetical protein; K01807 ribose 5-phosphate isomerase A [EC:5.3.1.6] (A)	NA
evm.model.000044F.37	NA	IPR002068; Alpha crystallin/Hsp20 domain	hypothetical protein; K13993 HSP20 family protein (A)	17.3 kDa class I heat shock protein OS=Glycine max GN=HSP17.3-B PE=3 SV=1
evm.model.000045F.101	GO:0016881; acid-amino acid ligase activity; Molecular Function	IPR000608; Ubiquitin-conjugating enzyme, E2	non-canonical ubiquitin conjugating enzyme, putative (EC:6.3.2.19); K10578 ubiquitin-conjugating enzyme E2 J1 [EC:2.3.2.23] (A)	Ubiquitin-conjugating enzyme E2 32 OS=Arabidopsis thaliana GN=UBC32 PE=2 SV=1
evm.model.000045F.108	GO:0005515; protein binding; Molecular Function::GO:0008270; zinc ion binding; Molecular Function	IPR001841; Zinc finger, RING-type	hypothetical protein; K19041 E3 ubiquitin-protein ligase RNF38/44 [EC:2.3.2.27] (A)	RING-H2 finger protein ATL2 OS=Arabidopsis thaliana GN=ATL2 PE=2 SV=2
evm.model.000045F.173	GO:0008152; metabolic process; Biological Process::GO:0016746; transferase activity, transferring acyl groups; Molecular Function	IPR000089; Biotin/lipoyl attachment::IPR001078; 2-oxoacid dehydrogenase acyltransferase, catalytic domain::IPR004167; E3 binding	dihydrolipoyllysine-residue acetyltransferase component 5 of pyruvate dehydrogenase complex, chloroplastic; K00627 pyruvate dehydrogenase E2 component (dihydrolipoamide acetyltransferase) [EC:2.3.1.12] (A)	Dihydrolipoyllysine-residue acetyltransferase component 5 of pyruvate dehydrogenase complex, chloroplastic OS=Arabidopsis thaliana GN=EMB3003 PE=2 SV=1
evm.model.000045F.248	NA	IPR003676; Auxin-induced protein, ARG7	auxin-induced protein 15A-like; K14488 SAUR family protein (A)	Auxin-induced protein X10A OS=Glycine max PE=2 SV=1
evm.model.000045F.283	GO:0030001; metal ion transport; Biological Process::GO:0046872; metal ion binding; Molecular Function	IPR006121; Heavy metal-associated domain, HMA	heavy metal-associated isoprenylated plant protein 26-like; K10752 histone-binding protein RBBP4 (A)	Heavy metal-associated isoprenylated plant protein 26 OS=Arabidopsis thaliana GN=HIPP26 PE=1 SV=1
evm.model.000045F.53	GO:0046983; protein dimerization activity; Molecular Function	IPR011598; Myc-type, basic helix-loop-helix (bHLH) domain	transcription factor MYC2-like; K13422 transcription factor MYC2 (A)	Transcription factor bHLH51 OS=Arabidopsis thaliana GN=BHLH51 PE=2 SV=1
evm.model.000045F.81	GO:0003700; sequence-specific DNA binding transcription factor activity; Molecular Function::GO:0006355; regulation of transcription, DNA-dependent; Biological Process::GO:0043565; sequence-specific DNA binding; Molecular Function	IPR003657; DNA-binding WRKY	WRKY family transcription factor; K01892 histidyl-tRNA synthetase [EC:6.1.1.21] (A)	WRKY transcription factor 6 OS=Arabidopsis thaliana GN=WRKY6 PE=1 SV=1
evm.model.000045F.82	NA	NA	NA	WRKY transcription factor 6 OS=Arabidopsis thaliana GN=WRKY6 PE=1 SV=1
evm.model.000045F.95	NA	NA	uncharacterized LOC101753989; K18883 tricin synthase [EC:2.1.1.175] (A)	NA
evm.model.000046F.175	GO:0003924; GTPase activity; Molecular Function::GO:0005525; GTP binding; Molecular Function::GO:0005622; intracellular; Cellular Component::GO:0006184; GTP catabolic process; Biological Process::GO:0006886; intracellular protein transport; Biological Process::GO:0006913; nucleocytoplasmic transport; Biological Process::GO:0007165; signal transduction; Biological Process::GO:0007264; small GTPase…	IPR001806; Small GTPase superfamily::IPR002041; Ran GTPase::IPR003578; Small GTPase superfamily, Rho type::IPR003579; Small GTPase superfamily, Rab type::IPR020849; Small GTPase superfamily, Ras type::IPR024156; Small GTPase superfamily, ARF type	GTP-binding protein YPTM2-like; K07874 Ras-related protein Rab-1A (A)	Ras-related protein RABD2a OS=Arabidopsis thaliana GN=RABD2A PE=1 SV=3
evm.model.000046F.37	GO:0003735; structural constituent of ribosome; Molecular Function::GO:0005840; ribosome; Cellular Component::GO:0006412; translation; Biological Process	IPR021138; Ribosomal protein L18a	60S ribosomal protein L18a-like; K02882 large subunit ribosomal protein L18Ae (A)	60S ribosomal protein L18a-like protein OS=Arabidopsis thaliana GN=At1g29970 PE=2 SV=2
evm.model.000047F.111	GO:0003677; DNA binding; Molecular Function::GO:0008270; zinc ion binding; Molecular Function	IPR000058; Zinc finger, AN1-type::IPR002653; Zinc finger, A20-type	AN1-type zinc finger protein 4-like; K12163 AN1-type zinc finger and ubiquitin domain-containing protein 1 (A)	Zinc finger A20 and AN1 domain-containing stress-associated protein 5 OS=Arabidopsis thaliana GN=SAP5 PE=2 SV=1
evm.model.000047F.238	GO:0003924; GTPase activity; Molecular Function::GO:0005525; GTP binding; Molecular Function::GO:0005622; intracellular; Cellular Component::GO:0006184; GTP catabolic process; Biological Process::GO:0006886; intracellular protein transport; Biological Process::GO:0006913; nucleocytoplasmic transport; Biological Process::GO:0007165; signal transduction; Biological Process::GO:0007264; small GTPase…	IPR001806; Small GTPase superfamily::IPR002041; Ran GTPase::IPR003578; Small GTPase superfamily, Rho type::IPR003579; Small GTPase superfamily, Rab type::IPR020849; Small GTPase superfamily, Ras type::IPR024156; Small GTPase superfamily, ARF type	ras-related protein RABD2a-like; K07874 Ras-related protein Rab-1A (A)	Ras-related protein RABD2a OS=Arabidopsis thaliana GN=RABD2A PE=1 SV=3
evm.model.000047F.261	NA	IPR001480; Bulb-type lectin domain	hypothetical protein; K07573 exosome complex component CSL4 (A)	G-type lectin S-receptor-like serine/threonine-protein kinase CES101 OS=Arabidopsis thaliana GN=CES101 PE=2 SV=2
evm.model.000047F.263	GO:0016021; integral to membrane; Cellular Component::GO:0016192; vesicle-mediated transport; Biological Process	IPR001388; Synaptobrevin::IPR010908; Longin domain	vesicle-associated membrane protein 725; K08511 vesicle-associated membrane protein 72 (A)	Putative vesicle-associated membrane protein 726 OS=Arabidopsis thaliana GN=VAMP726 PE=3 SV=2
evm.model.000047F.269	NA	IPR008700; Pathogenic type III effector avirulence factor Avr cleavage site	RPM1-interacting protein 4; K13456 RPM1-interacting protein 4 (A)	RPM1-interacting protein 4 OS=Arabidopsis thaliana GN=RIN4 PE=1 SV=1
evm.model.000047F.293	GO:0005506; iron ion binding; Molecular Function::GO:0009055; electron carrier activity; Molecular Function::GO:0016705; oxidoreductase activity, acting on paired donors, with incorporation or reduction of molecular oxygen; Molecular Function::GO:0020037; heme binding; Molecular Function::GO:0055114; oxidation-reduction process; Biological Process	IPR001128; Cytochrome P450::IPR002401; Cytochrome P450, E-class, group I	cytochrome P450 71D11-like; K00512 steroid 17alpha-monooxygenase / 17alpha-hydroxyprogesterone aldolase [EC:1.14.14.19 4.1.2.30] (A)	Cytochrome P450 71D10 OS=Glycine max GN=CYP71D10 PE=2 SV=1
evm.model.000048F.100	NA	IPR004864; Late embryogenesis abundant protein, LEA-14	ATSYP24; syntaxin-24; K08488 syntaxin 7 (A)	Protein YLS9 OS=Arabidopsis thaliana GN=YLS9 PE=2 SV=1
evm.model.000048F.125	NA	IPR013126; Heat shock protein 70 family	heat shock cognate 70 kDa protein 2-like; K03283 heat shock 70kDa protein 1/8 (A)	Probable mediator of RNA polymerase II transcription subunit 37e OS=Arabidopsis thaliana GN=MED37E PE=1 SV=3
evm.model.000048F.167	GO:0009058; biosynthetic process; Biological Process::GO:0016841; ammonia-lyase activity; Molecular Function	IPR001106; Aromatic amino acid lyase	phenylalanine ammonia-lyase; K10775 phenylalanine ammonia-lyase [EC:4.3.1.24] (A)	Phenylalanine ammonia-lyase OS=Camellia sinensis GN=PAL PE=2 SV=1
evm.model.000048F.64	GO:0003824; catalytic activity; Molecular Function	IPR001932; Protein phosphatase 2C (PP2C)-like domain::IPR015655; Protein phosphatase 2C	protein phosphatase 2c, putative (EC:3.1.3.16); K17506 protein phosphatase 1L [EC:3.1.3.16] (A)	Probable protein phosphatase 2C 58 OS=Arabidopsis thaliana GN=At4g28400 PE=2 SV=1
evm.model.000049F.116	NA	NA	NA	NA
evm.model.000049F.68	GO:0005515; protein binding; Molecular Function	IPR000008; C2 calcium-dependent membrane targeting::IPR018029; C2 membrane targeting protein	probable ADP-ribosylation factor GTPase-activating protein AGD11; K12486 stromal membrane-associated protein (A)	Protein C2-DOMAIN ABA-RELATED 8 OS=Arabidopsis thaliana GN=CAR8 PE=2 SV=1
evm.model.000050F.130	GO:0003700; sequence-specific DNA binding transcription factor activity; Molecular Function::GO:0006355; regulation of transcription, DNA-dependent; Biological Process::GO:0043565; sequence-specific DNA binding; Molecular Function	IPR003657; DNA-binding WRKY	probable WRKY transcription factor 2; K18835 WRKY transcription factor 2 (A)	Probable WRKY transcription factor 40 OS=Arabidopsis thaliana GN=WRKY40 PE=1 SV=1
evm.model.000050F.199	GO:0016021; integral to membrane; Cellular Component	IPR004877; Cytochrome b561, eukaryote::IPR005018; DOMON domain::IPR006593; Cytochrome b561/ferric reductase transmembrane::IPR017214; Uncharacterised conserved protein UCP037471	hypothetical protein; K10436 microtubule-associated protein, RP/EB family (A)	Cytochrome b561 and DOMON domain-containing protein At5g47530 OS=Arabidopsis thaliana GN=At5g47530 PE=2 SV=1
evm.model.000052F.29	NA	NA	NA	NA
evm.model.000053F.174	GO:0003677; DNA binding; Molecular Function::GO:0008270; zinc ion binding; Molecular Function	IPR000058; Zinc finger, AN1-type::IPR002653; Zinc finger, A20-type	GA17094 gene product from transcript GA17094-RA; K14785 ESF2/ABP1 family protein (A)	Zinc finger A20 and AN1 domain-containing stress-associated protein 4 OS=Oryza sativa subsp. japonica GN=SAP4 PE=2 SV=1
evm.model.000053F.175	GO:0003677; DNA binding; Molecular Function::GO:0008270; zinc ion binding; Molecular Function	IPR000058; Zinc finger, AN1-type::IPR002653; Zinc finger, A20-type	GA17094 gene product from transcript GA17094-RA; K14785 ESF2/ABP1 family protein (A)	Zinc finger A20 and AN1 domain-containing stress-associated protein 5 OS=Arabidopsis thaliana GN=SAP5 PE=2 SV=1
evm.model.000053F.270	NA	IPR002068; Alpha crystallin/Hsp20 domain	hypothetical protein; K13993 HSP20 family protein (A)	17.2 kDa class II heat shock protein OS=Ipomoea nil GN=SHSP-1 PE=2 SV=1
evm.model.000054F.13	GO:0004672; protein kinase activity; Molecular Function::GO:0004713; protein tyrosine kinase activity; Molecular Function::GO:0005524; ATP binding; Molecular Function::GO:0006468; protein phosphorylation; Biological Process	IPR000719; Protein kinase domain::IPR002290; Serine/threonine- / dual specificity protein kinase, catalytic domain::IPR020635; Tyrosine-protein kinase, catalytic domain	Kinase superfamily protein; K04373 p90 ribosomal S6 kinase [EC:2.7.11.1] (A)	Serine/threonine-protein kinase BCK1/SLK1/SSP31 OS=Saccharomyces cerevisiae (strain ATCC 204508 / S288c) GN=BCK1 PE=1 SV=1
evm.model.000054F.37	GO:0008565; protein transporter activity; Molecular Function::GO:0015031; protein transport; Biological Process::GO:0030123; AP-3 adaptor complex; Cellular Component	IPR016635; Adaptor protein complex, sigma subunit::IPR022775; AP complex, mu/sigma subunit::IPR027155; AP-3 complex subunit sigma	AP-3 complex subunit sigma-like; K12399 AP-3 complex subunit sigma (A)	AP-3 complex subunit sigma OS=Arabidopsis thaliana GN=At3g50860 PE=2 SV=1
evm.model.000055F.139	GO:0005509; calcium ion binding; Molecular Function	IPR002048; EF-hand domain::IPR011992; EF-hand domain pair	calcium-binding protein CML38; K13448 calcium-binding protein CML (A)	Calcium-binding protein CML37 OS=Arabidopsis thaliana GN=CML37 PE=2 SV=1
evm.model.000055F.232	NA	IPR008889; VQ	NA	Calmodulin-binding protein 25 OS=Arabidopsis thaliana GN=CAMBP25 PE=1 SV=1
evm.model.000055F.243	GO:0016021; integral to membrane; Cellular Component::GO:0055085; transmembrane transport; Biological Process	IPR004776; Auxin efflux carrier	probable auxin efflux carrier component 1b; K13947 auxin efflux carrier family (A)	Probable auxin efflux carrier component 1c OS=Oryza sativa subsp. japonica GN=PIN1C PE=2 SV=1
evm.model.000055F.37	NA	NA	NA	NA
evm.model.000055F.62	NA	NA	NA	NA
evm.model.000055F.63	GO:0030001; metal ion transport; Biological Process::GO:0046872; metal ion binding; Molecular Function	IPR006121; Heavy metal-associated domain, HMA	copper transport protein CCH-like; K07213 copper chaperone (A)	Heavy metal-associated isoprenylated plant protein 26 OS=Arabidopsis thaliana GN=HIPP26 PE=1 SV=1
evm.model.000056F.114	NA	NA	NA	NA
evm.model.000056F.145	GO:0003700; sequence-specific DNA binding transcription factor activity; Molecular Function::GO:0006355; regulation of transcription, DNA-dependent; Biological Process	IPR001471; AP2/ERF domain	ERF3; ethylene response factor 3; K09286 EREBP-like factor (A)	Ethylene-responsive transcription factor 4 OS=Nicotiana tabacum GN=ERF4 PE=1 SV=1
evm.model.000056F.165	GO:0005509; calcium ion binding; Molecular Function	IPR002048; EF-hand domain::IPR011992; EF-hand domain pair	squidulin; K02183 calmodulin (A)	Caltractin OS=Scherffelia dubia PE=1 SV=1
evm.model.000056F.251	GO:0006950; response to stress; Biological Process	IPR004926; Late embryogenesis abundant protein, LEA-5	NA	Late embryogenesis abundant protein Lea5 OS=Citrus sinensis GN=LEA5 PE=2 SV=1
evm.model.000056F.60	GO:0000287; magnesium ion binding; Molecular Function::GO:0004743; pyruvate kinase activity; Molecular Function::GO:0006096; glycolysis; Biological Process::GO:0030955; potassium ion binding; Molecular Function	IPR001697; Pyruvate kinase::IPR015793; Pyruvate kinase, barrel::IPR015795; Pyruvate kinase, C-terminal	pyruvate kinase, cytosolic isozyme-like; K00873 pyruvate kinase [EC:2.7.1.40] (A)	Pyruvate kinase, cytosolic isozyme OS=Glycine max PE=2 SV=1
evm.model.000056F.77	NA	IPR001623; DnaJ domain	dnaJ homolog subfamily B member 6-like isoform X1; K09512 DnaJ homolog subfamily B member 6 (A)	Chaperone protein DnaJ OS=Mycoplasma genitalium (strain ATCC 33530 / G-37 / NCTC 10195) GN=dnaJ PE=3 SV=1
evm.model.000057F.131	GO:0003677; DNA binding; Molecular Function::GO:0006355; regulation of transcription, DNA-dependent; Biological Process	IPR003441; NAC domain	NAC domain-containing protein 89-like; K12581 CCR4-NOT transcription complex subunit 7/8 (A)	NAC domain-containing protein 2 OS=Arabidopsis thaliana GN=NAC002 PE=2 SV=2
evm.model.000057F.24	NA	NA	NA	NA
evm.model.000057F.88	GO:0000287; magnesium ion binding; Molecular Function::GO:0005524; ATP binding; Molecular Function::GO:0005622; intracellular; Cellular Component::GO:0032957; inositol trisphosphate metabolic process; Biological Process::GO:0046872; metal ion binding; Molecular Function::GO:0047325; inositol tetrakisphosphate 1-kinase activity; Molecular Function::GO:0052725; inositol-1,3,4-trisphosphate 6-kinase…	IPR008656; Inositol-tetrakisphosphate 1-kinase::IPR011761; ATP-grasp fold	inositol-tetrakisphosphate 1-kinase 2-like; K00913 inositol-1,3,4-trisphosphate 5/6-kinase / inositol-tetrakisphosphate 1-kinase [EC:2.7.1.159 2.7.1.134] (A)	Inositol-tetrakisphosphate 1-kinase 3 OS=Arabidopsis thaliana GN=ITPK3 PE=1 SV=2
evm.model.000058F.119	GO:0004601; peroxidase activity; Molecular Function::GO:0006979; response to oxidative stress; Biological Process::GO:0020037; heme binding; Molecular Function::GO:0055114; oxidation-reduction process; Biological Process	IPR000823; Plant peroxidase::IPR002016; Haem peroxidase, plant/fungal/bacterial	cationic peroxidase 1-like; K00430 peroxidase [EC:1.11.1.7] (A)	Cationic peroxidase 1 OS=Arachis hypogaea GN=PNC1 PE=1 SV=2
evm.model.000058F.206	GO:0005506; iron ion binding; Molecular Function::GO:0009055; electron carrier activity; Molecular Function::GO:0016705; oxidoreductase activity, acting on paired donors, with incorporation or reduction of molecular oxygen; Molecular Function::GO:0020037; heme binding; Molecular Function::GO:0055114; oxidation-reduction process; Biological Process	IPR001128; Cytochrome P450::IPR002401; Cytochrome P450, E-class, group I	Cytochrome P450 94A1; K13407 fatty acid omega-hydroxylase [EC:1.14.-.-] (A)	Cytochrome P450 94A1 OS=Vicia sativa GN=CYP94A1 PE=2 SV=2
evm.model.000058F.55	NA	NA	NA	F-box protein At3g44326 OS=Arabidopsis thaliana GN=At3g44326 PE=2 SV=1
evm.model.000058F.69	GO:0003677; DNA binding; Molecular Function::GO:0006352; DNA-dependent transcription, initiation; Biological Process	IPR000814; TATA-box binding protein	TATA-box-binding protein; K03120 transcription initiation factor TFIID TATA-box-binding protein (A)	TATA-box-binding protein OS=Mesembryanthemum crystallinum PE=2 SV=1
evm.model.000059F.125	NA	IPR026103; Harbinger transposase-derived nuclease::IPR027806; Harbinger transposase-derived nuclease domain	hypothetical protein; K14861 nucleolar pre-ribosomal-associated protein 1 (A)	Putative nuclease HARBI1 OS=Bos taurus GN=HARBI1 PE=2 SV=1
evm.model.000059F.127	GO:0003700; sequence-specific DNA binding transcription factor activity; Molecular Function::GO:0005634; nucleus; Cellular Component::GO:0006355; regulation of transcription, DNA-dependent; Biological Process::GO:0009408; response to heat; Biological Process::GO:0043565; sequence-specific DNA binding; Molecular Function	IPR000232; Heat shock factor (HSF)-type, DNA-binding::IPR027709; Heat shock transcription factor, plant::IPR027725; Heat shock transcription factor family	Heat shock transcription factor A2 isoform 1; K09419 heat shock transcription factor, other eukaryote (A)	Heat stress transcription factor A-2 OS=Arabidopsis thaliana GN=HSFA2 PE=1 SV=1
evm.model.000059F.78	GO:0004601; peroxidase activity; Molecular Function::GO:0006979; response to oxidative stress; Biological Process::GO:0020037; heme binding; Molecular Function::GO:0055114; oxidation-reduction process; Biological Process	IPR000823; Plant peroxidase::IPR002016; Haem peroxidase, plant/fungal/bacterial	peroxidase 4-like; K00430 peroxidase [EC:1.11.1.7] (A)	Peroxidase 52 OS=Arabidopsis thaliana GN=PER52 PE=2 SV=1
evm.model.000060F.114	NA	NA	NA	NA
evm.model.000060F.144	GO:0003924; GTPase activity; Molecular Function::GO:0005525; GTP binding; Molecular Function::GO:0005622; intracellular; Cellular Component::GO:0006184; GTP catabolic process; Biological Process::GO:0007165; signal transduction; Biological Process::GO:0007264; small GTPase mediated signal transduction; Biological Process::GO:0015031; protein transport; Biological Process::GO:0016020; membrane; Ce…	IPR001806; Small GTPase superfamily::IPR003578; Small GTPase superfamily, Rho type::IPR003579; Small GTPase superfamily, Rab type::IPR020849; Small GTPase superfamily, Ras type	rac-like GTP-binding protein ARAC8; K04392 Ras-related C3 botulinum toxin substrate 1 (A)	Rac-like GTP-binding protein 3 OS=Oryza sativa subsp. japonica GN=RAC3 PE=2 SV=1
evm.model.000060F.161	GO:0003677; DNA binding; Molecular Function::GO:0006355; regulation of transcription, DNA-dependent; Biological Process	IPR003441; NAC domain	NAC domain-containing protein 89-like; K12581 CCR4-NOT transcription complex subunit 7/8 (A)	NAC domain-containing protein 92 OS=Arabidopsis thaliana GN=NAC92 PE=1 SV=1
evm.model.000060F.162	NA	NA	NA	NA
evm.model.000060F.42	GO:0006914; autophagy; Biological Process::GO:0015031; protein transport; Biological Process::GO:0032258; CVT pathway; Biological Process	IPR004241; Autophagy-related protein Atg8 family::IPR027732; Autophagy-related protein 8, Streptophyta	autophagy-related protein 8f; K08341 GABA(A) receptor-associated protein (A)	Autophagy-related protein 8e OS=Arabidopsis thaliana GN=ATG8E PE=2 SV=2
evm.model.000060F.47	GO:0003824; catalytic activity; Molecular Function::GO:0005992; trehalose biosynthetic process; Biological Process	IPR003337; Trehalose-phosphatase	trehalose-6-phosphate synthase, putative (EC:3.1.3.12); K01087 trehalose 6-phosphate phosphatase [EC:3.1.3.12] (A)	Probable trehalose-phosphate phosphatase G OS=Arabidopsis thaliana GN=TPPG PE=2 SV=1
evm.model.000060F.98	GO:0003824; catalytic activity; Molecular Function	IPR001932; Protein phosphatase 2C (PP2C)-like domain::IPR015655; Protein phosphatase 2C	Os09g0459600; K17500 integrin-linked kinase-associated serine/threonine phosphatase 2C [EC:3.1.3.16] (A)	Probable protein phosphatase 2C 12 OS=Arabidopsis thaliana GN=At1g47380 PE=2 SV=1
evm.model.000063F.21	NA	IPR004265; Plant disease resistance response protein	hypothetical protein; K01870 isoleucyl-tRNA synthetase [EC:6.1.1.5] (A)	Dirigent protein 4 OS=Arabidopsis thaliana GN=DIR4 PE=2 SV=1
evm.model.000063F.67	GO:0003824; catalytic activity; Molecular Function::GO:0015969; guanosine tetraphosphate metabolic process; Biological Process	IPR003607; HD/PDEase domain::IPR007685; RelA/SpoT::IPR026020; (p)ppGpp synthetase	guanosine-3',5'-bis(diphosphate) 3'-pyrophosphohydrolase MESH1; K01139 guanosine-3',5'-bis(diphosphate) 3'-pyrophosphohydrolase [EC:3.1.7.2] (A)	Probable GTP diphosphokinase RSH3, chloroplastic OS=Arabidopsis thaliana GN=RSH3 PE=2 SV=1
evm.model.000063F.78.1	GO:0016787; hydrolase activity; Molecular Function::GO:0046872; metal ion binding; Molecular Function	IPR000086; NUDIX hydrolase domain::IPR015375; NADH pyrophosphatase-like, N-terminal::IPR015376; Zinc ribbon, NADH pyrophosphatase::IPR020476; NUDIX hydrolase	nudix hydrolase 19, chloroplastic; K03426 NAD+ diphosphatase [EC:3.6.1.22] (A)	Nudix hydrolase 19, chloroplastic OS=Arabidopsis thaliana GN=NUDT19 PE=1 SV=1
evm.model.000064F.108	GO:0003682; chromatin binding; Molecular Function	IPR001005; SANT/Myb domain::IPR017930; Myb domain	hypothetical protein; K09422 myb proto-oncogene protein, plant (A)	Transcription factor MYB44 OS=Arabidopsis thaliana GN=MYB44 PE=2 SV=1
evm.model.000064F.56	GO:0008270; zinc ion binding; Molecular Function	IPR001781; Zinc finger, LIM-type	hypothetical protein; K09377 cysteine and glycine-rich protein (A)	LIM domain-containing protein WLIM1 OS=Arabidopsis thaliana GN=WLIM1 PE=1 SV=1
evm.model.000065F.40	GO:0004190; aspartic-type endopeptidase activity; Molecular Function::GO:0006508; proteolysis; Biological Process	IPR001461; Peptidase A1	aspartic proteinase-like protein 2; K00924 [EC:2.7.1.-] (A)	Aspartic proteinase-like protein 2 OS=Arabidopsis thaliana GN=At1g65240 PE=1 SV=2
evm.model.000066F.105	GO:0004672; protein kinase activity; Molecular Function::GO:0004713; protein tyrosine kinase activity; Molecular Function::GO:0005524; ATP binding; Molecular Function::GO:0006468; protein phosphorylation; Biological Process	IPR000719; Protein kinase domain::IPR001245; Serine-threonine/tyrosine-protein kinase catalytic domain::IPR002290; Serine/threonine- / dual specificity protein kinase, catalytic domain::IPR020635; Tyrosine-protein kinase, catalytic domain	protein kinase, putative (EC:2.7.10.2); K17535 serine/threonine-protein kinase TNNI3K [EC:2.7.11.1] (A)	Serine/threonine-protein kinase HT1 OS=Arabidopsis thaliana GN=HT1 PE=1 SV=1
evm.model.000066F.186	GO:0046872; metal ion binding; Molecular Function	IPR007087; Zinc finger, C2H2::IPR015880; Zinc finger, C2H2-like	zinc finger protein 729-like; K09228 KRAB domain-containing zinc finger protein (A)	Zinc finger protein ZAT10 OS=Arabidopsis thaliana GN=ZAT10 PE=2 SV=1
evm.model.000066F.189	NA	IPR017926; Glutamine amidotransferase	GMP synthase (EC:6.3.5.2); K01951 GMP synthase (glutamine-hydrolysing) [EC:6.3.5.2] (A)	Putative glutamine amidotransferase-like protein C13C5.04 OS=Schizosaccharomyces pombe (strain 972 / ATCC 24843) GN=SPAC13C5.04 PE=3 SV=1
evm.model.000066F.29	NA	IPR012416; Calmodulin binding protein-like	NA	Protein SAR DEFICIENT 1 OS=Arabidopsis thaliana GN=SARD1 PE=1 SV=1
evm.model.000067F.137	GO:0005515; protein binding; Molecular Function::GO:0008270; zinc ion binding; Molecular Function	IPR001841; Zinc finger, RING-type	probable BOI-related E3 ubiquitin-protein ligase 3; K19042 E3 ubiquitin-protein ligase BOI and related proteins [EC:2.3.2.27] (A)	Probable BOI-related E3 ubiquitin-protein ligase 3 OS=Arabidopsis thaliana GN=BRG3 PE=1 SV=1
evm.model.000067F.151	GO:0000976; transcription regulatory region sequence-specific DNA binding; Molecular Function::GO:0003700; sequence-specific DNA binding transcription factor activity; Molecular Function::GO:0006355; regulation of transcription, DNA-dependent; Biological Process::GO:0043565; sequence-specific DNA binding; Molecular Function	IPR000047; Helix-turn-helix motif::IPR001356; Homeobox domain	homeobox-leucine zipper protein ATHB-40; K09338 homeobox-leucine zipper protein (A)	Homeobox-leucine zipper protein ATHB-40 OS=Arabidopsis thaliana GN=ATHB-40 PE=2 SV=3
evm.model.000067F.167	GO:0005515; protein binding; Molecular Function::GO:0008270; zinc ion binding; Molecular Function	IPR001841; Zinc finger, RING-type	NEP1-interacting protein 1-like; K19041 E3 ubiquitin-protein ligase RNF38/44 [EC:2.3.2.27] (A)	NEP1-interacting protein 2 OS=Arabidopsis thaliana GN=NIP2 PE=1 SV=1
evm.model.000067F.225	NA	NA	NA	NA
evm.model.000067F.249	GO:0003682; chromatin binding; Molecular Function	IPR001005; SANT/Myb domain::IPR017930; Myb domain	two-component response regulator ARR12-like; K14491 two-component response regulator ARR-B family (A)	Two-component response regulator ARR18 OS=Arabidopsis thaliana GN=ARR18 PE=2 SV=2
evm.model.000067F.258	GO:0005515; protein binding; Molecular Function::GO:0008270; zinc ion binding; Molecular Function	IPR001841; Zinc finger, RING-type	E3 ubiquitin-protein ligase RHA2A; K16282 E3 ubiquitin-protein ligase RHA2 [EC:2.3.2.27] (A)	E3 ubiquitin-protein ligase RHA2A OS=Arabidopsis thaliana GN=RHA2A PE=1 SV=1
evm.model.000067F.32	NA	IPR008480; Protein of unknown function DUF761, plant	NA	NA
evm.model.000067F.46	GO:0005515; protein binding; Molecular Function::GO:0006355; regulation of transcription, DNA-dependent; Biological Process	IPR001680; WD40 repeat::IPR017986; WD40-repeat-containing domain::IPR027728; Topless family	protein TOPLESS-like; K14963 COMPASS component SWD3 (A)	Protein TOPLESS OS=Arabidopsis thaliana GN=TPL PE=1 SV=1
evm.model.000067F.69	GO:0000151; ubiquitin ligase complex; Cellular Component::GO:0004842; ubiquitin-protein ligase activity; Molecular Function::GO:0016567; protein ubiquitination; Biological Process	IPR003613; U box domain	uncharacterized LOC104440434; K01876 aspartyl-tRNA synthetase [EC:6.1.1.12] (A)	E3 ubiquitin-protein ligase PUB23 OS=Arabidopsis thaliana GN=PUB23 PE=1 SV=1
evm.model.000070F.152.1	GO:0003824; catalytic activity; Molecular Function::GO:0005992; trehalose biosynthetic process; Biological Process	IPR001830; Glycosyl transferase, family 20::IPR003337; Trehalose-phosphatase	hypothetical protein; K16055 trehalose 6-phosphate synthase/phosphatase [EC:2.4.1.15 3.1.3.12] (A)	Probable alpha,alpha-trehalose-phosphate synthase [UDP-forming] 10 OS=Arabidopsis thaliana GN=TPS10 PE=2 SV=1
evm.model.000070F.64	GO:0003676; nucleic acid binding; Molecular Function	IPR000504; RNA recognition motif domain::IPR007201; RNA recognition motif 2	AML1; RNA-binding protein; K17579 protein phosphatase 1 regulatory subunit 42 (A)	Protein MEI2-like 2 OS=Oryza sativa subsp. japonica GN=ML2 PE=2 SV=1
evm.model.000070F.81	NA	IPR008545; WEB family	putative WEB family protein At4g17210; K17618 ubiquitin-like domain-containing CTD phosphatase 1 [EC:3.1.3.16] (A)	WEB family protein At5g55860 OS=Arabidopsis thaliana GN=At5g55860 PE=1 SV=1
evm.model.000071F.130	NA	NA	NADH ubiquinone oxidoreductase B22-like subunit; K03965 NADH dehydrogenase (ubiquinone) 1 beta subcomplex subunit 9 (A)	NADH dehydrogenase [ubiquinone] 1 beta subcomplex subunit 9 OS=Arabidopsis thaliana GN=CIB22 PE=1 SV=1
evm.model.000071F.164	GO:0016021; integral to membrane; Cellular Component	IPR007248; Mpv17/PMP22	hypothetical protein; K13348 protein Mpv17 (A)	PXMP2/4 family protein 4 OS=Dictyostelium discoideum GN=DDB_G0290631 PE=3 SV=1
evm.model.000071F.56	GO:0016881; acid-amino acid ligase activity; Molecular Function	IPR000608; Ubiquitin-conjugating enzyme, E2	ubiquitin-conjugating enzyme E2 4; K10576 ubiquitin-conjugating enzyme E2 H [EC:2.3.2.23] (A)	Ubiquitin-conjugating enzyme E2 5 OS=Arabidopsis thaliana GN=UBC5 PE=2 SV=2
evm.model.000071F.8	NA	NA	NA	NA
evm.model.000072F.16	GO:0016831; carboxy-lyase activity; Molecular Function::GO:0019752; carboxylic acid metabolic process; Biological Process::GO:0030170; pyridoxal phosphate binding; Molecular Function	IPR002129; Pyridoxal phosphate-dependent decarboxylase	sphingosine-1-phosphate lyase; K01634 sphinganine-1-phosphate aldolase [EC:4.1.2.27] (A)	Sphingosine-1-phosphate lyase OS=Arabidopsis thaliana GN=DPL1 PE=1 SV=1
evm.model.000072F.24	GO:0004672; protein kinase activity; Molecular Function::GO:0004713; protein tyrosine kinase activity; Molecular Function::GO:0005515; protein binding; Molecular Function::GO:0005524; ATP binding; Molecular Function::GO:0006468; protein phosphorylation; Biological Process	IPR000719; Protein kinase domain::IPR002110; Ankyrin repeat::IPR002290; Serine/threonine- / dual specificity protein kinase, catalytic domain::IPR020635; Tyrosine-protein kinase, catalytic domain::IPR020683; Ankyrin repeat-containing domain	serine/threonine-protein kinase CTR1-like; K06272 integrin-linked kinase [EC:2.7.11.1] (A)	Serine/threonine-protein kinase HT1 OS=Arabidopsis thaliana GN=HT1 PE=1 SV=1
evm.model.000072F.41	GO:0005515; protein binding; Molecular Function	IPR000626; Ubiquitin domain::IPR019955; Ubiquitin supergroup::IPR019956; Ubiquitin	polyubiquitin; K08770 ubiquitin C (A)	Polyubiquitin 4 OS=Arabidopsis thaliana GN=UBQ4 PE=1 SV=1
evm.model.000074F.101	GO:0006952; defense response; Biological Process::GO:0009607; response to biotic stimulus; Biological Process	IPR000916; Bet v I domain::IPR024949; Bet v I type allergen	NA	Major allergen Pru ar 1 OS=Prunus armeniaca PE=1 SV=1
evm.model.000076F.12	NA	NA	NA	NA
evm.model.000076F.13	NA	NA	NA	NA
evm.model.000076F.150	NA	IPR012442; Protein of unknown function DUF1645, plant	NA	NA
evm.model.000076F.29	GO:0006855; drug transmembrane transport; Biological Process::GO:0015238; drug transmembrane transporter activity; Molecular Function::GO:0015297; antiporter activity; Molecular Function::GO:0016020; membrane; Cellular Component::GO:0055085; transmembrane transport; Biological Process	IPR002528; Multi antimicrobial extrusion protein	MATE efflux family protein 8-like; K03327 multidrug resistance protein, MATE family (A)	MATE efflux family protein 9 OS=Arabidopsis thaliana GN=DTXL5 PE=2 SV=1
evm.model.000076F.31	NA	IPR025322; Protein of unknown function DUF4228, plant	NA	NA
evm.model.000076F.34	GO:0005524; ATP binding; Molecular Function::GO:0016307; phosphatidylinositol phosphate kinase activity; Molecular Function::GO:0044267; cellular protein metabolic process; Biological Process::GO:0046488; phosphatidylinositol metabolic process; Biological Process	IPR002423; Chaperonin Cpn60/TCP-1::IPR002498; Phosphatidylinositol-4-phosphate 5-kinase, core::IPR016034; Phosphatidylinositol-4-phosphate 5-kinase, core, subgroup	putative 1-phosphatidylinositol-3-phosphate 5-kinase FAB1C; K00921 1-phosphatidylinositol-3-phosphate 5-kinase [EC:2.7.1.150] (A)	Putative 1-phosphatidylinositol-3-phosphate 5-kinase FAB1C OS=Arabidopsis thaliana GN=FAB1C PE=2 SV=1
evm.model.000076F.43	GO:0003995; acyl-CoA dehydrogenase activity; Molecular Function::GO:0003997; acyl-CoA oxidase activity; Molecular Function::GO:0005777; peroxisome; Cellular Component::GO:0006631; fatty acid metabolic process; Biological Process::GO:0006635; fatty acid beta-oxidation; Biological Process::GO:0016627; oxidoreductase activity, acting on the CH-CH group of donors; Molecular Function::GO:0050660; flav…	IPR002655; Acyl-CoA oxidase, C-terminal::IPR006091; Acyl-CoA oxidase/dehydrogenase, central domain::IPR009075; Acyl-CoA dehydrogenase/oxidase C-terminal::IPR012258; Acyl-CoA oxidase	acyl-coenzyme A oxidase 2, peroxisomal; K00232 acyl-CoA oxidase [EC:1.3.3.6] (A)	Acyl-coenzyme A oxidase 2, peroxisomal OS=Arabidopsis thaliana GN=ACX2 PE=1 SV=2
evm.model.000079F.137	GO:0004553; hydrolase activity, hydrolyzing O-glycosyl compounds; Molecular Function::GO:0005618; cell wall; Cellular Component::GO:0005975; carbohydrate metabolic process; Biological Process::GO:0006073; cellular glucan metabolic process; Biological Process::GO:0016762; xyloglucan:xyloglucosyl transferase activity; Molecular Function::GO:0048046; apoplast; Cellular Component	IPR000757; Glycoside hydrolase, family 16::IPR008264; Beta-glucanase::IPR010713; Xyloglucan endo-transglycosylase, C-terminal	probable xyloglucan endotransglucosylase/hydrolase protein 23; K14504 xyloglucan:xyloglucosyl transferase TCH4 [EC:2.4.1.207] (A)	Xyloglucan endotransglucosylase/hydrolase protein 22 OS=Arabidopsis thaliana GN=XTH22 PE=1 SV=1
evm.model.000079F.138	GO:0004553; hydrolase activity, hydrolyzing O-glycosyl compounds; Molecular Function::GO:0005618; cell wall; Cellular Component::GO:0005975; carbohydrate metabolic process; Biological Process::GO:0006073; cellular glucan metabolic process; Biological Process::GO:0016762; xyloglucan:xyloglucosyl transferase activity; Molecular Function::GO:0048046; apoplast; Cellular Component	IPR000757; Glycoside hydrolase, family 16::IPR010713; Xyloglucan endo-transglycosylase, C-terminal	probable xyloglucan endotransglucosylase/hydrolase protein 23; K08235 xyloglucan:xyloglucosyl transferase [EC:2.4.1.207] (A)	Xyloglucan endotransglucosylase/hydrolase protein 22 OS=Arabidopsis thaliana GN=XTH22 PE=1 SV=1
evm.model.000079F.158	GO:0003677; DNA binding; Molecular Function::GO:0003700; sequence-specific DNA binding transcription factor activity; Molecular Function::GO:0006355; regulation of transcription, DNA-dependent; Biological Process::GO:0043565; sequence-specific DNA binding; Molecular Function	IPR001356; Homeobox domain::IPR006563; POX domain::IPR008422; Homeobox KN domain	homeobox protein BEL1 homolog; K16670 homeobox protein Meis2 (A)	BEL1-like homeodomain protein 7 OS=Arabidopsis thaliana GN=BLH7 PE=2 SV=1
evm.model.000081F.92	GO:0004672; protein kinase activity; Molecular Function::GO:0004713; protein tyrosine kinase activity; Molecular Function::GO:0005524; ATP binding; Molecular Function::GO:0006468; protein phosphorylation; Biological Process	IPR000719; Protein kinase domain::IPR002290; Serine/threonine- / dual specificity protein kinase, catalytic domain::IPR020635; Tyrosine-protein kinase, catalytic domain	casein kinase I; K08960 casein kinase 1, epsilon [EC:2.7.11.1] (A)	Casein kinase I isoform delta-like OS=Arabidopsis thaliana GN=At4g26100 PE=2 SV=2
evm.model.000082F.170	GO:0000166; nucleotide binding; Molecular Function::GO:0003924; GTPase activity; Molecular Function::GO:0005047; signal recognition particle binding; Molecular Function::GO:0005525; GTP binding; Molecular Function::GO:0005785; signal recognition particle receptor complex; Cellular Component::GO:0006184; GTP catabolic process; Biological Process::GO:0006614; SRP-dependent cotranslational protein t…	IPR000897; Signal recognition particle, SRP54 subunit, GTPase domain::IPR003593; AAA+ ATPase domain::IPR007222; Signal recognition particle receptor, alpha subunit, N-terminal::IPR013822; Signal recognition particle, SRP54 subunit, helical bundle	signal recognition particle receptor subunit alpha-like; K13431 signal recognition particle receptor subunit alpha (A)	Signal recognition particle receptor subunit alpha OS=Mus musculus GN=Srpr PE=1 SV=1
evm.model.000082F.195	NA	NA	NA	NA
evm.model.000082F.46	GO:0005198; structural molecule activity; Molecular Function	IPR000535; MSP domain	VAPA; VAMP (vesicle-associated membrane protein)-associated protein A, 33kDa; K06096 vesicle-associated membrane protein-associated protein A (A)	Vesicle-associated protein 4-2 OS=Arabidopsis thaliana GN=PVA42 PE=1 SV=1
evm.model.000082F.54	GO:0003824; catalytic activity; Molecular Function::GO:0005992; trehalose biosynthetic process; Biological Process	IPR001830; Glycosyl transferase, family 20::IPR003337; Trehalose-phosphatase	probable alpha,alpha-trehalose-phosphate synthase [UDP-forming] 7; K16055 trehalose 6-phosphate synthase/phosphatase [EC:2.4.1.15 3.1.3.12] (A)	Probable alpha,alpha-trehalose-phosphate synthase [UDP-forming] 7 OS=Arabidopsis thaliana GN=TPS7 PE=1 SV=1
evm.model.000083F.7	GO:0004672; protein kinase activity; Molecular Function::GO:0004713; protein tyrosine kinase activity; Molecular Function::GO:0005515; protein binding; Molecular Function::GO:0005524; ATP binding; Molecular Function::GO:0006468; protein phosphorylation; Biological Process	IPR000719; Protein kinase domain::IPR001611; Leucine-rich repeat::IPR002290; Serine/threonine- / dual specificity protein kinase, catalytic domain::IPR013210; Leucine-rich repeat-containing N-terminal, type 2::IPR020635; Tyrosine-protein kinase, catalytic domain	BRASSINOSTEROID INSENSITIVE 1-associated receptor kinase 1; K13416 brassinosteroid insensitive 1-associated receptor kinase 1 [EC:2.7.10.1 2.7.11.1] (A)	BRASSINOSTEROID INSENSITIVE 1-associated receptor kinase 1 OS=Arabidopsis thaliana GN=BAK1 PE=1 SV=2
evm.model.000084F.155	NA	NA	NA	NA
evm.model.000085F.63	GO:0003700; sequence-specific DNA binding transcription factor activity; Molecular Function::GO:0006355; regulation of transcription, DNA-dependent; Biological Process::GO:0043565; sequence-specific DNA binding; Molecular Function	IPR004827; Basic-leucine zipper domain	transcription factor HBP-1a; K09060 plant G-box-binding factor (A)	Ocs element-binding factor 1 OS=Zea mays GN=OBF1 PE=2 SV=2
evm.model.000088F.39	NA	NA	NA	NA
evm.model.000088F.47	GO:0046983; protein dimerization activity; Molecular Function	IPR011598; Myc-type, basic helix-loop-helix (bHLH) domain	hypothetical protein; K11253 histone H3 (A)	Transcription factor bHLH77 OS=Arabidopsis thaliana GN=BHLH77 PE=1 SV=1
evm.model.000088F.48	NA	NA	NA	NA
evm.model.000088F.49	NA	NA	NA	NA
evm.model.000088F.70	NA	IPR004294; Carotenoid oxygenase	9-cis-epoxycarotenoid dioxygenase 2; K09840 9-cis-epoxycarotenoid dioxygenase [EC:1.13.11.51] (A)	Probable 9-cis-epoxycarotenoid dioxygenase NCED5, chloroplastic OS=Arabidopsis thaliana GN=NCED5 PE=1 SV=1
evm.model.000089F.120	NA	NA	NA	NA
evm.model.000089F.152	GO:0005515; protein binding; Molecular Function	IPR001810; F-box domain	Klhl13; kelch-like family member 13; K10447 kelch-like protein 9/13 (A)	F-box/kelch-repeat protein At1g23390 OS=Arabidopsis thaliana GN=At1g23390 PE=2 SV=1
evm.model.000089F.155	NA	NA	NA	NA
evm.model.000089F.48	NA	NA	NA	NA
evm.model.000090F.26	GO:0004672; protein kinase activity; Molecular Function::GO:0004713; protein tyrosine kinase activity; Molecular Function::GO:0005524; ATP binding; Molecular Function::GO:0006468; protein phosphorylation; Biological Process::GO:0048544; recognition of pollen; Biological Process	IPR000719; Protein kinase domain::IPR000858; S-locus glycoprotein::IPR001480; Bulb-type lectin domain::IPR002290; Serine/threonine- / dual specificity protein kinase, catalytic domain::IPR003609; Apple-like::IPR013227; PAN-2 domain::IPR020635; Tyrosine-protein kinase, catalytic domain	G-type lectin S-receptor-like serine/threonine-protein kinase At4g03230; K04733 interleukin-1 receptor-associated kinase 4 [EC:2.7.11.1] (A)	G-type lectin S-receptor-like serine/threonine-protein kinase At1g11330 OS=Arabidopsis thaliana GN=At1g11330 PE=2 SV=3
evm.model.000094F.12	GO:0005515; protein binding; Molecular Function::GO:0008270; zinc ion binding; Molecular Function	IPR001841; Zinc finger, RING-type::IPR010734; Copine	E3 ubiquitin-protein ligase RGLG2-like; K16280 E3 ubiquitin-protein ligase RGLG [EC:2.3.2.27] (A)	E3 ubiquitin-protein ligase RGLG2 OS=Arabidopsis thaliana GN=RGLG2 PE=1 SV=1
evm.model.000094F.13	NA	NA	E3 ubiquitin-protein ligase RGLG1-like; K16280 E3 ubiquitin-protein ligase RGLG [EC:2.3.2.27] (A)	E3 ubiquitin-protein ligase RGLG1 OS=Arabidopsis thaliana GN=RGLG1 PE=1 SV=1
evm.model.000094F.5	GO:0004497; monooxygenase activity; Molecular Function::GO:0005506; iron ion binding; Molecular Function::GO:0009055; electron carrier activity; Molecular Function::GO:0016705; oxidoreductase activity, acting on paired donors, with incorporation or reduction of molecular oxygen; Molecular Function::GO:0020037; heme binding; Molecular Function::GO:0055114; oxidation-reduction process; Biological P…	IPR001128; Cytochrome P450::IPR002403; Cytochrome P450, E-class, group IV	cytochrome P450 94A1-like; K13407 fatty acid omega-hydroxylase [EC:1.14.-.-] (A)	Cytochrome P450 94B3 OS=Arabidopsis thaliana GN=CYP94B3 PE=2 SV=1
evm.model.000095F.151	GO:0006633; fatty acid biosynthetic process; Biological Process::GO:0016790; thiolester hydrolase activity; Molecular Function	IPR002864; Acyl-ACP thioesterase::IPR021113; Acyl-ACP-thioesterase, N-terminal	palmitoyl-acyl carrier protein thioesterase, chloroplastic; K10781 fatty acyl-ACP thioesterase B [EC:3.1.2.14 3.1.2.21] (A)	Palmitoyl-acyl carrier protein thioesterase, chloroplastic OS=Arabidopsis thaliana GN=FATB PE=1 SV=1
evm.model.000098F.123	GO:0006633; fatty acid biosynthetic process; Biological Process::GO:0016790; thiolester hydrolase activity; Molecular Function	IPR002864; Acyl-ACP thioesterase::IPR021113; Acyl-ACP-thioesterase, N-terminal	palmitoyl-acyl carrier protein thioesterase, chloroplastic; K10781 fatty acyl-ACP thioesterase B [EC:3.1.2.14 3.1.2.21] (A)	Palmitoyl-acyl carrier protein thioesterase, chloroplastic OS=Arabidopsis thaliana GN=FATB PE=1 SV=1
evm.model.000099F.123	GO:0003700; sequence-specific DNA binding transcription factor activity; Molecular Function::GO:0006355; regulation of transcription, DNA-dependent; Biological Process::GO:0043565; sequence-specific DNA binding; Molecular Function	IPR003657; DNA-binding WRKY	WRKY transcription factor 22; K13425 WRKY transcription factor 22 (A)	WRKY transcription factor 22 OS=Arabidopsis thaliana GN=WRKY22 PE=2 SV=1
evm.model.000099F.77	GO:0005515; protein binding; Molecular Function::GO:0008270; zinc ion binding; Molecular Function	IPR001841; Zinc finger, RING-type	E3 ubiquitin-protein ligase RING1-like; K11982 E3 ubiquitin-protein ligase RNF115/126 [EC:2.3.2.27] (A)	E3 ubiquitin-protein ligase RING1 OS=Gossypium hirsutum GN=RING1 PE=1 SV=1
evm.model.000100F.118	GO:0005783; endoplasmic reticulum; Cellular Component::GO:0006886; intracellular protein transport; Biological Process::GO:0016021; integral to membrane; Cellular Component	IPR008417; B-cell receptor-associated 31-like	NA	NA
evm.model.000100F.39	NA	IPR025322; Protein of unknown function DUF4228, plant	NA	NA
evm.model.000102F.27	GO:0015095; magnesium ion transmembrane transporter activity; Molecular Function::GO:0015693; magnesium ion transport; Biological Process::GO:0016020; membrane; Cellular Component	IPR008521; Magnesium transporter NIPA	nipa1, spg6; non imprinted in Prader-Willi/Angelman syndrome 1; K19364 magnesium transporter NIPA1 (A)	Probable magnesium transporter NIPA4 OS=Arabidopsis thaliana GN=At1g71900 PE=2 SV=1
evm.model.000103F.36	NA	NA	mediator of RNA polymerase II transcription subunit 13-like; K15164 mediator of RNA polymerase II transcription subunit 13 (A)	Mediator of RNA polymerase II transcription subunit 13 OS=Arabidopsis thaliana GN=MED13 PE=1 SV=1
evm.model.000104F.14	GO:0000155; phosphorelay sensor kinase activity; Molecular Function::GO:0000160; phosphorelay signal transduction system; Biological Process::GO:0004871; signal transducer activity; Molecular Function::GO:0007165; signal transduction; Biological Process	IPR000014; PAS domain::IPR000700; PAS-associated, C-terminal::IPR001610; PAC motif	hypothetical protein; K08282 non-specific serine/threonine protein kinase [EC:2.7.11.1] (A)	Protein TWIN LOV 1 OS=Arabidopsis thaliana GN=TLP1 PE=1 SV=2
evm.model.000104F.25	NA	NA	NA	NA
evm.model.000104F.53	GO:0000105; histidine biosynthetic process; Biological Process::GO:0004399; histidinol dehydrogenase activity; Molecular Function::GO:0008270; zinc ion binding; Molecular Function::GO:0051287; NAD binding; Molecular Function::GO:0055114; oxidation-reduction process; Biological Process	IPR012131; Histidinol dehydrogenase	histidinol dehydrogenase, chloroplastic; K00013 histidinol dehydrogenase [EC:1.1.1.23] (A)	Histidinol dehydrogenase, chloroplastic OS=Oryza sativa subsp. japonica GN=HDH PE=2 SV=1
evm.model.000104F.75	NA	NA	NA	NA
evm.model.000105F.105	NA	NA	NA	NA
evm.model.000105F.29	GO:0005515; protein binding; Molecular Function::GO:0008270; zinc ion binding; Molecular Function	IPR001841; Zinc finger, RING-type	hypothetical protein; K19041 E3 ubiquitin-protein ligase RNF38/44 [EC:2.3.2.27] (A)	RING-H2 finger protein ATL60 OS=Arabidopsis thaliana GN=ATL60 PE=2 SV=1
evm.model.000105F.3	NA	IPR025846; PMR5 N-terminal domain::IPR026057; PC-Esterase	NA	Protein trichome birefringence-like 19 OS=Arabidopsis thaliana GN=TBL19 PE=3 SV=1
evm.model.000106F.112	GO:0003682; chromatin binding; Molecular Function	IPR001005; SANT/Myb domain::IPR017930; Myb domain	two-component response regulator ARR12-like; K14491 two-component response regulator ARR-B family (A)	Transcription factor BOA OS=Arabidopsis thaliana GN=BOA PE=2 SV=1
evm.model.000106F.136	NA	NA	NA	NA
evm.model.000106F.89	GO:0003824; catalytic activity; Molecular Function::GO:0005992; trehalose biosynthetic process; Biological Process	IPR001830; Glycosyl transferase, family 20::IPR003337; Trehalose-phosphatase	hypothetical protein; K16055 trehalose 6-phosphate synthase/phosphatase [EC:2.4.1.15 3.1.3.12] (A)	Probable alpha,alpha-trehalose-phosphate synthase [UDP-forming] 10 OS=Arabidopsis thaliana GN=TPS10 PE=2 SV=1
evm.model.000106F.94	NA	NA	NA	NA
evm.model.000107F.102	GO:0003682; chromatin binding; Molecular Function	IPR001005; SANT/Myb domain::IPR017930; Myb domain	hypothetical protein; K09422 myb proto-oncogene protein, plant (A)	Myb-related protein 308 OS=Antirrhinum majus GN=MYB308 PE=2 SV=1
evm.model.000107F.83	NA	IPR012439; Coiled-coil domain-containing protein 90::IPR024461; Protein of unknown function DUF1640	hypothetical protein; K15710 E3 ubiquitin-protein ligase SHPRH [EC:3.6.4.- 2.3.2.27] (A)	Coiled-coil domain-containing protein 90B, mitochondrial OS=Homo sapiens GN=CCDC90B PE=1 SV=2
evm.model.000109F.2	GO:0016787; hydrolase activity; Molecular Function	IPR004843; Phosphoesterase domain::IPR006186; Serine/threonine-specific protein phosphatase/bis(5-nucleosyl)-tetraphosphatase	serine/threonine-protein phosphatase PP1; K06269 serine/threonine-protein phosphatase PP1 catalytic subunit [EC:3.1.3.16] (A)	Serine/threonine-protein phosphatase PP1 isozyme 9 OS=Arabidopsis thaliana GN=TOPP9 PE=2 SV=1
evm.model.000110F.50	NA	NA	NA	NA
evm.model.000116F.94	GO:0003824; catalytic activity; Molecular Function::GO:0044237; cellular metabolic process; Biological Process::GO:0050662; coenzyme binding; Molecular Function	IPR001509; NAD-dependent epimerase/dehydratase	cinnamoyl-CoA reductase 1-like; K09753 cinnamoyl-CoA reductase [EC:1.2.1.44] (A)	Cinnamoyl-CoA reductase 1 OS=Arabidopsis thaliana GN=CCR1 PE=1 SV=1
evm.model.000117F.30	NA	NA	NA	NA
evm.model.000121F.110	NA	NA	NA	NA
evm.model.000126F.97	GO:0003700; sequence-specific DNA binding transcription factor activity; Molecular Function::GO:0006355; regulation of transcription, DNA-dependent; Biological Process::GO:0043565; sequence-specific DNA binding; Molecular Function	IPR003657; DNA-binding WRKY	probable WRKY transcription factor 2; K18835 WRKY transcription factor 2 (A)	Probable WRKY transcription factor 40 OS=Arabidopsis thaliana GN=WRKY40 PE=1 SV=1
evm.model.000129F.76	GO:0005515; protein binding; Molecular Function::GO:0008270; zinc ion binding; Molecular Function	IPR001841; Zinc finger, RING-type	RING-H2 finger protein ATL56-like; K19041 E3 ubiquitin-protein ligase RNF38/44 [EC:2.3.2.27] (A)	RING-H2 finger protein ATL56 OS=Arabidopsis thaliana GN=ATL56 PE=2 SV=1
evm.model.000131F.26	NA	IPR004265; Plant disease resistance response protein	hypothetical protein; K01870 isoleucyl-tRNA synthetase [EC:6.1.1.5] (A)	Dirigent protein 23 OS=Arabidopsis thaliana GN=DIR23 PE=2 SV=1
evm.model.000132F.11	GO:0042823; pyridoxal phosphate biosynthetic process; Biological Process	IPR001852; Vitamin B6 biosynthesis protein	pyridoxal 5'-phosphate synthase-like subunit PDX1.2; K06215 pyridoxal 5'-phosphate synthase pdxS subunit [EC:4.3.3.6] (A)	Pyridoxal 5'-phosphate synthase-like subunit PDX1.2 OS=Arabidopsis thaliana GN=PDX12 PE=1 SV=1
evm.model.000136F.51	GO:0004420; hydroxymethylglutaryl-CoA reductase (NADPH) activity; Molecular Function::GO:0015936; coenzyme A metabolic process; Biological Process::GO:0050662; coenzyme binding; Molecular Function::GO:0055114; oxidation-reduction process; Biological Process	IPR002202; Hydroxymethylglutaryl-CoA reductase, class I/II	hmg-CoA reductase, putative (EC:1.1.1.34); K00021 hydroxymethylglutaryl-CoA reductase (NADPH) [EC:1.1.1.34] (A)	3-hydroxy-3-methylglutaryl-coenzyme A reductase 1 OS=Hevea brasiliensis GN=HMGR1 PE=2 SV=1
evm.model.000138F.21	NA	IPR006461; Uncharacterised protein family Cys-rich	Sec23/Sec24 protein transport family protein isoform 1; K14006 protein transport protein SEC23 (A)	Cell number regulator 8 OS=Zea mays GN=CNR8 PE=2 SV=1
evm.model.000138F.46	NA	NA	uncharacterized LOC104585983; K03189 urease accessory protein (A)	Uncharacterized protein At4g18257 OS=Arabidopsis thaliana GN=At4g18257 PE=1 SV=1
evm.model.000138F.61	NA	IPR008889; VQ	NA	Sigma factor binding protein 1, chloroplastic OS=Arabidopsis thaliana GN=SIB1 PE=1 SV=1
evm.model.000140F.12	GO:0005506; iron ion binding; Molecular Function::GO:0006633; fatty acid biosynthetic process; Biological Process::GO:0016491; oxidoreductase activity; Molecular Function::GO:0055114; oxidation-reduction process; Biological Process	IPR006694; Fatty acid hydroxylase	BCH1; beta-carotene hydroxylase; K15746 beta-carotene 3-hydroxylase [EC:1.14.13.129] (A)	Beta-carotene 3-hydroxylase, chloroplastic OS=Gentiana lutea GN=BHY PE=2 SV=1
evm.model.000144F.12	NA	IPR001678; Bacterial Fmu (Sun)/eukaryotic nucleolar NOL1/Nop2p::IPR023267; RNA (C5-cytosine) methyltransferase	probable 28S rRNA (cytosine-C(5))-methyltransferase; K15264 putative methyltransferase [EC:2.1.1.-] (A)	Probable 28S rRNA (cytosine-C(5))-methyltransferase OS=Homo sapiens GN=NSUN5 PE=1 SV=2
evm.model.000144F.19	NA	NA	NA	NA
evm.model.000144F.56	NA	NA	formate--tetrahydrofolate ligase-like; K01938 formate--tetrahydrofolate ligase [EC:6.3.4.3] (A)	NA
evm.model.000144F.88	NA	IPR004910; Yippee/Mis18	Cys-Gly metallodipeptidase dug1; K15428 Cys-Gly metallodipeptidase DUG1 [EC:3.4.13.-] (A)	Protein yippee-like At4g27745 OS=Arabidopsis thaliana GN=At4g27745 PE=3 SV=2
evm.model.000146F.22	GO:0003849; 3-deoxy-7-phosphoheptulonate synthase activity; Molecular Function::GO:0009073; aromatic amino acid family biosynthetic process; Biological Process	IPR002480; DAHP synthetase, class II	3-deoxy-D-arabino-heptulosonate-7-phosphate synthase; K01626 3-deoxy-7-phosphoheptulonate synthase [EC:2.5.1.54] (A)	Phospho-2-dehydro-3-deoxyheptonate aldolase 1, chloroplastic OS=Nicotiana tabacum GN=DHAPS-1 PE=2 SV=1
evm.model.000149F.33	GO:0005634; nucleus; Cellular Component	IPR004367; Cyclin, C-terminal domain::IPR006671; Cyclin, N-terminal::IPR013763; Cyclin-like	cyclin-A2-4-like; K06627 cyclin A (A)	Cyclin-A2-4 OS=Arabidopsis thaliana GN=CYCA2-4 PE=2 SV=1
evm.model.000159F.60	NA	IPR025886; Phloem protein 2-like	NA	Putative F-box protein PP2-B12 OS=Arabidopsis thaliana GN=PP2B12 PE=3 SV=1
evm.model.000161F.4	NA	IPR007612; LURP1-like domain	eukaryotic translation initiation factor 2B family protein; K03239 translation initiation factor eIF-2B subunit alpha (A)	Protein LURP-one-related 8 OS=Arabidopsis thaliana GN=At2g38640 PE=2 SV=1
evm.model.000162F.18	GO:0003682; chromatin binding; Molecular Function	IPR001005; SANT/Myb domain::IPR017930; Myb domain	two-component response regulator ARR12-like; K14491 two-component response regulator ARR-B family (A)	Two-component response regulator ARR18 OS=Arabidopsis thaliana GN=ARR18 PE=2 SV=2
evm.model.000162F.27	GO:0005515; protein binding; Molecular Function::GO:0008270; zinc ion binding; Molecular Function	IPR001841; Zinc finger, RING-type	E3 ubiquitin-protein ligase RHA2A; K16282 E3 ubiquitin-protein ligase RHA2 [EC:2.3.2.27] (A)	E3 ubiquitin-protein ligase RHA2A OS=Arabidopsis thaliana GN=RHA2A PE=1 SV=1
evm.model.000162F.35	GO:0005543; phospholipid binding; Molecular Function	IPR011417; AP180 N-terminal homology (ANTH) domain::IPR013809; Epsin-like, N-terminal	hypothetical protein; K20043 clathrin coat assembly protein AP180 (A)	Putative clathrin assembly protein At2g01600 OS=Arabidopsis thaliana GN=At2g01600 PE=2 SV=2
evm.model.000175F.36	NA	NA	NA	Uncharacterized protein At4g14450, chloroplastic OS=Arabidopsis thaliana GN=At4g14450 PE=2 SV=1
evm.model.000183F.15	GO:0016021; integral to membrane; Cellular Component	IPR007203; ORMDL	ormdl proteins; K12667 oligosaccharyltransferase complex subunit delta (ribophorin II) (A)	ORM1-like protein 3 OS=Mus musculus GN=Ormdl3 PE=2 SV=1
evm.model.000189F.7	NA	IPR004853; Triose-phosphate transporter domain	UDP-galactose transporter 2-like; K15285 solute carrier family 35, member E3 (A)	UDP-galactose transporter 2 OS=Arabidopsis thaliana GN=UDP-GALT2 PE=2 SV=1
evm.model.000189F.8	NA	IPR018108; Mitochondrial substrate/solute carrier	mitochondrial phosphate carrier protein 3, mitochondrial; K15102 solute carrier family 25 (mitochondrial phosphate transporter), member 3 (A)	Mitochondrial phosphate carrier protein 3, mitochondrial OS=Arabidopsis thaliana GN=MPT3 PE=2 SV=1
evm.model.000192F.39	GO:0005515; protein binding; Molecular Function::GO:0046872; metal ion binding; Molecular Function	IPR000571; Zinc finger, CCCH-type::IPR002110; Ankyrin repeat::IPR020683; Ankyrin repeat-containing domain	D-tyrosyl-tRNA(Tyr) deacylase; K07560 D-tyrosyl-tRNA(Tyr) deacylase [EC:3.1.-.-] (A)	Zinc finger CCCH domain-containing protein 29 OS=Arabidopsis thaliana GN=At2g40140 PE=2 SV=1
evm.model.000193F.14	NA	IPR008889; VQ	NA	VQ motif-containing protein 22 OS=Arabidopsis thaliana GN=VQ22 PE=2 SV=1
evm.model.000193F.57	GO:0004553; hydrolase activity, hydrolyzing O-glycosyl compounds; Molecular Function::GO:0005975; carbohydrate metabolic process; Biological Process	IPR000490; Glycoside hydrolase, family 17::IPR012946; X8	hypothetical protein; K19891 glucan endo-1,3-beta-glucosidase 1/2/3 [EC:3.2.1.39] (A)	Glucan endo-1,3-beta-glucosidase 13 OS=Arabidopsis thaliana GN=At5g56590 PE=1 SV=1
evm.model.000214F.28	GO:0004672; protein kinase activity; Molecular Function::GO:0004713; protein tyrosine kinase activity; Molecular Function::GO:0005509; calcium ion binding; Molecular Function::GO:0005524; ATP binding; Molecular Function::GO:0006468; protein phosphorylation; Biological Process	IPR000719; Protein kinase domain::IPR002048; EF-hand domain::IPR002290; Serine/threonine- / dual specificity protein kinase, catalytic domain::IPR011992; EF-hand domain pair::IPR020635; Tyrosine-protein kinase, catalytic domain	calcium-dependent protein kinase 28-like; K13412 calcium-dependent protein kinase [EC:2.7.11.1] (A)	Calcium-dependent protein kinase 28 OS=Arabidopsis thaliana GN=CPK28 PE=1 SV=1
evm.model.000217F.29	GO:0003700; sequence-specific DNA binding transcription factor activity; Molecular Function::GO:0006355; regulation of transcription, DNA-dependent; Biological Process	IPR001471; AP2/ERF domain	ERF3; ethylene response factor 3; K09286 EREBP-like factor (A)	Ethylene-responsive transcription factor 9 OS=Arabidopsis thaliana GN=ERF9 PE=2 SV=1
evm.model.000244F.13	GO:0006659; phosphatidylserine biosynthetic process; Biological Process	IPR004277; Phosphatidyl serine synthase	Phosphatidyl serine synthase family protein isoform 1; K08730 phosphatidylserine synthase 2 [EC:2.7.8.29] (A)	CDP-diacylglycerol--serine O-phosphatidyltransferase 1 OS=Arabidopsis thaliana GN=PSS1 PE=1 SV=1
evm.model.000244F.38	GO:0004553; hydrolase activity, hydrolyzing O-glycosyl compounds; Molecular Function::GO:0005975; carbohydrate metabolic process; Biological Process	IPR000490; Glycoside hydrolase, family 17	hypothetical protein; K19891 glucan endo-1,3-beta-glucosidase 1/2/3 [EC:3.2.1.39] (A)	Glucan endo-1,3-beta-glucosidase 11 OS=Arabidopsis thaliana GN=At1g32860 PE=1 SV=1
evm.model.000248F.13	NA	IPR002068; Alpha crystallin/Hsp20 domain	hypothetical protein; K13993 HSP20 family protein (A)	22.0 kDa heat shock protein OS=Arabidopsis thaliana GN=HSP22.0 PE=2 SV=1
evm.model.000248F.2	NA	IPR002068; Alpha crystallin/Hsp20 domain	17.4 kDa class III heat shock protein; K13993 HSP20 family protein (A)	17.4 kDa class III heat shock protein OS=Arabidopsis thaliana GN=HSP17.4B PE=2 SV=1
evm.model.000248F.40	GO:0005507; copper ion binding; Molecular Function::GO:0009055; electron carrier activity; Molecular Function	IPR003245; Plastocyanin-like	NA	Lamin-like protein OS=Arabidopsis thaliana GN=At5g15350 PE=1 SV=1
evm.model.000258F.12	GO:0006520; cellular amino acid metabolic process; Biological Process::GO:0008483; transaminase activity; Molecular Function::GO:0009058; biosynthetic process; Biological Process::GO:0030170; pyridoxal phosphate binding; Molecular Function	IPR000796; Aspartate/other aminotransferase::IPR004839; Aminotransferase, class I/classII	aspartate aminotransferase, cytoplasmic; K14454 aspartate aminotransferase, cytoplasmic [EC:2.6.1.1] (A)	Aspartate aminotransferase 3, chloroplastic OS=Arabidopsis thaliana GN=ASP3 PE=1 SV=1
evm.model.000268F.26	NA	IPR008637; HR-like lesion-inducer	NA	NA
evm.model.000273F.17	NA	IPR007592; Protein of unknown function DUF573	NA	Mediator-associated protein 1 OS=Arabidopsis thaliana GN=At4g25210 PE=1 SV=1
evm.model.000355F.2	GO:0004089; carbonate dehydratase activity; Molecular Function::GO:0008270; zinc ion binding; Molecular Function	IPR001765; Carbonic anhydrase	carbonic anhydrase 2; K01673 carbonic anhydrase [EC:4.2.1.1] (A)	Beta carbonic anhydrase 2, chloroplastic OS=Arabidopsis thaliana GN=BCA2 PE=1 SV=3
evm.model.000011F.250	GO:0004672; protein kinase activity; Molecular Function::GO:0004713; protein tyrosine kinase activity; Molecular Function::GO:0005524; ATP binding; Molecular Function::GO:0006468; protein phosphorylation; Biological Process	IPR000719; Protein kinase domain::IPR002290; Serine/threonine- / dual specificity protein kinase, catalytic domain::IPR020635; Tyrosine-protein kinase, catalytic domain	protein kinase APK1B, chloroplastic-like; K04733 interleukin-1 receptor-associated kinase 4 [EC:2.7.11.1] (A)	Protein kinase APK1B, chloroplastic OS=Arabidopsis thaliana GN=APK1B PE=2 SV=2
evm.model.000012F.125	NA	IPR006766; Phosphate-induced protein 1	nucleoporin SEH1-like; K14299 nucleoporin SEH1 (A)	Protein EXORDIUM-like 2 OS=Arabidopsis thaliana GN=EXL2 PE=2 SV=1
evm.model.000012F.277	NA	NA	dead Box protein Dhh1p; K12614 ATP-dependent RNA helicase DDX6/DHH1 [EC:3.6.4.13] (A)	Glycine-rich protein A3 OS=Daucus carota PE=2 SV=1
evm.model.000013F.180	GO:0016998; cell wall macromolecule catabolic process; Biological Process::GO:0052861; glucan endo-1,3-beta-glucanase activity, C-3 substituted reducing group; Molecular Function::GO:0052862; glucan endo-1,4-beta-glucanase activity, C-3 substituted reducing group; Molecular Function	IPR005200; Glycoside hydrolase, family 81	Glycosyl hydrolase family 81 protein; K01180 endo-1,3(4)-beta-glucanase [EC:3.2.1.6] (A)	Endo-1,3(4)-beta-glucanase 1 OS=Schizosaccharomyces pombe (strain 972 / ATCC 24843) GN=eng1 PE=3 SV=1
evm.model.000013F.181	GO:0008152; metabolic process; Biological Process::GO:0016787; hydrolase activity; Molecular Function	IPR013094; Alpha/beta hydrolase fold-3	isoprenylcysteine alpha-carbonyl methylesterase ICME-like; K15889 prenylcysteine alpha-carboxyl methylesterase [EC:3.1.1.-] (A)	Probable isoprenylcysteine alpha-carbonyl methylesterase ICMEL2 OS=Arabidopsis thaliana GN=ICMEL2 PE=2 SV=1
evm.model.000013F.260	NA	NA	NA	NA
evm.model.000014F.38	NA	NA	deleted in malignant brain tumors 1 protein-like; K13912 deleted in malignant brain tumors 1 protein (A)	NA
evm.model.000014F.71	GO:0005515; protein binding; Molecular Function	IPR001012; UBX	plant UBX domain-containing protein 8-like; K18726 FAS-associated factor 2 (A)	Plant UBX domain-containing protein 13 OS=Arabidopsis thaliana GN=PUX13 PE=1 SV=1
evm.model.000015F.325	GO:0000786; nucleosome; Cellular Component::GO:0003677; DNA binding; Molecular Function::GO:0006334; nucleosome assembly; Biological Process	IPR000164; Histone H3::IPR007125; Histone core	hypothetical protein; K11253 histone H3 (A)	Histone H3.3 OS=Vitis vinifera PE=2 SV=3
evm.model.000018F.321	NA	NA	NA	NA
evm.model.000018F.60	NA	IPR007700; Protein of unknown function DUF668::IPR021864; Protein of unknown function DUF3475	uncharacterized LOC105771841; K12812 ATP-dependent RNA helicase UAP56/SUB2 [EC:3.6.4.13] (A)	NA
evm.model.000018F.85	GO:0004672; protein kinase activity; Molecular Function::GO:0004713; protein tyrosine kinase activity; Molecular Function::GO:0005524; ATP binding; Molecular Function::GO:0006468; protein phosphorylation; Biological Process	IPR000719; Protein kinase domain::IPR002290; Serine/threonine- / dual specificity protein kinase, catalytic domain::IPR020635; Tyrosine-protein kinase, catalytic domain	hypothetical protein; K13412 calcium-dependent protein kinase [EC:2.7.11.1] (A)	CDPK-related kinase 1 OS=Arabidopsis thaliana GN=CRK1 PE=1 SV=1
evm.model.000020F.158	GO:0004672; protein kinase activity; Molecular Function::GO:0004713; protein tyrosine kinase activity; Molecular Function::GO:0004871; signal transducer activity; Molecular Function::GO:0005524; ATP binding; Molecular Function::GO:0006468; protein phosphorylation; Biological Process::GO:0007165; signal transduction; Biological Process	IPR000014; PAS domain::IPR000719; Protein kinase domain::IPR001245; Serine-threonine/tyrosine-protein kinase catalytic domain::IPR002290; Serine/threonine- / dual specificity protein kinase, catalytic domain::IPR020635; Tyrosine-protein kinase, catalytic domain::IPR026839; Serine/threonine-protein kinase CTR1	serine/threonine-protein kinase EDR1; K04424 sterile alpha motif and leucine zipper containing kinase AZK [EC:2.7.11.25] (A)	Serine/threonine-protein kinase CTR1 OS=Arabidopsis thaliana GN=CTR1 PE=1 SV=1
evm.model.000020F.41	GO:0004014; adenosylmethionine decarboxylase activity; Molecular Function::GO:0006597; spermine biosynthetic process; Biological Process::GO:0008295; spermidine biosynthetic process; Biological Process	IPR001985; S-adenosylmethionine decarboxylase	S-adenosylmethionine decarboxylase proenzyme; K01611 S-adenosylmethionine decarboxylase [EC:4.1.1.50] (A)	S-adenosylmethionine decarboxylase proenzyme OS=Vicia faba GN=SAMDC PE=2 SV=1
evm.model.000020F.42	NA	IPR012511; S-adenosyl-l-methionine decarboxylase leader peptide	S-adenosylmethionine decarboxylase proenzyme; K01611 S-adenosylmethionine decarboxylase [EC:4.1.1.50] (A)	NA
evm.model.000020F.97	GO:0008152; metabolic process; Biological Process::GO:0016758; transferase activity, transferring hexosyl groups; Molecular Function	IPR002213; UDP-glucuronosyl/UDP-glucosyltransferase	scopoletin glucosyltransferase; K13496 UDP-glucosyl transferase 73C [EC:2.4.1.-] (A)	UDP-glycosyltransferase 73C3 OS=Arabidopsis thaliana GN=UGT73C3 PE=2 SV=1
evm.model.000023F.155	GO:0005515; protein binding; Molecular Function::GO:0051260; protein homooligomerization; Biological Process	IPR000210; BTB/POZ-like::IPR003131; Potassium channel tetramerisation-type BTB domain	serine/threonine-protein kinase AtPK1/AtPK6-like; K04688 p70 ribosomal S6 kinase [EC:2.7.11.1] (A)	BTB/POZ domain-containing protein At3g09030 OS=Arabidopsis thaliana GN=At3g09030 PE=2 SV=1
evm.model.000023F.213	GO:0003883; CTP synthase activity; Molecular Function::GO:0006221; pyrimidine nucleotide biosynthetic process; Biological Process	IPR004468; CTP synthase::IPR017456; CTP synthase, N-terminal::IPR017926; Glutamine amidotransferase	CTP synthase-like; K01937 CTP synthase [EC:6.3.4.2] (A)	CTP synthase OS=Dictyostelium discoideum GN=ctps PE=3 SV=1
evm.model.000024F.326	GO:0005622; intracellular; Cellular Component::GO:0043565; sequence-specific DNA binding; Molecular Function	IPR003958; Transcription factor CBF/NF-Y/archaeal histone	hypothetical protein; K08066 nuclear transcription factor Y, gamma (A)	Dr1-associated corepressor OS=Homo sapiens GN=DRAP1 PE=1 SV=3
evm.model.000026F.160	GO:0016491; oxidoreductase activity; Molecular Function::GO:0016706; oxidoreductase activity, acting on paired donors, with incorporation or reduction of molecular oxygen, 2-oxoglutarate as one donor, and incorporation of one atom each of oxygen into both donors; Molecular Function::GO:0055114; oxidation-reduction process; Biological Process	IPR005123; Oxoglutarate/iron-dependent dioxygenase::IPR026992; Non-haem dioxygenase N-terminal domain	flavonol synthase/flavanone 3-hydroxylase-like; K05278 flavonol synthase [EC:1.14.11.23] (A)	Protein SRG1 OS=Arabidopsis thaliana GN=SRG1 PE=2 SV=1
evm.model.000026F.311	GO:0005515; protein binding; Molecular Function	IPR000008; C2 calcium-dependent membrane targeting::IPR013583; Phosphoribosyltransferase C-terminal::IPR018029; C2 membrane targeting protein::IPR020477; C2 domain	Syt7c; synaptotagmin 7c; K19907 synaptotagmin-7 (A)	Protein QUIRKY OS=Arabidopsis thaliana GN=QKY PE=2 SV=1
evm.model.000026F.35	GO:0004672; protein kinase activity; Molecular Function::GO:0004713; protein tyrosine kinase activity; Molecular Function::GO:0005524; ATP binding; Molecular Function::GO:0006468; protein phosphorylation; Biological Process	IPR000719; Protein kinase domain::IPR001245; Serine-threonine/tyrosine-protein kinase catalytic domain::IPR002290; Serine/threonine- / dual specificity protein kinase, catalytic domain::IPR020635; Tyrosine-protein kinase, catalytic domain	hypothetical protein; K13436 pto-interacting protein 1 [EC:2.7.11.1] (A)	PTI1-like tyrosine-protein kinase 3 OS=Arabidopsis thaliana GN=PTI13 PE=1 SV=1
evm.model.000026F.376	NA	IPR012442; Protein of unknown function DUF1645, plant	NA	NA
evm.model.000028F.73	GO:0005515; protein binding; Molecular Function::GO:0008270; zinc ion binding; Molecular Function	IPR001841; Zinc finger, RING-type::IPR002035; von Willebrand factor, type A	cacna2d4; calcium channel, voltage-dependent, alpha 2/delta subunit 4; K04861 voltage-dependent calcium channel alpha-2/delta-4 (A)	Inter-alpha-trypsin inhibitor heavy chain H2 OS=Homo sapiens GN=ITIH2 PE=1 SV=2
evm.model.000029F.349	GO:0000166; nucleotide binding; Molecular Function::GO:0005524; ATP binding; Molecular Function::GO:0016020; membrane; Cellular Component::GO:0016887; ATPase activity; Molecular Function::GO:0017111; nucleoside-triphosphatase activity; Molecular Function	IPR003439; ABC transporter-like::IPR003593; AAA+ ATPase domain::IPR013525; ABC-2 type transporter::IPR013581; Plant PDR ABC transporter associated	YALI0F17996p; K08712 ATP-binding cassette, subfamily G (WHITE), member 2, SNQ2 (A)	Pleiotropic drug resistance protein 1 OS=Nicotiana tabacum GN=PDR1 PE=2 SV=1
evm.model.000031F.136	NA	IPR003829; Pirin, N-terminal domain::IPR008778; Pirin, C-terminal domain::IPR012093; Pirin	pirin-like protein; K06911 uncharacterized protein (A)	Pirin-like protein OS=Solanum lycopersicum PE=2 SV=1
evm.model.000032F.36	GO:0003700; sequence-specific DNA binding transcription factor activity; Molecular Function::GO:0005634; nucleus; Cellular Component::GO:0006355; regulation of transcription, DNA-dependent; Biological Process::GO:0043565; sequence-specific DNA binding; Molecular Function	IPR000232; Heat shock factor (HSF)-type, DNA-binding::IPR027725; Heat shock transcription factor family	hypothetical protein; K09419 heat shock transcription factor, other eukaryote (A)	Heat shock factor protein HSF24 OS=Solanum peruvianum GN=HSF24 PE=2 SV=1
evm.model.000032F.99	GO:0046872; metal ion binding; Molecular Function	IPR007087; Zinc finger, C2H2::IPR015880; Zinc finger, C2H2-like	Beta-galactosidase 17; K12309 beta-galactosidase [EC:3.2.1.23] (A)	Protein SENSITIVE TO PROTON RHIZOTOXICITY 1 OS=Arabidopsis thaliana GN=STOP1 PE=2 SV=1
evm.model.000037F.113	GO:0006662; glycerol ether metabolic process; Biological Process::GO:0009055; electron carrier activity; Molecular Function::GO:0015035; protein disulfide oxidoreductase activity; Molecular Function::GO:0045454; cell redox homeostasis; Biological Process	IPR005746; Thioredoxin::IPR012336; Thioredoxin-like fold::IPR013766; Thioredoxin domain	thioredoxin H-type; K03671 thioredoxin 1 (A)	Thioredoxin H1 OS=Arabidopsis thaliana GN=TRX1 PE=1 SV=1
evm.model.000037F.38	NA	NA	NA	NA
evm.model.000039F.117	GO:0005515; protein binding; Molecular Function	IPR000727; Target SNARE coiled-coil domain	SNAP25 homologous protein SNAP33; K18211 synaptosomal-associated protein 25 (A)	SNAP25 homologous protein SNAP33 OS=Arabidopsis thaliana GN=SNAP33 PE=1 SV=1
evm.model.000039F.233	GO:0008270; zinc ion binding; Molecular Function::GO:0016491; oxidoreductase activity; Molecular Function::GO:0016747; transferase activity, transferring acyl groups other than amino-acyl groups; Molecular Function::GO:0055114; oxidation-reduction process; Biological Process	IPR002085; Alcohol dehydrogenase superfamily, zinc-type::IPR013149; Alcohol dehydrogenase, C-terminal::IPR013154; Alcohol dehydrogenase GroES-like::IPR020843; Polyketide synthase, enoylreductase	8-hydroxygeraniol dehydrogenase-like; K00083 cinnamyl-alcohol dehydrogenase [EC:1.1.1.195] (A)	Probable mannitol dehydrogenase OS=Fragaria ananassa GN=CAD PE=2 SV=1
evm.model.000040F.111	NA	IPR005202; Transcription factor GRAS	hypothetical protein; K14494 DELLA protein (A)	Scarecrow-like protein 30 OS=Arabidopsis thaliana GN=SCL30 PE=1 SV=1
evm.model.000041F.189	NA	NA	hypothetical protein; K09753 cinnamoyl-CoA reductase [EC:1.2.1.44] (A)	Tetraketide alpha-pyrone reductase 1 OS=Arabidopsis thaliana GN=TKPR1 PE=1 SV=1
evm.model.000041F.196	GO:0005515; protein binding; Molecular Function::GO:0008270; zinc ion binding; Molecular Function	IPR001841; Zinc finger, RING-type	NA	NA
evm.model.000041F.277	NA	IPR005175; Domain of unknown function DUF296	NA	AT-hook motif nuclear-localized protein 20 OS=Arabidopsis thaliana GN=AHL20 PE=2 SV=1
evm.model.000044F.36	GO:0006351; transcription, DNA-dependent; Biological Process::GO:0043565; sequence-specific DNA binding; Molecular Function	IPR025422; Transcription factor TGA like domain	NA	NA
evm.model.000045F.53	GO:0046983; protein dimerization activity; Molecular Function	IPR011598; Myc-type, basic helix-loop-helix (bHLH) domain	transcription factor MYC2-like; K13422 transcription factor MYC2 (A)	Transcription factor bHLH51 OS=Arabidopsis thaliana GN=BHLH51 PE=2 SV=1
evm.model.000045F.95	NA	NA	uncharacterized LOC101753989; K18883 tricin synthase [EC:2.1.1.175] (A)	NA
evm.model.000047F.15.3	GO:0003676; nucleic acid binding; Molecular Function::GO:0005515; protein binding; Molecular Function::GO:0008270; zinc ion binding; Molecular Function	IPR001965; Zinc finger, PHD-type::IPR003034; SAP domain::IPR004181; Zinc finger, MIZ-type	E3 SUMO-protein ligase SIZ1-like; K04706 E3 SUMO-protein ligase PIAS1 (A)	E3 SUMO-protein ligase SIZ1 OS=Arabidopsis thaliana GN=SIZ1 PE=1 SV=2
evm.model.000047F.82	GO:0016881; acid-amino acid ligase activity; Molecular Function	IPR000608; Ubiquitin-conjugating enzyme, E2	POPTRDRAFT_227541; Ubiquitin-conjugating enzyme E2 13 family protein; K10575 ubiquitin-conjugating enzyme E2 G1 [EC:2.3.2.23] (A)	Ubiquitin-conjugating enzyme E2 14 OS=Arabidopsis thaliana GN=UBC14 PE=1 SV=1
evm.model.000054F.98_evm.model.000054F.99	GO:0006508; proteolysis; Biological Process::GO:0008234; cysteine-type peptidase activity; Molecular Function	IPR000118; Granulin::IPR000668; Peptidase C1A, papain C-terminal::IPR013128; Peptidase C1A, papain::IPR013201; Proteinase inhibitor I29, cathepsin propeptide	hypothetical protein; K16292 KDEL-tailed cysteine endopeptidase [EC:3.4.22.-] (A)	Cysteine proteinase RD21a OS=Arabidopsis thaliana GN=RD21A PE=1 SV=1
evm.model.000055F.256.2	NA	IPR007700; Protein of unknown function DUF668::IPR021864; Protein of unknown function DUF3475	uncharacterized LOC105771841; K12812 ATP-dependent RNA helicase UAP56/SUB2 [EC:3.6.4.13] (A)	NA
evm.model.000055F.62	NA	NA	NA	NA
evm.model.000055F.63	GO:0030001; metal ion transport; Biological Process::GO:0046872; metal ion binding; Molecular Function	IPR006121; Heavy metal-associated domain, HMA	copper transport protein CCH-like; K07213 copper chaperone (A)	Heavy metal-associated isoprenylated plant protein 26 OS=Arabidopsis thaliana GN=HIPP26 PE=1 SV=1
evm.model.000056F.60	GO:0000287; magnesium ion binding; Molecular Function::GO:0004743; pyruvate kinase activity; Molecular Function::GO:0006096; glycolysis; Biological Process::GO:0030955; potassium ion binding; Molecular Function	IPR001697; Pyruvate kinase::IPR015793; Pyruvate kinase, barrel::IPR015795; Pyruvate kinase, C-terminal	pyruvate kinase, cytosolic isozyme-like; K00873 pyruvate kinase [EC:2.7.1.40] (A)	Pyruvate kinase, cytosolic isozyme OS=Glycine max PE=2 SV=1
evm.model.000057F.128	NA	IPR025322; Protein of unknown function DUF4228, plant	NA	NA
evm.model.000060F.98	GO:0003824; catalytic activity; Molecular Function	IPR001932; Protein phosphatase 2C (PP2C)-like domain::IPR015655; Protein phosphatase 2C	Os09g0459600; K17500 integrin-linked kinase-associated serine/threonine phosphatase 2C [EC:3.1.3.16] (A)	Probable protein phosphatase 2C 12 OS=Arabidopsis thaliana GN=At1g47380 PE=2 SV=1
evm.model.000064F.56	GO:0008270; zinc ion binding; Molecular Function	IPR001781; Zinc finger, LIM-type	hypothetical protein; K09377 cysteine and glycine-rich protein (A)	LIM domain-containing protein WLIM1 OS=Arabidopsis thaliana GN=WLIM1 PE=1 SV=1
evm.model.000066F.189	NA	IPR017926; Glutamine amidotransferase	GMP synthase (EC:6.3.5.2); K01951 GMP synthase (glutamine-hydrolysing) [EC:6.3.5.2] (A)	Putative glutamine amidotransferase-like protein C13C5.04 OS=Schizosaccharomyces pombe (strain 972 / ATCC 24843) GN=SPAC13C5.04 PE=3 SV=1
evm.model.000067F.69	GO:0000151; ubiquitin ligase complex; Cellular Component::GO:0004842; ubiquitin-protein ligase activity; Molecular Function::GO:0016567; protein ubiquitination; Biological Process	IPR003613; U box domain	uncharacterized LOC104440434; K01876 aspartyl-tRNA synthetase [EC:6.1.1.12] (A)	E3 ubiquitin-protein ligase PUB23 OS=Arabidopsis thaliana GN=PUB23 PE=1 SV=1
evm.model.000070F.152.1	GO:0003824; catalytic activity; Molecular Function::GO:0005992; trehalose biosynthetic process; Biological Process	IPR001830; Glycosyl transferase, family 20::IPR003337; Trehalose-phosphatase	hypothetical protein; K16055 trehalose 6-phosphate synthase/phosphatase [EC:2.4.1.15 3.1.3.12] (A)	Probable alpha,alpha-trehalose-phosphate synthase [UDP-forming] 10 OS=Arabidopsis thaliana GN=TPS10 PE=2 SV=1
evm.model.000072F.24	GO:0004672; protein kinase activity; Molecular Function::GO:0004713; protein tyrosine kinase activity; Molecular Function::GO:0005515; protein binding; Molecular Function::GO:0005524; ATP binding; Molecular Function::GO:0006468; protein phosphorylation; Biological Process	IPR000719; Protein kinase domain::IPR002110; Ankyrin repeat::IPR002290; Serine/threonine- / dual specificity protein kinase, catalytic domain::IPR020635; Tyrosine-protein kinase, catalytic domain::IPR020683; Ankyrin repeat-containing domain	serine/threonine-protein kinase CTR1-like; K06272 integrin-linked kinase [EC:2.7.11.1] (A)	Serine/threonine-protein kinase HT1 OS=Arabidopsis thaliana GN=HT1 PE=1 SV=1
evm.model.000076F.30	NA	NA	MATE efflux family protein 5-like; K03327 multidrug resistance protein, MATE family (A)	MATE efflux family protein 5 OS=Arabidopsis thaliana GN=DTXL1 PE=3 SV=1
evm.model.000076F.34	GO:0005524; ATP binding; Molecular Function::GO:0016307; phosphatidylinositol phosphate kinase activity; Molecular Function::GO:0044267; cellular protein metabolic process; Biological Process::GO:0046488; phosphatidylinositol metabolic process; Biological Process	IPR002423; Chaperonin Cpn60/TCP-1::IPR002498; Phosphatidylinositol-4-phosphate 5-kinase, core::IPR016034; Phosphatidylinositol-4-phosphate 5-kinase, core, subgroup	putative 1-phosphatidylinositol-3-phosphate 5-kinase FAB1C; K00921 1-phosphatidylinositol-3-phosphate 5-kinase [EC:2.7.1.150] (A)	Putative 1-phosphatidylinositol-3-phosphate 5-kinase FAB1C OS=Arabidopsis thaliana GN=FAB1C PE=2 SV=1
evm.model.000079F.137	GO:0004553; hydrolase activity, hydrolyzing O-glycosyl compounds; Molecular Function::GO:0005618; cell wall; Cellular Component::GO:0005975; carbohydrate metabolic process; Biological Process::GO:0006073; cellular glucan metabolic process; Biological Process::GO:0016762; xyloglucan:xyloglucosyl transferase activity; Molecular Function::GO:0048046; apoplast; Cellular Component	IPR000757; Glycoside hydrolase, family 16::IPR008264; Beta-glucanase::IPR010713; Xyloglucan endo-transglycosylase, C-terminal	probable xyloglucan endotransglucosylase/hydrolase protein 23; K14504 xyloglucan:xyloglucosyl transferase TCH4 [EC:2.4.1.207] (A)	Xyloglucan endotransglucosylase/hydrolase protein 22 OS=Arabidopsis thaliana GN=XTH22 PE=1 SV=1
evm.model.000079F.138	GO:0004553; hydrolase activity, hydrolyzing O-glycosyl compounds; Molecular Function::GO:0005618; cell wall; Cellular Component::GO:0005975; carbohydrate metabolic process; Biological Process::GO:0006073; cellular glucan metabolic process; Biological Process::GO:0016762; xyloglucan:xyloglucosyl transferase activity; Molecular Function::GO:0048046; apoplast; Cellular Component	IPR000757; Glycoside hydrolase, family 16::IPR010713; Xyloglucan endo-transglycosylase, C-terminal	probable xyloglucan endotransglucosylase/hydrolase protein 23; K08235 xyloglucan:xyloglucosyl transferase [EC:2.4.1.207] (A)	Xyloglucan endotransglucosylase/hydrolase protein 22 OS=Arabidopsis thaliana GN=XTH22 PE=1 SV=1
evm.model.000081F.107	NA	NA	phospholipid-transporting ATPase 3; K14802 phospholipid-transporting ATPase [EC:3.6.3.1] (A)	Phospholipid-transporting ATPase 3 OS=Arabidopsis thaliana GN=ALA3 PE=1 SV=2
evm.model.000082F.47	GO:0010181; FMN binding; Molecular Function::GO:0016491; oxidoreductase activity; Molecular Function	IPR005025; NADPH-dependent FMN reductase::IPR008254; Flavodoxin/nitric oxide synthase	minor allergen Alt a 7-like; K03809 NAD(P)H dehydrogenase (quinone) [EC:1.6.5.2] (A)	Probable NAD(P)H dehydrogenase (quinone) FQR1-like 1 OS=Arabidopsis thaliana GN=At4g27270 PE=2 SV=1
evm.model.000084F.141	GO:0004857; enzyme inhibitor activity; Molecular Function::GO:0030599; pectinesterase activity; Molecular Function	IPR006501; Pectinesterase inhibitor domain	pectinesterase 3; K01051 pectinesterase [EC:3.1.1.11] (A)	Putative pectinesterase/pectinesterase inhibitor 26 OS=Arabidopsis thaliana GN=PME26 PE=2 SV=1
evm.model.000096F.66	GO:0005975; carbohydrate metabolic process; Biological Process::GO:0016773; phosphotransferase activity, alcohol group as acceptor; Molecular Function	IPR018484; Carbohydrate kinase, FGGY, N-terminal::IPR018485; Carbohydrate kinase, FGGY, C-terminal	hypothetical protein; K02328 DNA polymerase delta subunit 2 (A)	FGGY carbohydrate kinase domain-containing protein OS=Mus musculus GN=Fggy PE=2 SV=1
evm.model.000105F.107	GO:0003700; sequence-specific DNA binding transcription factor activity; Molecular Function::GO:0006355; regulation of transcription, DNA-dependent; Biological Process	IPR001471; AP2/ERF domain	ERF4; ethylene-responsive transcription factor 3-like; K09286 EREBP-like factor (A)	Ethylene-responsive transcription factor 3 OS=Arabidopsis thaliana GN=ERF3 PE=1 SV=1
evm.model.000121F.10	NA	IPR005175; Domain of unknown function DUF296	NA	AT-hook motif nuclear-localized protein 20 OS=Arabidopsis thaliana GN=AHL20 PE=2 SV=1
evm.model.000136F.51	GO:0004420; hydroxymethylglutaryl-CoA reductase (NADPH) activity; Molecular Function::GO:0015936; coenzyme A metabolic process; Biological Process::GO:0050662; coenzyme binding; Molecular Function::GO:0055114; oxidation-reduction process; Biological Process	IPR002202; Hydroxymethylglutaryl-CoA reductase, class I/II	hmg-CoA reductase, putative (EC:1.1.1.34); K00021 hydroxymethylglutaryl-CoA reductase (NADPH) [EC:1.1.1.34] (A)	3-hydroxy-3-methylglutaryl-coenzyme A reductase 1 OS=Hevea brasiliensis GN=HMGR1 PE=2 SV=1
evm.model.000146F.18	NA	NA	NA	NA
evm.model.000159F.60	NA	IPR025886; Phloem protein 2-like	NA	Putative F-box protein PP2-B12 OS=Arabidopsis thaliana GN=PP2B12 PE=3 SV=1
evm.model.000162F.35	GO:0005543; phospholipid binding; Molecular Function	IPR011417; AP180 N-terminal homology (ANTH) domain::IPR013809; Epsin-like, N-terminal	hypothetical protein; K20043 clathrin coat assembly protein AP180 (A)	Putative clathrin assembly protein At2g01600 OS=Arabidopsis thaliana GN=At2g01600 PE=2 SV=2
evm.model.000189F.7	NA	IPR004853; Triose-phosphate transporter domain	UDP-galactose transporter 2-like; K15285 solute carrier family 35, member E3 (A)	UDP-galactose transporter 2 OS=Arabidopsis thaliana GN=UDP-GALT2 PE=2 SV=1
evm.model.000193F.14	NA	IPR008889; VQ	NA	VQ motif-containing protein 22 OS=Arabidopsis thaliana GN=VQ22 PE=2 SV=1
evm.model.000204F.66	GO:0016021; integral to membrane; Cellular Component	IPR004877; Cytochrome b561, eukaryote::IPR005018; DOMON domain::IPR006593; Cytochrome b561/ferric reductase transmembrane::IPR017214; Uncharacterised conserved protein UCP037471	hypothetical protein; K10436 microtubule-associated protein, RP/EB family (A)	Cytochrome b561 and DOMON domain-containing protein At5g47530 OS=Arabidopsis thaliana GN=At5g47530 PE=2 SV=1
evm.model.000209F.51	GO:0016021; integral to membrane; Cellular Component	IPR004877; Cytochrome b561, eukaryote::IPR005018; DOMON domain::IPR006593; Cytochrome b561/ferric reductase transmembrane::IPR017214; Uncharacterised conserved protein UCP037471	hypothetical protein; K10436 microtubule-associated protein, RP/EB family (A)	Cytochrome b561 and DOMON domain-containing protein At5g47530 OS=Arabidopsis thaliana GN=At5g47530 PE=2 SV=1
evm.model.000273F.17	NA	IPR007592; Protein of unknown function DUF573	NA	Mediator-associated protein 1 OS=Arabidopsis thaliana GN=At4g25210 PE=1 SV=1
evm.model.000022F.66	GO:0004672; protein kinase activity; Molecular Function::GO:0004713; protein tyrosine kinase activity; Molecular Function::GO:0005524; ATP binding; Molecular Function::GO:0006468; protein phosphorylation; Biological Process	IPR000719; Protein kinase domain::IPR001245; Serine-threonine/tyrosine-protein kinase catalytic domain::IPR002290; Serine/threonine- / dual specificity protein kinase, catalytic domain::IPR020635; Tyrosine-protein kinase, catalytic domain	G-type lectin S-receptor-like serine/threonine-protein kinase At4g03230; K04733 interleukin-1 receptor-associated kinase 4 [EC:2.7.11.1] (A)	G-type lectin S-receptor-like serine/threonine-protein kinase B120 OS=Arabidopsis thaliana GN=B120 PE=2 SV=1
evm.model.000022F.67	GO:0005515; protein binding; Molecular Function::GO:0048544; recognition of pollen; Biological Process	IPR000742; Epidermal growth factor-like domain::IPR000858; S-locus glycoprotein::IPR001480; Bulb-type lectin domain	G-type lectin S-receptor-like serine/threonine-protein kinase RKS1; K05349 beta-glucosidase [EC:3.2.1.21] (A)	G-type lectin S-receptor-like serine/threonine-protein kinase B120 OS=Arabidopsis thaliana GN=B120 PE=2 SV=1
evm.model.000023F.242	NA	IPR021715; Pre-mRNA splicing Prp18-interacting factor	pre-mRNA-splicing factor SLU7; K12819 pre-mRNA-processing factor SLU7 (A)	Pre-mRNA-splicing factor SLU7 OS=Oryza sativa subsp. japonica GN=Os08g0127700 PE=2 SV=1
evm.model.000024F.135	GO:0003700; sequence-specific DNA binding transcription factor activity; Molecular Function::GO:0005634; nucleus; Cellular Component::GO:0006355; regulation of transcription, DNA-dependent; Biological Process::GO:0009408; response to heat; Biological Process::GO:0043565; sequence-specific DNA binding; Molecular Function	IPR000232; Heat shock factor (HSF)-type, DNA-binding::IPR027709; Heat shock transcription factor, plant::IPR027725; Heat shock transcription factor family	Heat shock transcription factor A2 isoform 1; K09419 heat shock transcription factor, other eukaryote (A)	Heat stress transcription factor A-2 OS=Arabidopsis thaliana GN=HSFA2 PE=1 SV=1
evm.model.000024F.17	GO:0000145; exocyst; Cellular Component::GO:0006887; exocytosis; Biological Process	IPR004140; Exocyst complex protein Exo70	Exocyst subunit exo70 family protein D2; K07195 exocyst complex component 7 (A)	Exocyst complex component EXO70A1 OS=Arabidopsis thaliana GN=EXO70A1 PE=1 SV=1
evm.model.000024F.250.1	NA	NA	NA	NA
evm.model.000024F.319	GO:0031072; heat shock protein binding; Molecular Function::GO:0051082; unfolded protein binding; Molecular Function	IPR001305; Heat shock protein DnaJ, cysteine-rich domain::IPR001623; DnaJ domain::IPR002939; Chaperone DnaJ, C-terminal	dnaJ protein homolog; K09503 DnaJ homolog subfamily A member 2 (A)	DnaJ protein homolog OS=Cucumis sativus GN=DNAJ1 PE=2 SV=1
evm.model.000025F.123	NA	IPR007275; YTH domain	uncharacterized LOC103940756; K20102 YTH domain-containing family protein (A)	YTH domain-containing family protein 2 OS=Mus musculus GN=Ythdf2 PE=2 SV=1
evm.model.000026F.198	GO:0006486; protein glycosylation; Biological Process::GO:0008378; galactosyltransferase activity; Molecular Function::GO:0016020; membrane; Cellular Component::GO:0030246; carbohydrate binding; Molecular Function	IPR001079; Galectin, carbohydrate recognition domain::IPR002659; Glycosyl transferase, family 31	probable beta-1,3-galactosyltransferase 16; K14413 beta-1,3-galactosyltransferase [EC:2.4.1.-] (A)	Probable beta-1,3-galactosyltransferase 19 OS=Arabidopsis thaliana GN=B3GALT19 PE=2 SV=2
evm.model.000026F.70	NA	NA	NA	Protein TIME FOR COFFEE OS=Arabidopsis thaliana GN=TIC PE=1 SV=2
evm.model.000028F.142	GO:0003824; catalytic activity; Molecular Function::GO:0004674; protein serine/threonine kinase activity; Molecular Function::GO:0005524; ATP binding; Molecular Function	IPR000687; RIO kinase::IPR018934; RIO-like kinase	serine/threonine-protein kinase rio1-like; K07178 RIO kinase 1 [EC:2.7.11.1] (A)	Serine/threonine-protein kinase RIO1 OS=Homo sapiens GN=RIOK1 PE=1 SV=2
evm.model.000028F.150	GO:0005515; protein binding; Molecular Function	IPR001440; Tetratricopeptide TPR-1::IPR006636; Heat shock chaperonin-binding::IPR013026; Tetratricopeptide repeat-containing domain::IPR019734; Tetratricopeptide repeat	hypothetical protein; K09553 stress-induced-phosphoprotein 1 (A)	Hsp70-Hsp90 organizing protein 3 OS=Arabidopsis thaliana GN=HOP3 PE=2 SV=1
evm.model.000028F.44	NA	IPR013057; Amino acid transporter, transmembrane	lysine histidine transporter-like 8; K14209 solute carrier family 36 (proton-coupled amino acid transporter) (A)	Lysine histidine transporter-like 8 OS=Arabidopsis thaliana GN=AATL1 PE=1 SV=1
evm.model.000028F.45	NA	IPR013057; Amino acid transporter, transmembrane	lysine histidine transporter-like 8; K14209 solute carrier family 36 (proton-coupled amino acid transporter) (A)	Lysine histidine transporter-like 8 OS=Arabidopsis thaliana GN=AATL1 PE=1 SV=1
evm.model.000029F.320	GO:0003700; sequence-specific DNA binding transcription factor activity; Molecular Function::GO:0006355; regulation of transcription, DNA-dependent; Biological Process	IPR001471; AP2/ERF domain	ethylene response factor; K09286 EREBP-like factor (A)	Ethylene-responsive transcription factor 3 OS=Arabidopsis thaliana GN=ERF3 PE=1 SV=1
evm.model.000030F.188	GO:0003700; sequence-specific DNA binding transcription factor activity; Molecular Function::GO:0005634; nucleus; Cellular Component::GO:0006355; regulation of transcription, DNA-dependent; Biological Process::GO:0009408; response to heat; Biological Process::GO:0043565; sequence-specific DNA binding; Molecular Function	IPR000232; Heat shock factor (HSF)-type, DNA-binding::IPR027709; Heat shock transcription factor, plant::IPR027725; Heat shock transcription factor family	heat shock factor protein HSF30; K09419 heat shock transcription factor, other eukaryote (A)	Heat stress transcription factor A-2 OS=Arabidopsis thaliana GN=HSFA2 PE=1 SV=1
evm.model.000036F.143	GO:0003700; sequence-specific DNA binding transcription factor activity; Molecular Function::GO:0006355; regulation of transcription, DNA-dependent; Biological Process	IPR001471; AP2/ERF domain	ethylene-responsive transcription factor 1B-like; K14516 ethylene-responsive transcription factor 1 (A)	Ethylene-responsive transcription factor 1B OS=Arabidopsis thaliana GN=ERF1B PE=1 SV=2
evm.model.000038F.56	NA	IPR004345; TB2/DP1/HVA22-related protein	HVA22-like protein k; K17279 receptor expression-enhancing protein 5/6 (A)	HVA22-like protein k OS=Arabidopsis thaliana GN=HVA22K PE=2 SV=1
evm.model.000039F.298	NA	NA	NA	NA
evm.model.000039F.312	GO:0008152; metabolic process; Biological Process::GO:0016758; transferase activity, transferring hexosyl groups; Molecular Function	IPR002213; UDP-glucuronosyl/UDP-glucosyltransferase	UDP-glycosyltransferase 73C1-like; K13496 UDP-glucosyl transferase 73C [EC:2.4.1.-] (A)	UDP-glycosyltransferase 89B1 OS=Arabidopsis thaliana GN=UGT89B1 PE=2 SV=2
evm.model.000040F.109	NA	IPR005202; Transcription factor GRAS	hypothetical protein; K14494 DELLA protein (A)	Scarecrow-like protein 14 OS=Arabidopsis thaliana GN=SCL14 PE=2 SV=2
evm.model.000040F.17	GO:0031072; heat shock protein binding; Molecular Function::GO:0051082; unfolded protein binding; Molecular Function	IPR001305; Heat shock protein DnaJ, cysteine-rich domain::IPR001623; DnaJ domain::IPR002939; Chaperone DnaJ, C-terminal	dnaJ protein homolog; K09503 DnaJ homolog subfamily A member 2 (A)	DnaJ protein homolog OS=Cucumis sativus GN=DNAJ1 PE=2 SV=1
evm.model.000040F.191	NA	NA	uncharacterized protein F52H3.2-like; K03495 tRNA uridine 5-carboxymethylaminomethyl modification enzyme (A)	NA
evm.model.000040F.221	NA	NA	NA	NA
evm.model.000041F.233	GO:0003700; sequence-specific DNA binding transcription factor activity; Molecular Function::GO:0006355; regulation of transcription, DNA-dependent; Biological Process::GO:0043565; sequence-specific DNA binding; Molecular Function	IPR003657; DNA-binding WRKY	WRKY transcription factor 1-like; K18834 WRKY transcription factor 1 (A)	Probable WRKY transcription factor 20 OS=Arabidopsis thaliana GN=WRKY20 PE=2 SV=1
evm.model.000042F.141	NA	NA	NA	NA
evm.model.000042F.152	GO:0003700; sequence-specific DNA binding transcription factor activity; Molecular Function::GO:0006355; regulation of transcription, DNA-dependent; Biological Process	IPR001471; AP2/ERF domain	DREB1; dehydration responsive element binding protein; K09286 EREBP-like factor (A)	Dehydration-responsive element-binding protein 2C OS=Arabidopsis thaliana GN=DREB2C PE=2 SV=2
evm.model.000043F.203	NA	NA	E3 ubiquitin-protein ligase RING1-like; K11982 E3 ubiquitin-protein ligase RNF115/126 [EC:2.3.2.27] (A)	NA
evm.model.000043F.83	NA	IPR005061; Domain of unknown function DUF292, eukaryotic	IST1 homolog; K19476 vacuolar protein sorting-associated protein IST1 (A)	IST1-like protein OS=Dictyostelium discoideum GN=DDB_G0289029 PE=3 SV=1
evm.model.000044F.195	GO:0004129; cytochrome-c oxidase activity; Molecular Function::GO:0005740; mitochondrial envelope; Cellular Component	IPR002124; Cytochrome c oxidase, subunit Vb	cytochrome c oxidase subunit 5b-2, mitochondrial-like; K02265 cytochrome c oxidase subunit 5b (A)	Cytochrome c oxidase subunit 5b-2, mitochondrial OS=Arabidopsis thaliana GN=COX5B-2 PE=2 SV=1
evm.model.000045F.87	NA	IPR006527; F-box associated domain, type 1	NA	NA
evm.model.000047F.255	GO:0000166; nucleotide binding; Molecular Function::GO:0005524; ATP binding; Molecular Function::GO:0017111; nucleoside-triphosphatase activity; Molecular Function::GO:0019538; protein metabolic process; Biological Process	IPR001270; ClpA/B family::IPR003593; AAA+ ATPase domain::IPR003959; ATPase, AAA-type, core::IPR004176; Clp, N-terminal::IPR013093; ATPase, AAA-2::IPR019489; Clp ATPase, C-terminal	chaperone protein ClpB1; K03695 ATP-dependent Clp protease ATP-binding subunit ClpB (A)	Chaperone protein ClpB1 OS=Arabidopsis thaliana GN=CLPB1 PE=1 SV=2
evm.model.000048F.137	GO:0031072; heat shock protein binding; Molecular Function::GO:0051082; unfolded protein binding; Molecular Function	IPR001305; Heat shock protein DnaJ, cysteine-rich domain::IPR001623; DnaJ domain::IPR002939; Chaperone DnaJ, C-terminal	dnaJ protein homolog; K09503 DnaJ homolog subfamily A member 2 (A)	DnaJ protein homolog OS=Cucumis sativus GN=DNAJ1 PE=2 SV=1
evm.model.000051F.63	GO:0005506; iron ion binding; Molecular Function::GO:0005515; protein binding; Molecular Function::GO:0016165; lipoxygenase activity; Molecular Function::GO:0016702; oxidoreductase activity, acting on single donors with incorporation of molecular oxygen, incorporation of two atoms of oxygen; Molecular Function::GO:0046872; metal ion binding; Molecular Function::GO:0055114; oxidation-reduction pro…	IPR000907; Lipoxygenase::IPR001024; PLAT/LH2 domain::IPR001246; Lipoxygenase, plant::IPR013819; Lipoxygenase, C-terminal	probable linoleate 9S-lipoxygenase 5; K15718 linoleate 9S-lipoxygenase [EC:1.13.11.58] (A)	Probable linoleate 9S-lipoxygenase 5 OS=Solanum tuberosum GN=LOX1.5 PE=2 SV=1
evm.model.000054F.35	NA	IPR005202; Transcription factor GRAS	DELLA protein GAI1-like; K14494 DELLA protein (A)	Scarecrow-like protein 15 OS=Arabidopsis thaliana GN=SCL15 PE=2 SV=3
evm.model.000055F.189	GO:0003700; sequence-specific DNA binding transcription factor activity; Molecular Function::GO:0005634; nucleus; Cellular Component::GO:0006355; regulation of transcription, DNA-dependent; Biological Process::GO:0009408; response to heat; Biological Process::GO:0043565; sequence-specific DNA binding; Molecular Function	IPR000232; Heat shock factor (HSF)-type, DNA-binding::IPR027709; Heat shock transcription factor, plant::IPR027725; Heat shock transcription factor family	heat stress transcription factor B-2a-like; K09419 heat shock transcription factor, other eukaryote (A)	Heat stress transcription factor B-2b OS=Oryza sativa subsp. japonica GN=HSFB2B PE=2 SV=1
evm.model.000055F.194	GO:0004222; metalloendopeptidase activity; Molecular Function::GO:0006508; proteolysis; Biological Process::GO:0016020; membrane; Cellular Component	IPR001915; Peptidase M48	T-complex protein 1 subunit theta; K09500 T-complex protein 1 subunit theta (A)	Mitochondrial metalloendopeptidase OMA1 OS=Saccharomyces cerevisiae (strain ATCC 204508 / S288c) GN=OMA1 PE=1 SV=2
evm.model.000056F.16	NA	IPR013126; Heat shock protein 70 family	hypothetical protein; K03283 heat shock 70kDa protein 1/8 (A)	Heat shock 70 kDa protein, mitochondrial OS=Phaseolus vulgaris PE=2 SV=1
evm.model.000056F.55_evm.model.000056F.56	GO:0030001; metal ion transport; Biological Process::GO:0046872; metal ion binding; Molecular Function	IPR006121; Heavy metal-associated domain, HMA	copper transport protein ATX1-like; K07213 copper chaperone (A)	Heavy metal-associated isoprenylated plant protein 26 OS=Arabidopsis thaliana GN=HIPP26 PE=1 SV=1
evm.model.000057F.102	GO:0006508; proteolysis; Biological Process::GO:0008236; serine-type peptidase activity; Molecular Function::GO:0016020; membrane; Cellular Component	IPR000223; Peptidase S26A, signal peptidase I::IPR019533; Peptidase S26	thylakoidal processing peptidase 1, chloroplastic-like; K03100 signal peptidase I [EC:3.4.21.89] (A)	Thylakoidal processing peptidase 1, chloroplastic OS=Arabidopsis thaliana GN=TPP1 PE=2 SV=2
evm.model.000060F.78	GO:0004372; glycine hydroxymethyltransferase activity; Molecular Function::GO:0006544; glycine metabolic process; Biological Process::GO:0006563; L-serine metabolic process; Biological Process	IPR001085; Serine hydroxymethyltransferase	serine hydroxymethyltransferase 7-like; K00600 glycine hydroxymethyltransferase [EC:2.1.2.1] (A)	Serine hydroxymethyltransferase 7 OS=Arabidopsis thaliana GN=SHM7 PE=2 SV=1
evm.model.000061F.37	GO:0005515; protein binding; Molecular Function::GO:0051087; chaperone binding; Molecular Function	IPR000048; IQ motif, EF-hand binding site::IPR003103; BAG domain	fumarylacetoacetase-like; K01555 fumarylacetoacetase [EC:3.7.1.2] (A)	BAG family molecular chaperone regulator 6 OS=Arabidopsis thaliana GN=BAG6 PE=1 SV=1
evm.model.000063F.95	GO:0005515; protein binding; Molecular Function::GO:0008270; zinc ion binding; Molecular Function	IPR001841; Zinc finger, RING-type::IPR010543; Domain of unknown function DUF1117	E3 ubiquitin-protein ligase RING1-like; K11982 E3 ubiquitin-protein ligase RNF115/126 [EC:2.3.2.27] (A)	E3 ubiquitin-protein ligase RING1-like OS=Arabidopsis thaliana GN=At3g19950 PE=1 SV=1
evm.model.000067F.165	GO:0004190; aspartic-type endopeptidase activity; Molecular Function::GO:0006508; proteolysis; Biological Process	IPR001461; Peptidase A1	hypothetical protein; K00924 [EC:2.7.1.-] (A)	Aspartic proteinase-like protein 1 OS=Arabidopsis thaliana GN=At5g10080 PE=1 SV=1
evm.model.000067F.182	GO:0003700; sequence-specific DNA binding transcription factor activity; Molecular Function::GO:0005634; nucleus; Cellular Component::GO:0006355; regulation of transcription, DNA-dependent; Biological Process::GO:0009408; response to heat; Biological Process::GO:0043565; sequence-specific DNA binding; Molecular Function	IPR000232; Heat shock factor (HSF)-type, DNA-binding::IPR027709; Heat shock transcription factor, plant::IPR027725; Heat shock transcription factor family	heat stress transcription factor B-2a-like; K09419 heat shock transcription factor, other eukaryote (A)	Heat stress transcription factor B-2a OS=Arabidopsis thaliana GN=HSFB2A PE=2 SV=1
evm.model.000071F.159	NA	IPR009548; Protein of unknown function DUF1168	NA	PRKR-interacting protein 1 OS=Bos taurus GN=PRKRIP1 PE=2 SV=1
evm.model.000076F.103	NA	NA	NA	NA
evm.model.000078F.80.1	GO:0004672; protein kinase activity; Molecular Function::GO:0005524; ATP binding; Molecular Function::GO:0006468; protein phosphorylation; Biological Process	IPR000719; Protein kinase domain::IPR002290; Serine/threonine- / dual specificity protein kinase, catalytic domain	hypothetical protein; K08282 non-specific serine/threonine protein kinase [EC:2.7.11.1] (A)	Serine/threonine-protein kinase OXI1 OS=Arabidopsis thaliana GN=OXI1 PE=1 SV=1
evm.model.000078F.81	GO:0004672; protein kinase activity; Molecular Function::GO:0005524; ATP binding; Molecular Function::GO:0006468; protein phosphorylation; Biological Process	IPR000719; Protein kinase domain::IPR002290; Serine/threonine- / dual specificity protein kinase, catalytic domain	hypothetical protein; K08286 protein-serine/threonine kinase [EC:2.7.11.-] (A)	Serine/threonine-protein kinase OXI1 OS=Arabidopsis thaliana GN=OXI1 PE=1 SV=1
evm.model.000079F.135	GO:0003676; nucleic acid binding; Molecular Function::GO:0003723; RNA binding; Molecular Function::GO:0005634; nucleus; Cellular Component::GO:0046872; metal ion binding; Molecular Function	IPR000504; RNA recognition motif domain::IPR000571; Zinc finger, CCCH-type::IPR003954; RNA recognition motif domain, eukaryote::IPR009145; U2 auxiliary factor small subunit	splicing factor U2af small subunit B-like; K12836 splicing factor U2AF 35 kDa subunit (A)	Splicing factor U2af small subunit A OS=Oryza sativa subsp. japonica GN=U2AF35A PE=2 SV=1
evm.model.000080F.5_evm.model.000080F.6	GO:0010181; FMN binding; Molecular Function::GO:0016491; oxidoreductase activity; Molecular Function::GO:0055114; oxidation-reduction process; Biological Process	IPR001155; NADH:flavin oxidoreductase/NADH oxidase, N-terminal	12-oxophytodienoate reductase 2-like; K05894 12-oxophytodienoic acid reductase [EC:1.3.1.42] (A)	12-oxophytodienoate reductase 2 OS=Arabidopsis thaliana GN=OPR2 PE=1 SV=2
evm.model.000081F.85	GO:0008374; O-acyltransferase activity; Molecular Function	IPR004299; Membrane bound O-acyl transferase, MBOAT::IPR014371; Sterol O-acyltransferase, ACAT/DAG/ARE types	Membrane bound O-acyl transferase (MBOAT) family protein isoform 1; K11155 diacylglycerol O-acyltransferase 1 [EC:2.3.1.20 2.3.1.75 2.3.1.76] (A)	Diacylglycerol O-acyltransferase 1 OS=Arabidopsis thaliana GN=DGAT1 PE=1 SV=2
evm.model.000084F.127	GO:0005506; iron ion binding; Molecular Function::GO:0009055; electron carrier activity; Molecular Function::GO:0016705; oxidoreductase activity, acting on paired donors, with incorporation or reduction of molecular oxygen; Molecular Function::GO:0020037; heme binding; Molecular Function::GO:0055114; oxidation-reduction process; Biological Process	IPR001128; Cytochrome P450::IPR002401; Cytochrome P450, E-class, group I	cytochrome P450 CYP736A12-like; K07408 cytochrome P450, family 1, subfamily A, polypeptide 1 [EC:1.14.14.1] (A)	Cytochrome P450 CYP736A12 OS=Panax ginseng PE=2 SV=1
evm.model.000086F.30	NA	IPR010908; Longin domain	Vesicle-associated membrane protein, putative; K08515 vesicle-associated membrane protein 7 (A)	Vesicle-associated membrane protein 714 OS=Arabidopsis thaliana GN=VAMP714 PE=1 SV=1
evm.model.000088F.132	NA	IPR011659; WD40-like Beta Propeller	NA	Protein TolB OS=Dinoroseobacter shibae (strain DSM 16493 / NCIMB 14021 / DFL 12) GN=tolB PE=3 SV=1
evm.model.000088F.133	NA	IPR011659; WD40-like Beta Propeller	NA	NA
evm.model.000088F.36	GO:0003774; motor activity; Molecular Function::GO:0005515; protein binding; Molecular Function::GO:0005524; ATP binding; Molecular Function::GO:0016459; myosin complex; Cellular Component	IPR000048; IQ motif, EF-hand binding site::IPR001609; Myosin head, motor domain	POPTRDRAFT_1082821; hypothetical protein; K10357 myosin V (A)	Myosin-1 OS=Arabidopsis thaliana GN=VIII-1 PE=1 SV=1
evm.model.000098F.57	NA	IPR012416; Calmodulin binding protein-like	NA	Calmodulin-binding protein 60 B OS=Arabidopsis thaliana GN=CBP60B PE=2 SV=1
evm.model.000099F.66	NA	NA	NA	Transmembrane protein 128 OS=Mus musculus GN=Tmem128 PE=2 SV=2
evm.model.000103F.45.2	GO:0005515; protein binding; Molecular Function	IPR004045; Glutathione S-transferase, N-terminal::IPR017933; Glutathione S-transferase/chloride channel, C-terminal	POPTRDRAFT_873617; hypothetical protein; K00799 glutathione S-transferase [EC:2.5.1.18] (A)	Glutathione S-transferase L3 OS=Arabidopsis thaliana GN=GSTL3 PE=2 SV=1
evm.model.000104F.65	GO:0004372; glycine hydroxymethyltransferase activity; Molecular Function::GO:0006544; glycine metabolic process; Biological Process::GO:0006563; L-serine metabolic process; Biological Process	IPR001085; Serine hydroxymethyltransferase	serine hydroxymethyltransferase 7; K00600 glycine hydroxymethyltransferase [EC:2.1.2.1] (A)	Serine hydroxymethyltransferase 6 OS=Arabidopsis thaliana GN=SHM6 PE=2 SV=1
evm.model.000105F.104.1	GO:0003824; catalytic activity; Molecular Function::GO:0008152; metabolic process; Biological Process::GO:0045454; cell redox homeostasis; Biological Process	IPR002500; Phosphoadenosine phosphosulphate reductase::IPR012336; Thioredoxin-like fold::IPR013766; Thioredoxin domain	5'-adenylylsulfate reductase 3, chloroplastic-like; K05907 adenylyl-sulfate reductase (glutathione) [EC:1.8.4.9] (A)	5'-adenylylsulfate reductase 3, chloroplastic OS=Arabidopsis thaliana GN=APR3 PE=2 SV=2
evm.model.000107F.145	NA	NA	NA	Rho GTPase-activating protein 7 OS=Arabidopsis thaliana GN=ROPGAP7 PE=2 SV=1
evm.model.000122F.73	NA	IPR013126; Heat shock protein 70 family	luminal-binding protein 4-like; K09490 heat shock 70kDa protein 5 (A)	Luminal-binding protein 5 OS=Nicotiana tabacum GN=BIP5 PE=2 SV=1
evm.model.000123F.83	GO:0008152; metabolic process; Biological Process::GO:0016758; transferase activity, transferring hexosyl groups; Molecular Function	IPR002213; UDP-glucuronosyl/UDP-glucosyltransferase	crocetin glucosyltransferase, chloroplastic-like; K12338 anthocyanidin 3-O-glucoside 5-O-glucosyltransferase [EC:2.4.1.298] (A)	Crocetin glucosyltransferase, chloroplastic OS=Gardenia jasminoides GN=UGT75L6 PE=1 SV=1
evm.model.000125F.69	GO:0005515; protein binding; Molecular Function	IPR001810; F-box domain	NA	F-box protein SKIP27 OS=Arabidopsis thaliana GN=SKIP27 PE=1 SV=2
evm.model.000126F.30	NA	IPR003846; Uncharacterised protein family UPF0061	Crumbs complex protein; MAGUK homolog; cell polarity protein; serine/threonine kinase; K06103 calcium/calmodulin-dependent serine protein kinase [EC:2.7.11.1] (A)	UPF0061 protein AZOSEA38000 OS=Aromatoleum aromaticum (strain EbN1) GN=AZOSEA38000 PE=3 SV=1
evm.model.000129F.64	NA	NA	NA	NA
evm.model.000144F.5	GO:0003700; sequence-specific DNA binding transcription factor activity; Molecular Function::GO:0005634; nucleus; Cellular Component::GO:0006355; regulation of transcription, DNA-dependent; Biological Process::GO:0009408; response to heat; Biological Process::GO:0043565; sequence-specific DNA binding; Molecular Function	IPR000232; Heat shock factor (HSF)-type, DNA-binding::IPR027709; Heat shock transcription factor, plant::IPR027725; Heat shock transcription factor family	heat shock factor protein HSF30; K09419 heat shock transcription factor, other eukaryote (A)	Heat stress transcription factor A-2 OS=Arabidopsis thaliana GN=HSFA2 PE=1 SV=1
evm.model.000145F.26	NA	IPR006502; Protein of unknown function DUF506, plant	NA	NA
evm.model.000149F.30	NA	IPR013126; Heat shock protein 70 family	hypothetical protein; K09489 heat shock 70kDa protein 4 (A)	Heat shock 70 kDa protein 15 OS=Arabidopsis thaliana GN=HSP70-15 PE=1 SV=1
evm.model.000153F.63	NA	NA	NA	NA
evm.model.000173F.14	GO:0018580; nitronate monooxygenase activity; Molecular Function::GO:0055114; oxidation-reduction process; Biological Process	IPR004136; 2-nitropropane dioxygenase, NPD	putative enoyl-[acyl-carrier-protein] reductase; K02371 enoyl-[acyl-carrier protein] reductase II [EC:1.3.1.9] (A)	Probable nitronate monooxygenase OS=Bacillus subtilis (strain 168) GN=yrpB PE=3 SV=1
evm.model.000192F.40	GO:0004672; protein kinase activity; Molecular Function::GO:0005524; ATP binding; Molecular Function::GO:0006468; protein phosphorylation; Biological Process	IPR000719; Protein kinase domain	putative serine/threonine-protein kinase-like protein CCR3; K04730 interleukin-1 receptor-associated kinase 1 [EC:2.7.11.1] (A)	Putative serine/threonine-protein kinase-like protein CCR3 OS=Arabidopsis thaliana GN=CCR3 PE=2 SV=1
evm.model.000081F.161	GO:0008270; zinc ion binding; Molecular Function	IPR000058; Zinc finger, AN1-type	GA17094 gene product from transcript GA17094-RA; K14785 ESF2/ABP1 family protein (A)	Zinc finger A20 and AN1 domain-containing stress-associated protein 5 OS=Arabidopsis thaliana GN=SAP5 PE=2 SV=1
evm.model.000081F.41	NA	NA	NA	NA
evm.model.000081F.43	NA	NA	uncharacterized LOC104822520; K03358 anaphase-promoting complex subunit 11 (A)	NA
evm.model.000082F.172	NA	IPR001623; DnaJ domain	dnajc28; DnaJ (Hsp40) homolog, subfamily C, member 28; K19373 DnaJ homolog subfamily C member 28 (A)	Chaperone protein dnaJ 8, chloroplastic OS=Arabidopsis thaliana GN=ATJ8 PE=2 SV=1
evm.model.000082F.195	NA	NA	NA	NA
evm.model.000082F.48	NA	IPR008889; VQ	NA	VQ motif-containing protein 4 OS=Arabidopsis thaliana GN=VQ4 PE=1 SV=1
evm.model.000082F.54	GO:0003824; catalytic activity; Molecular Function::GO:0005992; trehalose biosynthetic process; Biological Process	IPR001830; Glycosyl transferase, family 20::IPR003337; Trehalose-phosphatase	probable alpha,alpha-trehalose-phosphate synthase [UDP-forming] 7; K16055 trehalose 6-phosphate synthase/phosphatase [EC:2.4.1.15 3.1.3.12] (A)	Probable alpha,alpha-trehalose-phosphate synthase [UDP-forming] 7 OS=Arabidopsis thaliana GN=TPS7 PE=1 SV=1
evm.model.000083F.7	GO:0004672; protein kinase activity; Molecular Function::GO:0004713; protein tyrosine kinase activity; Molecular Function::GO:0005515; protein binding; Molecular Function::GO:0005524; ATP binding; Molecular Function::GO:0006468; protein phosphorylation; Biological Process	IPR000719; Protein kinase domain::IPR001611; Leucine-rich repeat::IPR002290; Serine/threonine- / dual specificity protein kinase, catalytic domain::IPR013210; Leucine-rich repeat-containing N-terminal, type 2::IPR020635; Tyrosine-protein kinase, catalytic domain	BRASSINOSTEROID INSENSITIVE 1-associated receptor kinase 1; K13416 brassinosteroid insensitive 1-associated receptor kinase 1 [EC:2.7.10.1 2.7.11.1] (A)	BRASSINOSTEROID INSENSITIVE 1-associated receptor kinase 1 OS=Arabidopsis thaliana GN=BAK1 PE=1 SV=2
evm.model.000083F.8	GO:0004553; hydrolase activity, hydrolyzing O-glycosyl compounds; Molecular Function::GO:0005975; carbohydrate metabolic process; Biological Process	IPR001764; Glycoside hydrolase, family 3, N-terminal::IPR002772; Glycoside hydrolase family 3 C-terminal domain::IPR026891; Fibronectin type III-like domain::IPR026892; Glycoside hydrolase family 3	beta-xylosidase/alpha-L-arabinofuranosidase 1; K15920 beta-D-xylosidase 4 [EC:3.2.1.37] (A)	Beta-xylosidase/alpha-L-arabinofuranosidase 2 OS=Medicago sativa subsp. varia GN=Xyl2 PE=2 SV=1
evm.model.000083F.98.1	GO:0016491; oxidoreductase activity; Molecular Function::GO:0055114; oxidation-reduction process; Biological Process	IPR005097; Saccharopine dehydrogenase / Homospermidine synthase::IPR007545; LOR/SDH bifunctional enzyme, conserved domain::IPR007698; Alanine dehydrogenase/PNT, NAD(H)-binding domain::IPR007886; Alanine dehydrogenase/pyridine nucleotide transhydrogenase, N-terminal	aminoadipic semialdehyde synthase, putative (EC:1.5.1.8 1.5.1.10); K14157 alpha-aminoadipic semialdehyde synthase [EC:1.5.1.8 1.5.1.9] (A)	Alpha-aminoadipic semialdehyde synthase OS=Arabidopsis thaliana GN=LKR/SDH PE=1 SV=1
evm.model.000084F.106	NA	NA	NA	NA
evm.model.000084F.31.1	GO:0016020; membrane; Cellular Component	IPR001107; Band 7 protein::IPR001972; Stomatin	GM16067 gene product from transcript GM16067-RA; K03364 cell division cycle 20-like protein 1, cofactor of APC complex (A)	Hypersensitive-induced response protein 1 OS=Arabidopsis thaliana GN=HIR1 PE=1 SV=1
evm.model.000084F.50	GO:0003824; catalytic activity; Molecular Function::GO:0008152; metabolic process; Biological Process	IPR000873; AMP-dependent synthetase/ligase	hypothetical protein; K15164 mediator of RNA polymerase II transcription subunit 13 (A)	Probable acyl-activating enzyme 17, peroxisomal OS=Arabidopsis thaliana GN=AAE17 PE=2 SV=1
evm.model.000085F.63	GO:0003700; sequence-specific DNA binding transcription factor activity; Molecular Function::GO:0006355; regulation of transcription, DNA-dependent; Biological Process::GO:0043565; sequence-specific DNA binding; Molecular Function	IPR004827; Basic-leucine zipper domain	transcription factor HBP-1a; K09060 plant G-box-binding factor (A)	Ocs element-binding factor 1 OS=Zea mays GN=OBF1 PE=2 SV=2
evm.model.000085F.66	GO:0003700; sequence-specific DNA binding transcription factor activity; Molecular Function::GO:0006355; regulation of transcription, DNA-dependent; Biological Process::GO:0043565; sequence-specific DNA binding; Molecular Function	IPR004827; Basic-leucine zipper domain	transcription factor HBP-1a-like; K09060 plant G-box-binding factor (A)	Ocs element-binding factor 1 OS=Zea mays GN=OBF1 PE=2 SV=2
evm.model.000086F.64	GO:0000166; nucleotide binding; Molecular Function::GO:0005524; ATP binding; Molecular Function::GO:0016020; membrane; Cellular Component::GO:0016887; ATPase activity; Molecular Function::GO:0017111; nucleoside-triphosphatase activity; Molecular Function	IPR003439; ABC transporter-like::IPR003593; AAA+ ATPase domain::IPR013525; ABC-2 type transporter	ppabcg30; ATP-binding cassette transporter, subfamily G, member 30, group WBC protein PpABCG30; K05681 ATP-binding cassette, subfamily G (WHITE), member 2 (A)	ABC transporter G family member 1 OS=Arabidopsis thaliana GN=ABCG1 PE=2 SV=1
evm.model.000088F.147	NA	NA	NA	NA
evm.model.000088F.180	GO:0003779; actin binding; Molecular Function::GO:0005622; intracellular; Cellular Component::GO:0015629; actin cytoskeleton; Cellular Component::GO:0030042; actin filament depolymerization; Biological Process	IPR002108; Actin-binding, cofilin/tropomyosin type::IPR017904; ADF/Cofilin/Destrin	actin-depolymerizing factor 2-like; K05765 cofilin (A)	Actin-depolymerizing factor 2 OS=Petunia hybrida GN=ADF2 PE=2 SV=1
evm.model.000088F.47	GO:0046983; protein dimerization activity; Molecular Function	IPR011598; Myc-type, basic helix-loop-helix (bHLH) domain	hypothetical protein; K11253 histone H3 (A)	Transcription factor bHLH77 OS=Arabidopsis thaliana GN=BHLH77 PE=1 SV=1
evm.model.000088F.58	GO:0005215; transporter activity; Molecular Function::GO:0006810; transport; Biological Process::GO:0016020; membrane; Cellular Component	IPR000109; Proton-dependent oligopeptide transporter family	POPTRDRAFT_565798; proton-dependent oligopeptide transport family protein; K14638 solute carrier family 15 (peptide/histidine transporter), member 3/4 (A)	Protein NRT1/ PTR FAMILY 5.2 OS=Arabidopsis thaliana GN=NPF5.2 PE=2 SV=1
evm.model.000088F.59	GO:0005215; transporter activity; Molecular Function::GO:0006810; transport; Biological Process::GO:0016020; membrane; Cellular Component	IPR000109; Proton-dependent oligopeptide transporter family	protein NRT1/ PTR FAMILY 5.2; K14638 solute carrier family 15 (peptide/histidine transporter), member 3/4 (A)	Protein NRT1/ PTR FAMILY 5.2 OS=Arabidopsis thaliana GN=NPF5.2 PE=2 SV=1
evm.model.000088F.66	GO:0004190; aspartic-type endopeptidase activity; Molecular Function::GO:0006508; proteolysis; Biological Process	IPR001461; Peptidase A1	NA	Basic 7S globulin OS=Glycine max GN=BG PE=1 SV=2
evm.model.000088F.75	NA	NA	NA	Probable WRKY transcription factor 65 OS=Arabidopsis thaliana GN=WRKY65 PE=2 SV=1
evm.model.000088F.96	GO:0008152; metabolic process; Biological Process::GO:0016491; oxidoreductase activity; Molecular Function::GO:0055114; oxidation-reduction process; Biological Process	IPR015590; Aldehyde dehydrogenase domain	POPTRDRAFT_853157; aldehyde dehydrogenase family 7 member a1 turgor responsive family protein; K14085 aldehyde dehydrogenase family 7 member A1 [EC:1.2.1.31 1.2.1.8 1.2.1.3] (A)	Aldehyde dehydrogenase family 7 member B4 OS=Arabidopsis thaliana GN=ALDH7B4 PE=2 SV=3
evm.model.000088F.97	NA	NA	NA	NA
evm.model.000089F.152	GO:0005515; protein binding; Molecular Function	IPR001810; F-box domain	Klhl13; kelch-like family member 13; K10447 kelch-like protein 9/13 (A)	F-box/kelch-repeat protein At1g23390 OS=Arabidopsis thaliana GN=At1g23390 PE=2 SV=1
evm.model.000089F.48	NA	NA	NA	NA
evm.model.000089F.58	GO:0004672; protein kinase activity; Molecular Function::GO:0004713; protein tyrosine kinase activity; Molecular Function::GO:0005524; ATP binding; Molecular Function::GO:0006468; protein phosphorylation; Biological Process	IPR000719; Protein kinase domain::IPR001245; Serine-threonine/tyrosine-protein kinase catalytic domain::IPR002290; Serine/threonine- / dual specificity protein kinase, catalytic domain::IPR020635; Tyrosine-protein kinase, catalytic domain	CONNEXIN_32; putative serine/threonine-protein kinase Cx32; K00924 [EC:2.7.1.-] (A)	Probable serine/threonine-protein kinase Cx32, chloroplastic OS=Arabidopsis thaliana GN=At4g35600 PE=1 SV=2
evm.model.000089F.60	GO:0055085; transmembrane transport; Biological Process	IPR004813; Oligopeptide transporter, OPT superfamily	probable ribose-5-phosphate isomerase 2; K01807 ribose 5-phosphate isomerase A [EC:5.3.1.6] (A)	Probable metal-nicotianamine transporter YSL7 OS=Arabidopsis thaliana GN=YSL7 PE=2 SV=1
evm.model.000089F.73	NA	IPR007736; Caleosin	POPTRDRAFT_726819; calcium binding family protein; K17991 peroxygenase [EC:1.11.2.3] (A)	Probable peroxygenase 4 OS=Arabidopsis thaliana GN=PXG4 PE=1 SV=1
evm.model.000089F.77	NA	IPR006461; Uncharacterised protein family Cys-rich	Sec23/Sec24 protein transport family protein isoform 1; K14006 protein transport protein SEC23 (A)	Protein PLANT CADMIUM RESISTANCE 2 OS=Arabidopsis thaliana GN=PCR2 PE=1 SV=1
evm.model.000089F.85	GO:0005515; protein binding; Molecular Function::GO:0008270; zinc ion binding; Molecular Function	IPR001841; Zinc finger, RING-type	E3 ubiquitin-protein ligase RHA2A; K16282 E3 ubiquitin-protein ligase RHA2 [EC:2.3.2.27] (A)	E3 ubiquitin-protein ligase RHA2A OS=Arabidopsis thaliana GN=RHA2A PE=1 SV=1
evm.model.000092F.59	NA	IPR006456; ZF-HD homeobox protein, Cys/His-rich dimerisation domain	NA	Mini zinc finger protein 1 OS=Arabidopsis thaliana GN=MIF1 PE=1 SV=1
evm.model.000092F.98	NA	IPR006702; Uncharacterised protein family UPF0497, trans-membrane plant	NA	CASP-like protein 4D1 OS=Glycine max PE=2 SV=1
evm.model.000093F.113	GO:0003723; RNA binding; Molecular Function::GO:0033897; ribonuclease T2 activity; Molecular Function	IPR001568; Ribonuclease T2-like	ribonuclease 1; K01166 ribonuclease T2 [EC:3.1.27.1] (A)	Intracellular ribonuclease LX OS=Solanum lycopersicum GN=RNALX PE=1 SV=2
evm.model.000093F.64	GO:0006952; defense response; Biological Process::GO:0009607; response to biotic stimulus; Biological Process	IPR000916; Bet v I domain::IPR024949; Bet v I type allergen	NA	Pathogenesis-related protein STH-2 OS=Solanum tuberosum GN=STH-2 PE=2 SV=1
evm.model.000093F.97	NA	IPR003676; Auxin-induced protein, ARG7	SAUR-like auxin-responsive family protein; K14488 SAUR family protein (A)	Auxin-responsive protein SAUR32 OS=Arabidopsis thaliana GN=SAUR32 PE=2 SV=1
evm.model.000094F.37	GO:0003677; DNA binding; Molecular Function::GO:0006355; regulation of transcription, DNA-dependent; Biological Process	IPR003441; NAC domain	NAC domain-containing protein 89-like; K12581 CCR4-NOT transcription complex subunit 7/8 (A)	NAC domain-containing protein 72 OS=Arabidopsis thaliana GN=NAC072 PE=2 SV=1
evm.model.000094F.5	GO:0004497; monooxygenase activity; Molecular Function::GO:0005506; iron ion binding; Molecular Function::GO:0009055; electron carrier activity; Molecular Function::GO:0016705; oxidoreductase activity, acting on paired donors, with incorporation or reduction of molecular oxygen; Molecular Function::GO:0020037; heme binding; Molecular Function::GO:0055114; oxidation-reduction process; Biological P…	IPR001128; Cytochrome P450::IPR002403; Cytochrome P450, E-class, group IV	cytochrome P450 94A1-like; K13407 fatty acid omega-hydroxylase [EC:1.14.-.-] (A)	Cytochrome P450 94B3 OS=Arabidopsis thaliana GN=CYP94B3 PE=2 SV=1
evm.model.000095F.102	GO:0005506; iron ion binding; Molecular Function::GO:0016491; oxidoreductase activity; Molecular Function::GO:0016706; oxidoreductase activity, acting on paired donors, with incorporation or reduction of molecular oxygen, 2-oxoglutarate as one donor, and incorporation of one atom each of oxygen into both donors; Molecular Function::GO:0055114; oxidation-reduction process; Biological Process	IPR002283; Isopenicillin N synthase::IPR005123; Oxoglutarate/iron-dependent dioxygenase::IPR026992; Non-haem dioxygenase N-terminal domain	gibberellin 2-beta-dioxygenase-like; K04125 gibberellin 2-oxidase [EC:1.14.11.13] (A)	Gibberellin 2-beta-dioxygenase OS=Phaseolus coccineus GN=GA2OX1 PE=2 SV=1
evm.model.000095F.15	GO:0006869; lipid transport; Biological Process::GO:0008289; lipid binding; Molecular Function	IPR000528; Plant lipid transfer protein/Par allergen::IPR016140; Bifunctional inhibitor/plant lipid transfer protein/seed storage helical domain	surfeit locus protein 1-like; K14998 surfeit locus 1 family protein (A)	Non-specific lipid-transfer protein-like protein At2g13820 OS=Arabidopsis thaliana GN=At2g13820 PE=1 SV=1
evm.model.000095F.17	NA	NA	NA	NA
evm.model.000096F.32	GO:0030410; nicotianamine synthase activity; Molecular Function::GO:0030418; nicotianamine biosynthetic process; Biological Process	IPR004298; Nicotianamine synthase	nicotianamine synthase; K05953 nicotianamine synthase [EC:2.5.1.43] (A)	Nicotianamine synthase OS=Solanum lycopersicum GN=CHLN PE=2 SV=1
evm.model.000096F.60	GO:0016020; membrane; Cellular Component	IPR000620; Drug/metabolite transporter	probable fructose-bisphosphate aldolase 3, chloroplastic; K01623 fructose-bisphosphate aldolase, class I [EC:4.1.2.13] (A)	WAT1-related protein At4g30420 OS=Arabidopsis thaliana GN=At4g30420 PE=3 SV=1
evm.model.000097F.18	NA	IPR025870; Glyoxalase-like domain	nucleobase-ascorbate transporter 3-like; K14611 solute carrier family 23 (nucleobase transporter), member 1/2 (A)	Glyoxalase domain-containing protein 5 OS=Xenopus laevis GN=glod5 PE=2 SV=2
evm.model.000097F.39	GO:0009055; electron carrier activity; Molecular Function::GO:0015035; protein disulfide oxidoreductase activity; Molecular Function::GO:0045454; cell redox homeostasis; Biological Process	IPR002109; Glutaredoxin	Glutaredoxin family protein, putative; K17479 glutaredoxin domain-containing cysteine-rich protein 1 (A)	Uncharacterized protein At5g39865 OS=Arabidopsis thaliana GN=At5g39865 PE=2 SV=1
evm.model.000098F.54	GO:0016020; membrane; Cellular Component::GO:0048193; Golgi vesicle transport; Biological Process	IPR015260; Syntaxin 6, N-terminal	NA	NA
evm.model.000098F.93	GO:0005515; protein binding; Molecular Function	IPR000008; C2 calcium-dependent membrane targeting::IPR018029; C2 membrane targeting protein	synaptotagmin-2-like; K19908 synaptotagmin-8 (A)	Elicitor-responsive protein 1 OS=Oryza sativa subsp. japonica GN=ERG1 PE=2 SV=1
evm.model.000099F.78	NA	IPR010543; Domain of unknown function DUF1117	E3 ubiquitin-protein ligase RING1-like; K11982 E3 ubiquitin-protein ligase RNF115/126 [EC:2.3.2.27] (A)	NA
evm.model.000099F.97	GO:0004553; hydrolase activity, hydrolyzing O-glycosyl compounds; Molecular Function::GO:0005975; carbohydrate metabolic process; Biological Process	IPR001944; Glycoside hydrolase, family 35	beta-galactosidase 12; K12309 beta-galactosidase [EC:3.2.1.23] (A)	Beta-galactosidase OS=Malus domestica PE=1 SV=1
evm.model.000100F.137	NA	NA	NA	NA
evm.model.000100F.62	GO:0005506; iron ion binding; Molecular Function::GO:0009055; electron carrier activity; Molecular Function::GO:0016705; oxidoreductase activity, acting on paired donors, with incorporation or reduction of molecular oxygen; Molecular Function::GO:0020037; heme binding; Molecular Function::GO:0055114; oxidation-reduction process; Biological Process	IPR001128; Cytochrome P450::IPR002401; Cytochrome P450, E-class, group I	hypothetical protein; K09843 (+)-abscisic acid 8'-hydroxylase [EC:1.14.13.93] (A)	Abscisic acid 8'-hydroxylase 3 OS=Oryza sativa subsp. japonica GN=CYP707A7 PE=2 SV=1
evm.model.000104F.14	GO:0000155; phosphorelay sensor kinase activity; Molecular Function::GO:0000160; phosphorelay signal transduction system; Biological Process::GO:0004871; signal transducer activity; Molecular Function::GO:0007165; signal transduction; Biological Process	IPR000014; PAS domain::IPR000700; PAS-associated, C-terminal::IPR001610; PAC motif	hypothetical protein; K08282 non-specific serine/threonine protein kinase [EC:2.7.11.1] (A)	Protein TWIN LOV 1 OS=Arabidopsis thaliana GN=TLP1 PE=1 SV=2
evm.model.000104F.25	NA	NA	NA	NA
evm.model.000105F.3	NA	IPR025846; PMR5 N-terminal domain::IPR026057; PC-Esterase	NA	Protein trichome birefringence-like 19 OS=Arabidopsis thaliana GN=TBL19 PE=3 SV=1
evm.model.000106F.112	GO:0003682; chromatin binding; Molecular Function	IPR001005; SANT/Myb domain::IPR017930; Myb domain	two-component response regulator ARR12-like; K14491 two-component response regulator ARR-B family (A)	Transcription factor BOA OS=Arabidopsis thaliana GN=BOA PE=2 SV=1
evm.model.000106F.114	NA	NA	NA	NA
evm.model.000106F.50	GO:0016491; oxidoreductase activity; Molecular Function::GO:0016706; oxidoreductase activity, acting on paired donors, with incorporation or reduction of molecular oxygen, 2-oxoglutarate as one donor, and incorporation of one atom each of oxygen into both donors; Molecular Function::GO:0055114; oxidation-reduction process; Biological Process	IPR005123; Oxoglutarate/iron-dependent dioxygenase::IPR026992; Non-haem dioxygenase N-terminal domain	feruloyl CoA ortho-hydroxylase 2-like; K06892 feruloyl-CoA ortho-hydroxylase [EC:1.14.11.-] (A)	Feruloyl CoA ortho-hydroxylase 1 OS=Arabidopsis thaliana GN=F6'H1 PE=1 SV=1
evm.model.000106F.61	NA	NA	hypothetical protein; K09753 cinnamoyl-CoA reductase [EC:1.2.1.44] (A)	Tetraketide alpha-pyrone reductase 1 OS=Arabidopsis thaliana GN=TKPR1 PE=1 SV=1
evm.model.000106F.89	GO:0003824; catalytic activity; Molecular Function::GO:0005992; trehalose biosynthetic process; Biological Process	IPR001830; Glycosyl transferase, family 20::IPR003337; Trehalose-phosphatase	hypothetical protein; K16055 trehalose 6-phosphate synthase/phosphatase [EC:2.4.1.15 3.1.3.12] (A)	Probable alpha,alpha-trehalose-phosphate synthase [UDP-forming] 10 OS=Arabidopsis thaliana GN=TPS10 PE=2 SV=1
evm.model.000107F.102	GO:0003682; chromatin binding; Molecular Function	IPR001005; SANT/Myb domain::IPR017930; Myb domain	hypothetical protein; K09422 myb proto-oncogene protein, plant (A)	Myb-related protein 308 OS=Antirrhinum majus GN=MYB308 PE=2 SV=1
evm.model.000107F.83	NA	IPR012439; Coiled-coil domain-containing protein 90::IPR024461; Protein of unknown function DUF1640	hypothetical protein; K15710 E3 ubiquitin-protein ligase SHPRH [EC:3.6.4.- 2.3.2.27] (A)	Coiled-coil domain-containing protein 90B, mitochondrial OS=Homo sapiens GN=CCDC90B PE=1 SV=2
evm.model.000110F.50	NA	NA	NA	NA
evm.model.000112F.136	NA	NA	NA	NA
evm.model.000114F.19	GO:0006629; lipid metabolic process; Biological Process::GO:0008374; O-acyltransferase activity; Molecular Function	IPR003386; Lecithin:cholesterol/phospholipid:diacylglycerol acyltransferase	hypothetical protein; K06129 lysophospholipase III [EC:3.1.1.5] (A)	Lecithin-cholesterol acyltransferase-like 4 OS=Arabidopsis thaliana GN=LCAT4 PE=1 SV=1
evm.model.000115F.34	GO:0006869; lipid transport; Biological Process::GO:0008289; lipid binding; Molecular Function	IPR000528; Plant lipid transfer protein/Par allergen::IPR016140; Bifunctional inhibitor/plant lipid transfer protein/seed storage helical domain	NA	Non-specific lipid-transfer protein-like protein At2g13820 OS=Arabidopsis thaliana GN=At2g13820 PE=1 SV=1
evm.model.000117F.27	NA	IPR005301; Mob1/phocein	MOB kinase activator-like 1; K06685 MOB kinase activator 1 (A)	MOB kinase activator-like 1B OS=Medicago sativa subsp. falcata GN=MOB1-B PE=2 SV=1
evm.model.000117F.36	NA	IPR003388; Reticulon	hypothetical protein; K00861 riboflavin kinase [EC:2.7.1.26] (A)	Reticulon-like protein B2 OS=Arabidopsis thaliana GN=RTNLB2 PE=1 SV=1
evm.model.000119F.37	GO:0003333; amino acid transmembrane transport; Biological Process::GO:0015171; amino acid transmembrane transporter activity; Molecular Function::GO:0016020; membrane; Cellular Component	IPR002293; Amino acid/polyamine transporter I	amino acid permease; K19564 choline transport protein (A)	Amino-acid permease BAT1 homolog OS=Oryza sativa subsp. japonica GN=BAT1 PE=2 SV=1
evm.model.000121F.37	GO:0016020; membrane; Cellular Component::GO:0016021; integral to membrane; Cellular Component::GO:0022857; transmembrane transporter activity; Molecular Function::GO:0022891; substrate-specific transmembrane transporter activity; Molecular Function::GO:0055085; transmembrane transport; Biological Process	IPR003663; Sugar/inositol transporter::IPR005828; General substrate transporter::IPR020846; Major facilitator superfamily domain	inositol transporter 1; K08150 MFS transporter, SP family, solute carrier family 2 (myo-inositol transporter), member 13 (A)	Sugar transport protein 1 OS=Arabidopsis thaliana GN=STP1 PE=1 SV=2
evm.model.000123F.109	GO:0010309; acireductone dioxygenase [iron(II)-requiring] activity; Molecular Function::GO:0055114; oxidation-reduction process; Biological Process	IPR004313; Acireductone dioxygenase ARD family	acireductone dioxygenase, putative; K08967 1,2-dihydroxy-3-keto-5-methylthiopentene dioxygenase [EC:1.13.11.53 1.13.11.54] (A)	1,2-dihydroxy-3-keto-5-methylthiopentene dioxygenase 2 OS=Vitis vinifera GN=VIT_05s0020g04080 PE=3 SV=1
evm.model.000123F.117	GO:0004190; aspartic-type endopeptidase activity; Molecular Function::GO:0006508; proteolysis; Biological Process	IPR001461; Peptidase A1	protein ASPARTIC PROTEASE IN GUARD CELL 1-like; K01381 saccharopepsin [EC:3.4.23.25] (A)	Basic 7S globulin 2 OS=Glycine max PE=1 SV=1
evm.model.000123F.60	GO:0003824; catalytic activity; Molecular Function::GO:0004075; biotin carboxylase activity; Molecular Function::GO:0005524; ATP binding; Molecular Function::GO:0008152; metabolic process; Biological Process::GO:0016874; ligase activity; Molecular Function::GO:0046872; metal ion binding; Molecular Function	IPR000089; Biotin/lipoyl attachment::IPR005479; Carbamoyl-phosphate synthetase large subunit-like, ATP-binding domain::IPR005481; Carbamoyl-phosphate synthase, large subunit, N-terminal::IPR005482; Biotin carboxylase, C-terminal::IPR011761; ATP-grasp fold::IPR011764; Biotin carboxylation domain	methylcrotonoyl-CoA carboxylase subunit alpha, mitochondrial; K01968 3-methylcrotonyl-CoA carboxylase alpha subunit [EC:6.4.1.4] (A)	Methylcrotonoyl-CoA carboxylase subunit alpha, mitochondrial OS=Glycine max GN=MCCA PE=1 SV=2
evm.model.000127F.94	GO:0046872; metal ion binding; Molecular Function	IPR000306; FYVE zinc finger::IPR007461; Ysc84 actin-binding domain::IPR017455; Zinc finger, FYVE-related	hypothetical protein; K14996 solute carrier family 38 (sodium-coupled neutral amino acid transporter), member 10 (A)	SH3 domain-containing protein PJ696.02 OS=Schizosaccharomyces pombe (strain 972 / ATCC 24843) GN=SPAPJ696.02 PE=1 SV=1
evm.model.000129F.40	NA	NA	NA	NA
evm.model.000129F.61.1	GO:0003924; GTPase activity; Molecular Function::GO:0005525; GTP binding; Molecular Function::GO:0005622; intracellular; Cellular Component::GO:0006184; GTP catabolic process; Biological Process::GO:0006886; intracellular protein transport; Biological Process::GO:0006913; nucleocytoplasmic transport; Biological Process::GO:0007165; signal transduction; Biological Process::GO:0007264; small GTPase…	IPR001806; Small GTPase superfamily::IPR002041; Ran GTPase::IPR003578; Small GTPase superfamily, Rho type::IPR003579; Small GTPase superfamily, Rab type::IPR020849; Small GTPase superfamily, Ras type	ras-related protein RHN1-like; K07889 Ras-related protein Rab-5C (A)	Ras-related protein Rab5 OS=Nicotiana tabacum GN=RAB5 PE=2 SV=1
evm.model.000129F.76	GO:0005515; protein binding; Molecular Function::GO:0008270; zinc ion binding; Molecular Function	IPR001841; Zinc finger, RING-type	RING-H2 finger protein ATL56-like; K19041 E3 ubiquitin-protein ligase RNF38/44 [EC:2.3.2.27] (A)	RING-H2 finger protein ATL56 OS=Arabidopsis thaliana GN=ATL56 PE=2 SV=1
evm.model.000131F.21	NA	NA	NA	Protein YLS9 OS=Arabidopsis thaliana GN=YLS9 PE=2 SV=1
evm.model.000135F.9	NA	IPR007608; Senescence regulator S40	NA	NA
evm.model.000137F.8	NA	IPR004265; Plant disease resistance response protein	hypothetical protein; K01870 isoleucyl-tRNA synthetase [EC:6.1.1.5] (A)	Dirigent protein 4 OS=Arabidopsis thaliana GN=DIR4 PE=2 SV=1
evm.model.000138F.21	NA	IPR006461; Uncharacterised protein family Cys-rich	Sec23/Sec24 protein transport family protein isoform 1; K14006 protein transport protein SEC23 (A)	Cell number regulator 8 OS=Zea mays GN=CNR8 PE=2 SV=1
evm.model.000138F.58	GO:0004869; cysteine-type endopeptidase inhibitor activity; Molecular Function	IPR000010; Proteinase inhibitor I25, cystatin::IPR020381; Proteinase inhibitor I25, cystatin, conserved region::IPR027214; Cystatin	hypothetical protein; K13899 cystatin-C (A)	Cysteine proteinase inhibitor 6 OS=Arabidopsis thaliana GN=CYS6 PE=1 SV=2
evm.model.000138F.61	NA	IPR008889; VQ	NA	Sigma factor binding protein 1, chloroplastic OS=Arabidopsis thaliana GN=SIB1 PE=1 SV=1
evm.model.000141F.13	GO:0003677; DNA binding; Molecular Function::GO:0006355; regulation of transcription, DNA-dependent; Biological Process	IPR003441; NAC domain	NAC domain-containing protein 89-like; K12581 CCR4-NOT transcription complex subunit 7/8 (A)	NAC domain-containing protein 100 OS=Arabidopsis thaliana GN=NAC100 PE=2 SV=1
evm.model.000141F.9	GO:0004222; metalloendopeptidase activity; Molecular Function::GO:0006508; proteolysis; Biological Process::GO:0008237; metallopeptidase activity; Molecular Function::GO:0008270; zinc ion binding; Molecular Function::GO:0031012; extracellular matrix; Cellular Component	IPR001818; Peptidase M10, metallopeptidase::IPR002477; Peptidoglycan binding-like::IPR006026; Peptidase, metallopeptidase::IPR021190; Peptidase M10A	metalloendoproteinase 1-like; K01402 matrix metalloproteinase-8 (neutrophil collagenase) [EC:3.4.24.34] (A)	Metalloendoproteinase 2-MMP OS=Arabidopsis thaliana GN=2MMP PE=1 SV=1
evm.model.000142F.25	NA	IPR013078; Histidine phosphatase superfamily, clade-1	NA	Phosphoglycerate mutase-like protein 1 OS=Arabidopsis thaliana GN=At5g64460 PE=2 SV=1
evm.model.000142F.27	NA	NA	NA	NA
evm.model.000144F.19	NA	NA	NA	NA
evm.model.000144F.20	GO:0005524; ATP binding; Molecular Function::GO:0005737; cytoplasm; Cellular Component::GO:0008152; metabolic process; Biological Process::GO:0016301; kinase activity; Molecular Function::GO:0016773; phosphotransferase activity, alcohol group as acceptor; Molecular Function	IPR006204; GHMP kinase N-terminal domain::IPR006206; Mevalonate/galactokinase::IPR019539; Galactokinase galactose-binding domain	L-arabinokinase-like; K12446 L-arabinokinase [EC:2.7.1.46] (A)	L-arabinokinase OS=Arabidopsis thaliana GN=ARA1 PE=1 SV=1
evm.model.000144F.56	NA	NA	formate--tetrahydrofolate ligase-like; K01938 formate--tetrahydrofolate ligase [EC:6.3.4.3] (A)	NA
evm.model.000144F.61	NA	IPR008480; Protein of unknown function DUF761, plant	NA	NA
evm.model.000144F.88	NA	IPR004910; Yippee/Mis18	Cys-Gly metallodipeptidase dug1; K15428 Cys-Gly metallodipeptidase DUG1 [EC:3.4.13.-] (A)	Protein yippee-like At4g27745 OS=Arabidopsis thaliana GN=At4g27745 PE=3 SV=2
evm.model.000145F.7	NA	IPR025846; PMR5 N-terminal domain::IPR026057; PC-Esterase	probable serine/threonine-protein kinase pats1; K04427 mitogen-activated protein kinase kinase kinase 7 [EC:2.7.11.25] (A)	Protein trichome birefringence-like 38 OS=Arabidopsis thaliana GN=TBL38 PE=2 SV=1
evm.model.000148F.12.1	GO:0016021; integral to membrane; Cellular Component	IPR002781; Transmembrane protein TauE like	adenylyltransferase and sulfurtransferase MOCS3-like; K11996 adenylyltransferase and sulfurtransferase [EC:2.7.7.80] (A)	NA
evm.model.000152F.39	GO:0004152; dihydroorotate dehydrogenase activity; Molecular Function::GO:0006222; UMP biosynthetic process; Biological Process::GO:0055114; oxidation-reduction process; Biological Process	IPR012135; Dihydroorotate dehydrogenase, class 1/ 2	dihydropyrimidine dehydrogenase [NADP(+)]; K00207 dihydropyrimidine dehydrogenase (NADP+) [EC:1.3.1.2] (A)	Dihydropyrimidine dehydrogenase (NADP(+)), chloroplastic OS=Arabidopsis thaliana GN=PYD1 PE=1 SV=1
evm.model.000152F.8	GO:0003735; structural constituent of ribosome; Molecular Function::GO:0005622; intracellular; Cellular Component::GO:0005840; ribosome; Cellular Component::GO:0006412; translation; Biological Process	IPR002675; Ribosomal protein L38e	Ribosomal L38e protein family; K02923 large subunit ribosomal protein L38e (A)	60S ribosomal protein L38 OS=Solanum lycopersicum GN=RPL38 PE=3 SV=1
evm.model.000152F.81	GO:0008152; metabolic process; Biological Process::GO:0016747; transferase activity, transferring acyl groups other than amino-acyl groups; Molecular Function	IPR002155; Thiolase::IPR020616; Thiolase, N-terminal::IPR020617; Thiolase, C-terminal	acetyl-CoA acetyltransferase, cytosolic 1; K00626 acetyl-CoA C-acetyltransferase [EC:2.3.1.9] (A)	Probable acetyl-CoA acetyltransferase, cytosolic 2 OS=Arabidopsis thaliana GN=At5g47720 PE=2 SV=1
evm.model.000152F.82	GO:0008152; metabolic process; Biological Process::GO:0016747; transferase activity, transferring acyl groups other than amino-acyl groups; Molecular Function	IPR002155; Thiolase::IPR020616; Thiolase, N-terminal::IPR020617; Thiolase, C-terminal	acetyl-CoA acetyltransferase, cytosolic 1; K00626 acetyl-CoA C-acetyltransferase [EC:2.3.1.9] (A)	Probable acetyl-CoA acetyltransferase, cytosolic 2 OS=Arabidopsis thaliana GN=At5g47720 PE=2 SV=1
evm.model.000155F.13	GO:0006629; lipid metabolic process; Biological Process	IPR007856; Saposin-like type B, 1::IPR008138; Saposin-like type B, 2::IPR008139; Saposin B	proactivator polypeptide-like 1; K12382 saposin (A)	Prosaposin OS=Homo sapiens GN=PSAP PE=1 SV=2
evm.model.000155F.20	GO:0005215; transporter activity; Molecular Function::GO:0006810; transport; Biological Process::GO:0016020; membrane; Cellular Component	IPR000425; Major intrinsic protein	probable aquaporin PIP2-5; K09872 aquaporin PIP (A)	Aquaporin PIP2-2 OS=Arabidopsis thaliana GN=PIP2-2 PE=1 SV=2
evm.model.000155F.29	NA	IPR019149; Protein of unknown function DUF2048	NA	Uncharacterized protein C4orf29 homolog OS=Mus musculus PE=2 SV=1
evm.model.000156F.37	NA	NA	NA	NA
evm.model.000159F.43	NA	NA	NA	NA
evm.model.000161F.4	NA	IPR007612; LURP1-like domain	eukaryotic translation initiation factor 2B family protein; K03239 translation initiation factor eIF-2B subunit alpha (A)	Protein LURP-one-related 8 OS=Arabidopsis thaliana GN=At2g38640 PE=2 SV=1
evm.model.000161F.78	NA	NA	NA	NA
evm.model.000162F.18	GO:0003682; chromatin binding; Molecular Function	IPR001005; SANT/Myb domain::IPR017930; Myb domain	two-component response regulator ARR12-like; K14491 two-component response regulator ARR-B family (A)	Two-component response regulator ARR18 OS=Arabidopsis thaliana GN=ARR18 PE=2 SV=2
evm.model.000162F.27	GO:0005515; protein binding; Molecular Function::GO:0008270; zinc ion binding; Molecular Function	IPR001841; Zinc finger, RING-type	E3 ubiquitin-protein ligase RHA2A; K16282 E3 ubiquitin-protein ligase RHA2 [EC:2.3.2.27] (A)	E3 ubiquitin-protein ligase RHA2A OS=Arabidopsis thaliana GN=RHA2A PE=1 SV=1
evm.model.000162F.46	GO:0016787; hydrolase activity; Molecular Function	IPR004843; Phosphoesterase domain	Purple acid phosphatase 3 isoform 1; K14379 tartrate-resistant acid phosphatase type 5 [EC:3.1.3.2] (A)	Purple acid phosphatase 3 OS=Arabidopsis thaliana GN=PAP3 PE=2 SV=1
evm.model.000164F.24	NA	IPR022742; Putative lysophospholipase	monoglyceride lipase; K01054 acylglycerol lipase [EC:3.1.1.23] (A)	Caffeoylshikimate esterase OS=Arabidopsis thaliana GN=CSE PE=1 SV=1
evm.model.000164F.59	NA	NA	probable E3 ubiquitin-protein ligase HIP1; K10635 E3 ubiquitin-protein ligase Arkadia [EC:2.3.2.27] (A)	Probable E3 ubiquitin-protein ligase HIP1 OS=Oryza sativa subsp. japonica GN=HIP1 PE=1 SV=2
evm.model.000166F.13	GO:0016881; acid-amino acid ligase activity; Molecular Function	IPR000608; Ubiquitin-conjugating enzyme, E2	ubiquitin-conjugating enzyme E2 2; K10573 ubiquitin-conjugating enzyme E2 A [EC:2.3.2.23] (A)	Ubiquitin-conjugating enzyme E2 2 OS=Triticum aestivum GN=UBC2 PE=1 SV=1
evm.model.000166F.27	GO:0005506; iron ion binding; Molecular Function::GO:0009055; electron carrier activity; Molecular Function::GO:0016705; oxidoreductase activity, acting on paired donors, with incorporation or reduction of molecular oxygen; Molecular Function::GO:0020037; heme binding; Molecular Function::GO:0055114; oxidation-reduction process; Biological Process	IPR001128; Cytochrome P450::IPR002401; Cytochrome P450, E-class, group I	cytochrome P450 CYP72A219-like; K07428 cytochrome P450, family 4, subfamily X [EC:1.14.14.1] (A)	Cytochrome P450 CYP72A219 OS=Panax ginseng PE=2 SV=1
evm.model.000166F.30	GO:0006662; glycerol ether metabolic process; Biological Process::GO:0009055; electron carrier activity; Molecular Function::GO:0015035; protein disulfide oxidoreductase activity; Molecular Function::GO:0045454; cell redox homeostasis; Biological Process	IPR005746; Thioredoxin::IPR012336; Thioredoxin-like fold::IPR013766; Thioredoxin domain	hypothetical protein; K03671 thioredoxin 1 (A)	Thioredoxin-like 1-1, chloroplastic OS=Arabidopsis thaliana GN=At1g08570 PE=2 SV=1
evm.model.000166F.36	GO:0005515; protein binding; Molecular Function::GO:0008270; zinc ion binding; Molecular Function	IPR001841; Zinc finger, RING-type	hypothetical protein; K19041 E3 ubiquitin-protein ligase RNF38/44 [EC:2.3.2.27] (A)	E3 ubiquitin-protein ligase MBR1 OS=Arabidopsis thaliana GN=MBR1 PE=1 SV=1
evm.model.000167F.27	GO:0005515; protein binding; Molecular Function	IPR000008; C2 calcium-dependent membrane targeting	NA	BON1-associated protein 2 OS=Arabidopsis thaliana GN=BAP2 PE=1 SV=1
evm.model.000168F.31	GO:0004672; protein kinase activity; Molecular Function::GO:0004713; protein tyrosine kinase activity; Molecular Function::GO:0005524; ATP binding; Molecular Function::GO:0006468; protein phosphorylation; Biological Process	IPR000719; Protein kinase domain::IPR001245; Serine-threonine/tyrosine-protein kinase catalytic domain::IPR002290; Serine/threonine- / dual specificity protein kinase, catalytic domain::IPR020635; Tyrosine-protein kinase, catalytic domain	receptor-like protein kinase HERK 1; K04730 interleukin-1 receptor-associated kinase 1 [EC:2.7.11.1] (A)	Receptor-like protein kinase THESEUS 1 OS=Arabidopsis thaliana GN=THE1 PE=1 SV=1
evm.model.000175F.36	NA	NA	NA	Uncharacterized protein At4g14450, chloroplastic OS=Arabidopsis thaliana GN=At4g14450 PE=2 SV=1
evm.model.000175F.39	GO:0016021; integral to membrane; Cellular Component	IPR007248; Mpv17/PMP22	peroxisomal membrane protein PMP22; K13347 peroxisomal membrane protein 2 (A)	Peroxisomal membrane protein PMP22 OS=Arabidopsis thaliana GN=PMP22 PE=1 SV=1
evm.model.000175F.4	GO:0004553; hydrolase activity, hydrolyzing O-glycosyl compounds; Molecular Function::GO:0005975; carbohydrate metabolic process; Biological Process	IPR001764; Glycoside hydrolase, family 3, N-terminal::IPR026892; Glycoside hydrolase family 3	beta-D-xylosidase 1; K15920 beta-D-xylosidase 4 [EC:3.2.1.37] (A)	Beta-D-xylosidase 1 OS=Arabidopsis thaliana GN=BXL1 PE=1 SV=1
evm.model.000175F.5	GO:0004553; hydrolase activity, hydrolyzing O-glycosyl compounds; Molecular Function::GO:0005975; carbohydrate metabolic process; Biological Process	IPR001764; Glycoside hydrolase, family 3, N-terminal::IPR002772; Glycoside hydrolase family 3 C-terminal domain::IPR026891; Fibronectin type III-like domain::IPR026892; Glycoside hydrolase family 3	beta-D-xylosidase 1; K15920 beta-D-xylosidase 4 [EC:3.2.1.37] (A)	Probable beta-D-xylosidase 2 OS=Arabidopsis thaliana GN=BXL2 PE=2 SV=1
evm.model.000183F.15	GO:0016021; integral to membrane; Cellular Component	IPR007203; ORMDL	ormdl proteins; K12667 oligosaccharyltransferase complex subunit delta (ribophorin II) (A)	ORM1-like protein 3 OS=Mus musculus GN=Ormdl3 PE=2 SV=1
evm.model.000189F.14	NA	IPR002022; Pectate lyase/Amb allergen::IPR018082; AmbAllergen	Pectate lyase family protein isoform 3; K01728 pectate lyase [EC:4.2.2.2] (A)	Probable pectate lyase 18 OS=Arabidopsis thaliana GN=At4g24780 PE=2 SV=2
evm.model.000189F.8	NA	IPR018108; Mitochondrial substrate/solute carrier	mitochondrial phosphate carrier protein 3, mitochondrial; K15102 solute carrier family 25 (mitochondrial phosphate transporter), member 3 (A)	Mitochondrial phosphate carrier protein 3, mitochondrial OS=Arabidopsis thaliana GN=MPT3 PE=2 SV=1
evm.model.000193F.57	GO:0004553; hydrolase activity, hydrolyzing O-glycosyl compounds; Molecular Function::GO:0005975; carbohydrate metabolic process; Biological Process	IPR000490; Glycoside hydrolase, family 17::IPR012946; X8	hypothetical protein; K19891 glucan endo-1,3-beta-glucosidase 1/2/3 [EC:3.2.1.39] (A)	Glucan endo-1,3-beta-glucosidase 13 OS=Arabidopsis thaliana GN=At5g56590 PE=1 SV=1
evm.model.000194F.34	NA	NA	NA	NA
evm.model.000205F.4	GO:0015078; hydrogen ion transmembrane transporter activity; Molecular Function::GO:0015991; ATP hydrolysis coupled proton transport; Biological Process::GO:0033179; proton-transporting V-type ATPase, V0 domain; Cellular Component	IPR008389; ATPase, V0 complex, subunit e1/e2	V-type proton ATPase subunit e-like; K02153 V-type H+-transporting ATPase subunit e (A)	V-type proton ATPase subunit e1 OS=Arabidopsis thaliana GN=VHA-e1 PE=2 SV=1
evm.model.000205F.41	GO:0003700; sequence-specific DNA binding transcription factor activity; Molecular Function::GO:0006355; regulation of transcription, DNA-dependent; Biological Process::GO:0043565; sequence-specific DNA binding; Molecular Function	IPR004827; Basic-leucine zipper domain	transcription factor HBP-1a; K09060 plant G-box-binding factor (A)	Basic leucine zipper 1 OS=Arabidopsis thaliana GN=BZIP1 PE=1 SV=1
evm.model.000205F.42	GO:0004553; hydrolase activity, hydrolyzing O-glycosyl compounds; Molecular Function::GO:0005975; carbohydrate metabolic process; Biological Process	IPR000490; Glycoside hydrolase, family 17	glucan endo-1,3-beta-glucosidase 3; K19891 glucan endo-1,3-beta-glucosidase 1/2/3 [EC:3.2.1.39] (A)	Glucan endo-1,3-beta-glucosidase, basic vacuolar isoform OS=Hevea brasiliensis GN=HGN1 PE=1 SV=2
evm.model.000209F.18	NA	IPR002068; Alpha crystallin/Hsp20 domain	hypothetical protein; K13993 HSP20 family protein (A)	Inactive protein RESTRICTED TEV MOVEMENT 2 OS=Arabidopsis thaliana GN=RTM2 PE=3 SV=1
evm.model.000217F.24	NA	IPR006502; Protein of unknown function DUF506, plant	NA	NA
evm.model.000228F.2.2	GO:0004672; protein kinase activity; Molecular Function::GO:0004713; protein tyrosine kinase activity; Molecular Function::GO:0005524; ATP binding; Molecular Function::GO:0006468; protein phosphorylation; Biological Process::GO:0007165; signal transduction; Biological Process	IPR000719; Protein kinase domain::IPR002290; Serine/threonine- / dual specificity protein kinase, catalytic domain::IPR004041; NAF domain::IPR018451; NAF/FISL domain::IPR020635; Tyrosine-protein kinase, catalytic domain::IPR020636; Calcium/calmodulin-dependent/calcium-dependent protein kinase	CBL-interacting serine/threonine-protein kinase 1; K07198 5'-AMP-activated protein kinase, catalytic alpha subunit [EC:2.7.11.11] (A)	CBL-interacting protein kinase 1 OS=Oryza sativa subsp. japonica GN=CIPK1 PE=2 SV=1
evm.model.000238F.18	GO:0004672; protein kinase activity; Molecular Function::GO:0005524; ATP binding; Molecular Function::GO:0006468; protein phosphorylation; Biological Process	IPR000719; Protein kinase domain::IPR002290; Serine/threonine- / dual specificity protein kinase, catalytic domain	serine/threonine-protein kinase AFC2-like; K08287 dual-specificity kinase [EC:2.7.12.1] (A)	Serine/threonine-protein kinase AFC2 OS=Arabidopsis thaliana GN=AFC2 PE=1 SV=1
evm.model.000248F.40	GO:0005507; copper ion binding; Molecular Function::GO:0009055; electron carrier activity; Molecular Function	IPR003245; Plastocyanin-like	NA	Lamin-like protein OS=Arabidopsis thaliana GN=At5g15350 PE=1 SV=1
evm.model.000258F.12	GO:0006520; cellular amino acid metabolic process; Biological Process::GO:0008483; transaminase activity; Molecular Function::GO:0009058; biosynthetic process; Biological Process::GO:0030170; pyridoxal phosphate binding; Molecular Function	IPR000796; Aspartate/other aminotransferase::IPR004839; Aminotransferase, class I/classII	aspartate aminotransferase, cytoplasmic; K14454 aspartate aminotransferase, cytoplasmic [EC:2.6.1.1] (A)	Aspartate aminotransferase 3, chloroplastic OS=Arabidopsis thaliana GN=ASP3 PE=1 SV=1
evm.model.000351F.4	NA	IPR008811; Glycosyl hydrolases 36	probable galactinol--sucrose galactosyltransferase 6; K06617 raffinose synthase [EC:2.4.1.82] (A)	Probable galactinol--sucrose galactosyltransferase 6 OS=Arabidopsis thaliana GN=RFS6 PE=2 SV=2
evm.model.000067F.107	GO:0009522; photosystem I; Cellular Component::GO:0015979; photosynthesis; Biological Process::GO:0016020; membrane; Cellular Component	IPR000549; Photosystem I PsaG/PsaK protein	photosystem I reaction center subunit V, chloroplastic-like; K08905 photosystem I subunit V (A)	Photosystem I reaction center subunit V, chloroplastic OS=Arabidopsis thaliana GN=PSAG PE=2 SV=1
evm.model.000067F.34	GO:0005516; calmodulin binding; Molecular Function::GO:0009522; photosystem I; Cellular Component::GO:0015979; photosynthesis; Biological Process::GO:0042651; thylakoid membrane; Cellular Component	IPR008796; Photosystem I PsaN, reaction centre subunit N	PSAN; photosystem I reaction center subunit N; K02701 photosystem I subunit PsaN (A)	Photosystem I reaction center subunit N, chloroplastic OS=Arabidopsis thaliana GN=PSAN PE=1 SV=2
evm.model.000069F.141	NA	IPR022796; Chlorophyll A-B binding protein	photosystem II 22 kDa protein, chloroplastic; K03542 photosystem II 22kDa protein (A)	Photosystem II 22 kDa protein, chloroplastic OS=Spinacia oleracea GN=PSBS PE=1 SV=1
evm.model.000073F.10	GO:0016491; oxidoreductase activity; Molecular Function::GO:0045454; cell redox homeostasis; Biological Process::GO:0055114; oxidation-reduction process; Biological Process	IPR000103; Pyridine nucleotide-disulphide oxidoreductase, class-II::IPR012336; Thioredoxin-like fold::IPR013027; FAD-dependent pyridine nucleotide-disulphide oxidoreductase::IPR013766; Thioredoxin domain::IPR023753; Pyridine nucleotide-disulphide oxidoreductase, FAD/NAD(P)-binding domain	NADPH-dependent thioredoxin reductase 3; K00384 thioredoxin reductase (NADPH) [EC:1.8.1.9] (A)	NADPH-dependent thioredoxin reductase 3 OS=Arabidopsis thaliana GN=NTRC PE=1 SV=2
evm.model.000074F.23	GO:0000166; nucleotide binding; Molecular Function::GO:0005524; ATP binding; Molecular Function::GO:0006810; transport; Biological Process::GO:0016021; integral to membrane; Cellular Component::GO:0016887; ATPase activity; Molecular Function::GO:0017111; nucleoside-triphosphatase activity; Molecular Function::GO:0042626; ATPase activity, coupled to transmembrane movement of substances; Molecular …	IPR001140; ABC transporter, transmembrane domain::IPR003439; ABC transporter-like::IPR003593; AAA+ ATPase domain::IPR017940; ABC transporter, integral membrane type 1	ABC transporter B family member 28; K05655 ATP-binding cassette, subfamily B (MDR/TAP), member 8 (A)	ABC transporter B family member 28 OS=Arabidopsis thaliana GN=ABCB28 PE=2 SV=1
evm.model.000074F.53	GO:0006457; protein folding; Biological Process	IPR001179; Peptidyl-prolyl cis-trans isomerase, FKBP-type, domain::IPR023566; Peptidyl-prolyl cis-trans isomerase, FKBP-type	FKBP15; FK506 binding protein 15, 133kDa; K17478 FK506-binding protein 15 (A)	Peptidyl-prolyl cis-trans isomerase FKBP17-2, chloroplastic OS=Arabidopsis thaliana GN=FKBP17-2 PE=1 SV=1
evm.model.000075F.10.1	GO:0003723; RNA binding; Molecular Function::GO:0003735; structural constituent of ribosome; Molecular Function::GO:0006412; translation; Biological Process::GO:0015934; large ribosomal subunit; Cellular Component	IPR002143; Ribosomal protein L1	50S ribosomal protein L1, chloroplastic-like; K02863 large subunit ribosomal protein L1 (A)	50S ribosomal protein L1, chloroplastic OS=Arabidopsis thaliana GN=RPL1 PE=1 SV=1
evm.model.000076F.160	GO:0005509; calcium ion binding; Molecular Function::GO:0009523; photosystem II; Cellular Component::GO:0009654; oxygen evolving complex; Cellular Component::GO:0015979; photosynthesis; Biological Process::GO:0019898; extrinsic to membrane; Cellular Component::GO:0042549; photosystem II stabilization; Biological Process	IPR002628; Photosystem II PsbO, manganese-stabilising	oxygen-evolving enhancer protein 1, chloroplastic; K02716 photosystem II oxygen-evolving enhancer protein 1 (A)	Oxygen-evolving enhancer protein 1, chloroplastic OS=Solanum lycopersicum GN=PSBO PE=2 SV=2
evm.model.000076F.53	NA	IPR022796; Chlorophyll A-B binding protein	NA	NA
evm.model.000078F.198	GO:0005975; carbohydrate metabolic process; Biological Process::GO:0042132; fructose 1,6-bisphosphate 1-phosphatase activity; Molecular Function::GO:0042578; phosphoric ester hydrolase activity; Molecular Function	IPR000146; Fructose-1,6-bisphosphatase class 1/Sedoheputulose-1,7-bisphosphatase::IPR023079; Sedoheptulose-1,7-bisphosphatase	SBPase; chloroplast sedoheptulose-1,7-bisphosphatase; K01100 sedoheptulose-bisphosphatase [EC:3.1.3.37] (A)	Sedoheptulose-1,7-bisphosphatase, chloroplastic OS=Spinacia oleracea PE=2 SV=1
evm.model.000079F.141	GO:0006629; lipid metabolic process; Biological Process::GO:0016788; hydrolase activity, acting on ester bonds; Molecular Function	IPR001087; Lipase, GDSL	hypothetical protein; K00679 phospholipid:diacylglycerol acyltransferase [EC:2.3.1.158] (A)	GDSL esterase/lipase EXL1 OS=Arabidopsis thaliana GN=EXL1 PE=2 SV=1
evm.model.000081F.167	GO:0003677; DNA binding; Molecular Function::GO:0003700; sequence-specific DNA binding transcription factor activity; Molecular Function::GO:0006352; DNA-dependent transcription, initiation; Biological Process::GO:0006355; regulation of transcription, DNA-dependent; Biological Process::GO:0016987; sigma factor activity; Molecular Function	IPR000943; RNA polymerase sigma-70::IPR007624; RNA polymerase sigma-70 region 3::IPR007630; RNA polymerase sigma-70 region 4	RNA polymerase sigma factor sigC-like; K03093 RNA polymerase sigma factor (A)	RNA polymerase sigma factor sigD, chloroplastic OS=Arabidopsis thaliana GN=SIGD PE=2 SV=1
evm.model.000081F.168	NA	NA	NA	NA
evm.model.000081F.18	GO:0005524; ATP binding; Molecular Function::GO:0006139; nucleobase-containing compound metabolic process; Biological Process::GO:0019205; nucleobase-containing compound kinase activity; Molecular Function	IPR000850; Adenylate kinase::IPR018962; Domain of unknown function DUF1995	adenylate kinase 5, chloroplastic; K00939 adenylate kinase [EC:2.7.4.3] (A)	Adenylate kinase 5, chloroplastic OS=Arabidopsis thaliana GN=At5g35170 PE=1 SV=1
evm.model.000082F.134	GO:0005509; calcium ion binding; Molecular Function::GO:0009523; photosystem II; Cellular Component::GO:0009654; oxygen evolving complex; Cellular Component::GO:0015979; photosynthesis; Biological Process::GO:0019898; extrinsic to membrane; Cellular Component	IPR002683; Photosystem II PsbP, oxygen evolving complex	Hydroxyacid oxidase; K11517 (S)-2-hydroxy-acid oxidase [EC:1.1.3.15] (A)	PsbP domain-containing protein 7, chloroplastic OS=Arabidopsis thaliana GN=PPD7 PE=2 SV=1
evm.model.000082F.146	GO:0016020; membrane; Cellular Component::GO:0016655; oxidoreductase activity, acting on NAD(P)H, quinone or similar compound as acceptor; Molecular Function::GO:0055114; oxidation-reduction process; Biological Process	IPR020874; NAD(P)H-quinone oxidoreductase, subunit N	NA	NAD(P)H-quinone oxidoreductase subunit N, chloroplastic OS=Arabidopsis thaliana GN=ndhN PE=2 SV=1
evm.model.000082F.27	GO:0004047; aminomethyltransferase activity; Molecular Function::GO:0005737; cytoplasm; Cellular Component::GO:0006546; glycine catabolic process; Biological Process	IPR006222; Glycine cleavage T-protein, N-terminal::IPR006223; Glycine cleavage system T protein::IPR013977; Glycine cleavage T-protein, C-terminal barrel	aminomethyltransferase, mitochondrial; K00605 aminomethyltransferase [EC:2.1.2.10] (A)	Aminomethyltransferase, mitochondrial OS=Flaveria pringlei GN=GDCST PE=2 SV=1
evm.model.000089F.106	GO:0005515; protein binding; Molecular Function	IPR001611; Leucine-rich repeat	hypothetical protein; K13420 LRR receptor-like serine/threonine-protein kinase FLS2 [EC:2.7.11.1] (A)	Piriformospora indica-insensitive protein 2 OS=Arabidopsis thaliana GN=PII-2 PE=2 SV=1
evm.model.000089F.186	NA	NA	NA	NA
evm.model.000098F.44	GO:0006189; 'de novo' IMP biosynthetic process; Biological Process::GO:0008864; formyltetrahydrofolate deformylase activity; Molecular Function::GO:0009058; biosynthetic process; Biological Process::GO:0016742; hydroxymethyl-, formyl- and related transferase activity; Molecular Function	IPR002376; Formyl transferase, N-terminal::IPR004810; Formyltetrahydrofolate deformylase	formyltetrahydrofolate deformylase 1, mitochondrial; K01433 formyltetrahydrofolate deformylase [EC:3.5.1.10] (A)	Formyltetrahydrofolate deformylase 1, mitochondrial OS=Arabidopsis thaliana GN=PURU1 PE=1 SV=1
evm.model.000100F.5	GO:0016491; oxidoreductase activity; Molecular Function::GO:0055114; oxidation-reduction process; Biological Process	IPR001433; Oxidoreductase FAD/NAD(P)-binding::IPR001709; Flavoprotein pyridine nucleotide cytochrome reductase::IPR015701; Ferredoxin Reductase::IPR017927; Ferredoxin reductase-type FAD-binding domain	ferredoxin--NADP reductase, leaf isozyme 1, chloroplastic; K02641 ferredoxin--NADP+ reductase [EC:1.18.1.2] (A)	Ferredoxin--NADP reductase, leaf isozyme, chloroplastic OS=Pisum sativum GN=PETH PE=1 SV=1
evm.model.000104F.15	GO:0003682; chromatin binding; Molecular Function	IPR001005; SANT/Myb domain::IPR017930; Myb domain	uncharacterized LOC100246639; K09422 myb proto-oncogene protein, plant (A)	Myb-related protein B OS=Homo sapiens GN=MYBL2 PE=1 SV=1
evm.model.000107F.109	GO:0005975; carbohydrate metabolic process; Biological Process::GO:0016773; phosphotransferase activity, alcohol group as acceptor; Molecular Function	IPR018484; Carbohydrate kinase, FGGY, N-terminal::IPR018485; Carbohydrate kinase, FGGY, C-terminal	sugar kinase; K00851 gluconokinase [EC:2.7.1.12] (A)	Xylulose kinase OS=Bacillus subtilis (strain 168) GN=xylB PE=3 SV=2
evm.model.000109F.40	GO:0016226; iron-sulfur cluster assembly; Biological Process	IPR000825; SUF system FeS cluster assembly, SufBD	protein ABCI7, chloroplastic; K09015 Fe-S cluster assembly protein SufD (A)	Protein ABCI7, chloroplastic OS=Arabidopsis thaliana GN=ABCI7 PE=1 SV=1
evm.model.000110F.30	GO:0004372; glycine hydroxymethyltransferase activity; Molecular Function::GO:0006544; glycine metabolic process; Biological Process::GO:0006563; L-serine metabolic process; Biological Process	IPR001085; Serine hydroxymethyltransferase	Serine transhydroxymethyltransferase 1 isoform 1; K00600 glycine hydroxymethyltransferase [EC:2.1.2.1] (A)	Serine hydroxymethyltransferase 1, mitochondrial OS=Flaveria pringlei PE=2 SV=1
evm.model.000112F.126	GO:0005515; protein binding; Molecular Function	IPR013026; Tetratricopeptide repeat-containing domain::IPR019734; Tetratricopeptide repeat	probable UDP-N-acetylglucosamine--peptide N-acetylglucosaminyltransferase SEC; K09667 protein O-GlcNAc transferase [EC:2.4.1.255] (A)	NA
evm.model.000112F.158	NA	NA	DNA-directed RNA polymerase III subunit RPC2-like; K03021 DNA-directed RNA polymerase III subunit RPC2 [EC:2.7.7.6] (A)	NA
evm.model.000125F.59	GO:0005509; calcium ion binding; Molecular Function::GO:0009523; photosystem II; Cellular Component::GO:0009654; oxygen evolving complex; Cellular Component::GO:0015979; photosynthesis; Biological Process::GO:0019898; extrinsic to membrane; Cellular Component	IPR008797; Photosystem II PsbQ, oxygen evolving complex	oxygen-evolving enhancer protein 3-2, chloroplastic; K08901 photosystem II oxygen-evolving enhancer protein 3 (A)	Oxygen-evolving enhancer protein 3-1, chloroplastic OS=Arabidopsis thaliana GN=PSBQ1 PE=1 SV=3
evm.model.000126F.28	NA	IPR023214; HAD-like domain	probable bifunctional methylthioribulose-1-phosphate dehydratase/enolase-phosphatase E1; K16054 methylthioribulose 1-phosphate dehydratase / enolase-phosphatase E1 [EC:4.2.1.109 3.1.3.77] (A)	Probable bifunctional methylthioribulose-1-phosphate dehydratase/enolase-phosphatase E1 OS=Populus trichocarpa GN=POPTR_0001s40980g PE=3 SV=2
evm.model.000132F.24	NA	IPR003388; Reticulon	3beta-hydroxysteroid-dehydrogenase/decarboxylase isoform 2; K07748 sterol-4alpha-carboxylate 3-dehydrogenase (decarboxylating) [EC:1.1.1.170] (A)	Reticulon-like protein B22 OS=Arabidopsis thaliana GN=RTNLB22 PE=2 SV=1
evm.model.000132F.26	NA	NA	NA	NA
evm.model.000140F.2	GO:0004345; glucose-6-phosphate dehydrogenase activity; Molecular Function::GO:0006006; glucose metabolic process; Biological Process::GO:0050661; NADP binding; Molecular Function::GO:0055114; oxidation-reduction process; Biological Process	IPR001282; Glucose-6-phosphate dehydrogenase::IPR022674; Glucose-6-phosphate dehydrogenase, NAD-binding::IPR022675; Glucose-6-phosphate dehydrogenase, C-terminal	glucose-6-phosphate 1-dehydrogenase, chloroplastic-like; K00036 glucose-6-phosphate 1-dehydrogenase [EC:1.1.1.49 1.1.1.363] (A)	Glucose-6-phosphate 1-dehydrogenase, chloroplastic OS=Solanum tuberosum PE=1 SV=1
evm.model.000151F.13	GO:0009522; photosystem I; Cellular Component::GO:0009538; photosystem I reaction center; Cellular Component::GO:0015979; photosynthesis; Biological Process	IPR003375; Photosystem I PsaE, reaction centre subunit IV	photosystem I reaction center subunit IV A, chloroplastic; K02693 photosystem I subunit IV (A)	Photosystem I reaction center subunit IV A, chloroplastic OS=Nicotiana sylvestris GN=PSAEA PE=1 SV=1
evm.model.000153F.26	NA	IPR018790; Protein of unknown function DUF2358	NA	NA
evm.model.000153F.9	GO:0009522; photosystem I; Cellular Component::GO:0009538; photosystem I reaction center; Cellular Component::GO:0015979; photosynthesis; Biological Process	IPR003375; Photosystem I PsaE, reaction centre subunit IV	photosystem I reaction center subunit IV A, chloroplastic; K02693 photosystem I subunit IV (A)	Photosystem I reaction center subunit IV A, chloroplastic OS=Nicotiana sylvestris GN=PSAEA PE=1 SV=1
evm.model.000155F.32	GO:0005975; carbohydrate metabolic process; Biological Process::GO:0042132; fructose 1,6-bisphosphate 1-phosphatase activity; Molecular Function::GO:0042578; phosphoric ester hydrolase activity; Molecular Function	IPR000146; Fructose-1,6-bisphosphatase class 1/Sedoheputulose-1,7-bisphosphatase	fructose-1,6-bisphosphatase, chloroplastic; K03841 fructose-1,6-bisphosphatase I [EC:3.1.3.11] (A)	Fructose-1,6-bisphosphatase, chloroplastic OS=Spinacia oleracea PE=1 SV=2
evm.model.000156F.12	GO:0005509; calcium ion binding; Molecular Function::GO:0009523; photosystem II; Cellular Component::GO:0009654; oxygen evolving complex; Cellular Component::GO:0015979; photosynthesis; Biological Process::GO:0019898; extrinsic to membrane; Cellular Component	IPR008797; Photosystem II PsbQ, oxygen evolving complex	hypothetical protein; K08901 photosystem II oxygen-evolving enhancer protein 3 (A)	Photosynthetic NDH subunit of lumenal location 2, chloroplastic OS=Arabidopsis thaliana GN=PNSL2 PE=1 SV=1
evm.model.000159F.39	NA	NA	NA	NA
evm.model.000161F.36	GO:0008519; ammonium transmembrane transporter activity; Molecular Function::GO:0015696; ammonium transport; Biological Process::GO:0016020; membrane; Cellular Component::GO:0072488; ammonium transmembrane transport; Biological Process	IPR001905; Ammonium transporter::IPR024041; Ammonium transporter AmtB-like domain	ammonium transporter 1 member 3-like; K03320 ammonium transporter, Amt family (A)	Ammonium transporter 1 member 3 OS=Solanum lycopersicum GN=AMT1-3 PE=2 SV=1
evm.model.000161F.41	GO:0005215; transporter activity; Molecular Function::GO:0006810; transport; Biological Process::GO:0016020; membrane; Cellular Component	IPR000109; Proton-dependent oligopeptide transporter family	oligopeptide transporter, putative; K14638 solute carrier family 15 (peptide/histidine transporter), member 3/4 (A)	Protein NRT1/ PTR FAMILY 5.1 OS=Arabidopsis thaliana GN=NPF5.1 PE=2 SV=2
evm.model.000162F.70	NA	NA	NA	NA
evm.model.000164F.88	NA	IPR021584; Thylakoid soluble phosphoprotein TSP9	NA	NA
[truncated: 1,474 more rows]
