# Supplementary material for: Identification and Analysis of bZIP Family Genes in Sedum plumbizincicola and Their Potential Roles in Response to Cadmium Stress
Source: Front Plant Sci. 2022 Apr 27;13:859386. doi: 10.3389/fpls.2022.859386 (PMC9094143; doi:10.3389/fpls.2022.859386)
Supplement: Supplementary file 1 [file Data_Sheet_1.zip › Table S7.XLSX]

## Sheet: Sheet1
Supplementary Table 7 Effect of Cd stress on the fluorescence parameters of wild-type (WT) and SpbZIP60-overexpressing Arabidopsis lines
Parameters	Line	Value	Parameters	Line	Value
Fo	WT	0.457±0.020 a	F	WT	0.641±0.014 a
	OE#5	0.207±0.007 b		OE#5	0.346±0.020 b
	OE#8	0.232±0.008 b		OE#8	0.376±0.021 b
Fm	WT	0.611±0.051 b	Y(NO)	WT	0.912±0.045 a
	OE#5	0.814±0.013 a		OE#5	0.424±0.020 b
	OE#8	0.796±0.020 a		OE#8	0.475±0.030 b
Fv/Fm	WT	0.228±0.063 b	ETR	WT	4.550±0.788 b
	OE#5	0.746±0.004 a		OE#5	23.233±1.383 a
	OE#8	0.708±0.014 a		OE#8	22.883±0.530 a
Y(II)	WT	0.058±0.010 b	qP	WT	0.252±0.043 b
	OE#5	0.298±0.018 a		OE#5	0.467±0.028 a
	OE#8	0.293±0.007 a		OE#8	0.475±0.013 a
